# Supplementary material for: Causal relationships between epilepsy and the microstructure of the white matter: A Mendelian randomization study
Source: Medicine (Baltimore). 2024 Nov 1;103(44):e40090. doi: 10.1097/MD.0000000000040090 (PMC11537589; doi:10.1097/MD.0000000000040090)
Supplement: Supplementary file 1 [file medi-103-e40090-s001.xlsx]

## Sheet: SDC 1
Information for the GWAS summary data used in this study
Epilepsy and epilepsy subtypes	Abbreviation	Consortium	Ncase	Ncontrol	Sample Size	Ancestry
Brain imaging-derived phenotypes1	IDP	UK Biobank	/	/	31356	European
All Epilepsy2	All Epilepsy	ILAE	27559	42436	69995	European
Generalized Epilepsy	GGE	ILAE	6952	42436	49388	European
Focal Epilepsy	FE	ILAE	14939	42436	57375	European
Childhood Absence Epilepsy	CAE	ILAE	1049	42436	43485	European
Juvenile Absence Epilepsy	JAE	ILAE	662	42436	43098	European
Juvenile Myoclonic Epilepsy	JME	ILAE	1732	42436	44168	European
Generalized Epilepsy With Tonic-Clonic Seizures	GTCS	ILAE	485	42436	42921	European
Focal Epilepsy With Hippocampal Sclerosis	FE With HS	ILAE	1260	42436	43696	European
Lesion-Negative Focal Epilepsy	Lesion-Negative FE	ILAE	5778	42436	48214	European

## Sheet: SDC 2
WM IDP Full name	Abbreviation	FA	MO	MD	ICVF	OD	ISOVF
middle cerebellar peduncle	MCP	GCST90003877	GCST90003952	GCST90004027	GCST90004327	GCST90004402	GCST90004477
pontine crossing tract	PCT	GCST90003878	GCST90003953	GCST90004028	GCST90004328	GCST90004403	GCST90004478
genu of corpus callosum	GCC	GCST90003879	GCST90003954	GCST90004029	GCST90004329	GCST90004404	GCST90004479
body of corpus callosum	BCC	GCST90003880	GCST90003955	GCST90004030	GCST90004330	GCST90004405	GCST90004480
splenium of corpus callosum	SCC	GCST90003881	GCST90003956	GCST90004031	GCST90004331	GCST90004406	GCST90004481
fornix	Fornix	GCST90003882	GCST90003957	GCST90004032	GCST90004332	GCST90004407	GCST90004482
corticospinal tract_(R)	CST_R	GCST90003883	GCST90003958	GCST90004033	GCST90004333	GCST90004408	GCST90004483
corticospinal tract_(L)	CST_L	GCST90003884	GCST90003959	GCST90004034	GCST90004334	GCST90004409	GCST90004484
medial lemniscus_(R)	ML_R	GCST90003885	GCST90003960	GCST90004035	GCST90004335	GCST90004410	GCST90004485
medial lemniscus_(L)	ML_L	GCST90003886	GCST90003961	GCST90004036	GCST90004336	GCST90004411	GCST90004486
inferior cerebellar peduncle_(R)	ICP_R	GCST90003887	GCST90003962	GCST90004037	GCST90004337	GCST90004412	GCST90004487
inferior cerebellar peduncle_(L)	ICP_L	GCST90003888	GCST90003963	GCST90004038	GCST90004338	GCST90004413	GCST90004488
superior cerebellar peduncle_(R)	SCP_R	GCST90003889	GCST90003964	GCST90004039	GCST90004339	GCST90004414	GCST90004489
superior cerebellar peduncle_(L)	SCP_L	GCST90003890	GCST90003965	GCST90004040	GCST90004340	GCST90004415	GCST90004490
cerebral peduncle_(R)	CP_R	GCST90003891	GCST90003966	GCST90004041	GCST90004341	GCST90004416	GCST90004491
cerebral peduncle_(L)	CP_L	GCST90003892	GCST90003967	GCST90004042	GCST90004342	GCST90004417	GCST90004492
anterior limb of internal capsule_(R)	ALIC_R	GCST90003893	GCST90003968	GCST90004043	GCST90004343	GCST90004418	GCST90004493
anterior limb of internal capsule_(L)	ALIC_L	GCST90003894	GCST90003969	GCST90004044	GCST90004344	GCST90004419	GCST90004494
posterior limb of internal capsule_(R)	PLIC_R	GCST90003895	GCST90003970	GCST90004045	GCST90004345	GCST90004420	GCST90004495
posterior limb of internal capsule_(L)	PLIC_L	GCST90003896	GCST90003971	GCST90004046	GCST90004346	GCST90004421	GCST90004496
retrolenticular part of internal capsule_(R)	RIC_R	GCST90003897	GCST90003972	GCST90004047	GCST90004347	GCST90004422	GCST90004497
retrolenticular part of internal capsule_(L)	RIC_L	GCST90003898	GCST90003973	GCST90004048	GCST90004348	GCST90004423	GCST90004498
anterior corona radiata_(R)	ACR_R	GCST90003899	GCST90003974	GCST90004049	GCST90004349	GCST90004424	GCST90004499
anterior corona radiata_(L)	ACR_L	GCST90003900	GCST90003975	GCST90004050	GCST90004350	GCST90004425	GCST90004500
superior corona radiata_(R)	SCR_R	GCST90003901	GCST90003976	GCST90004051	GCST90004351	GCST90004426	GCST90004501
superior corona radiata_(L)	SCR_L	GCST90003902	GCST90003977	GCST90004052	GCST90004352	GCST90004427	GCST90004502
posterior corona radiata_(R)	PCR_R	GCST90003903	GCST90003978	GCST90004053	GCST90004353	GCST90004428	GCST90004503
posterior corona radiata_(L)	PCR_L	GCST90003904	GCST90003979	GCST90004054	GCST90004354	GCST90004429	GCST90004504
posterior thalamic radiation_(R)	PTR_R	GCST90003905	GCST90003980	GCST90004055	GCST90004355	GCST90004430	GCST90004505
posterior thalamic radiation_(L)	PTR_L	GCST90003906	GCST90003981	GCST90004056	GCST90004356	GCST90004431	GCST90004506
sagittal stratum_(R)	SS_R	GCST90003907	GCST90003982	GCST90004057	GCST90004357	GCST90004432	GCST90004507
sagittal stratum_(L)	SS_L	GCST90003908	GCST90003983	GCST90004058	GCST90004358	GCST90004433	GCST90004508
external capsule_(R)	EC_R	GCST90003909	GCST90003984	GCST90004059	GCST90004359	GCST90004434	GCST90004509
external capsule_(L)	EC_L	GCST90003910	GCST90003985	GCST90004060	GCST90004360	GCST90004435	GCST90004510
cingulum cingulate gyrus part_(R)	CCGP_R	GCST90003911	GCST90003986	GCST90004061	GCST90004361	GCST90004436	GCST90004511
cingulum cingulate gyrus part_(L)	CCGP_L	GCST90003912	GCST90003987	GCST90004062	GCST90004362	GCST90004437	GCST90004512
cingulum hippocampus_(R)	CH_R	GCST90003913	GCST90003988	GCST90004063	GCST90004363	GCST90004438	GCST90004513
cingulum hippocampus_(L)	CH_L	GCST90003914	GCST90003989	GCST90004064	GCST90004364	GCST90004439	GCST90004514
fornix and stria terminalis_(R)	FST_R	GCST90003915	GCST90003990	GCST90004065	GCST90004365	GCST90004440	GCST90004515
fornix and stria terminalis_(L)	FST_L	GCST90003916	GCST90003991	GCST90004066	GCST90004366	GCST90004441	GCST90004516
superior longitudinal fasciculus_(R)	SLF_R	GCST90003917	GCST90003992	GCST90004067	GCST90004367	GCST90004442	GCST90004517
superior longitudinal fasciculus_(L)	SLF_L	GCST90003918	GCST90003993	GCST90004068	GCST90004368	GCST90004443	GCST90004518
superior fronto-occipital fasciculus_(R)	SFOF_R	GCST90003919	GCST90003994	GCST90004069	GCST90004369	GCST90004444	GCST90004519
superior fronto-occipital fasciculus_(L)	SFOF_L	GCST90003920	GCST90003995	GCST90004070	GCST90004370	GCST90004445	GCST90004520
uncinate fasciculus_(R)	UF_R	GCST90003921	GCST90003996	GCST90004071	GCST90004371	GCST90004446	GCST90004521
uncinate fasciculus_(L)	UF_L	GCST90003922	GCST90003997	GCST90004072	GCST90004372	GCST90004447	GCST90004522
tapetum_(R)	Tapetum_R	GCST90003923	GCST90003998	GCST90004073	GCST90004373	GCST90004448	GCST90004523
tapetum_(L)	Tapetum_L	GCST90003924	GCST90003999	GCST90004074	GCST90004374	GCST90004449	GCST90004524
acoustic radiation_(L)	AR_L	GCST90003925	GCST90004000	GCST90004219	GCST90004375	GCST90004450	GCST90004525
acoustic radiation_(R)	AR_R	GCST90003926	GCST90004001	GCST90004220	GCST90004376	GCST90004451	GCST90004526
anterior thalamic radiation_(L)	ATR_L	GCST90003927	GCST90004002	GCST90004221	GCST90004377	GCST90004452	GCST90004527
anterior thalamic radiation_(R)	ATR_R	GCST90003928	GCST90004003	GCST90004222	GCST90004378	GCST90004453	GCST90004528
forceps major	FMA	GCST90003935	GCST90004010	GCST90004229	GCST90004385	GCST90004460	GCST90004535
forceps minor	FMI	GCST90003936	GCST90004011	GCST90004230	GCST90004386	GCST90004461	GCST90004536
inferior fronto-occipital fasciculus_(L)——IFO_L	IFOF_R	GCST90003937	GCST90004012	GCST90004231	GCST90004387	GCST90004462	GCST90004537
inferior fronto-occipital fasciculus_(R)——IFO_R	IFOF_L	GCST90003938	GCST90004013	GCST90004232	GCST90004388	GCST90004463	GCST90004538
inferior longitudinal fasciculus_(L)	ILF_L	GCST90003939	GCST90004014	GCST90004233	GCST90004389	GCST90004464	GCST90004539
inferior longitudinal fasciculus_(R)	ILF_R	GCST90003940	GCST90004015	GCST90004234	GCST90004390	GCST90004465	GCST90004540
superior thalamic radiation_(L)	STR_L	GCST90003948	GCST90004023	GCST90004242	GCST90004398	GCST90004473	GCST90004548
superior thalamic radiation_(R)	STR_R	GCST90003949	GCST90004024	GCST90004243	GCST90004399	GCST90004474	GCST90004549
