# Supplementary material for: Causal relationships between epilepsy and the microstructure of the white matter: A Mendelian randomization study
Source: Medicine (Baltimore). 2024 Nov 1;103(44):e40090. doi: 10.1097/MD.0000000000040090 (PMC11537589; doi:10.1097/MD.0000000000040090)
Supplement: Supplementary file 2 [file medi-103-e40090-s002.xlsx]

## Sheet: WM IDP to Epilepsy
outcome	NO.	exposure (WM IDP)	MR method	Number of SNPs	OR	LCI	UCI	P-value	Q-value	F	P for heterogeneity test	P for MR-Egger intercept	P for MR-PRESSO Global test
all pilepsy	1	The ICVF in splenium of corpus callosum	IVW(MRE)	6	2.52×10-7	9.77×10-10	6.51×10-5	8.2×10-8	5.15×10-4	31.18-173.67	0.750517	0.90118	0.9242
	2	The ICVF in right tapetum	IVW(MRE)	6	1.31×10-7	1.32×10-10	1.29×10-4	6.7×10-6	4.21×10-2	30.14-125.92	0.75455	0.966413	0.4875
	3	The MD in right superior corona radiata	IVW(MRE)	4	1.24×107	9.9×104	1.55×109	3.4×10-11	2.14×10-7	30.49-125.91	0.878145	0.672848	0.8811
	4	The ICVF in left superior fronto-occipital fasciculus	IVW(MRE)	3	6.58×10-9	9.02×10-12	4.8×10-6	2.1×10-8	1.32×10-4	30.51-99.37	0.801701	0.698913	NA
	5	The ICVF in right superior fronto-occipital fasciculus	IVW(MRE)	2	3.9×10-13	1.44×10-14	1.05×10-11	8.7×10-65	5.47×10-61	30.29-117.40	0.849498	NA	NA
	6	The OD in splenium of corpus callosum	IVW(MRE)	2	1.02×10-2	1.5×10-3	6.89×10-2	2.6×10-6	1.63×10-2	29.78-53.98	0.874405	NA	NA
FE	1	The ICVF in splenium of corpus callosum	IVW(MRE)	6	2.34×10-7	3.22×10-9	1.7×10-5	3×10-12	1.89×10-8	31.18-173.67	0.902357	0.53582	0.8313
	2	The MD in retrolenticular part of the left internal capsule	IVW(MRE)	6	1.67×109	2.16×105	1.29×1013	3.3×10-6	2.07×10-2	31.02-122.32	0.479153	0.989539	0.668
	3	The MD in right superior corona radiata	IVW(MRE)	4	1.09×108	4.41×105	2.7×1010	4.6×10-11	2.89×10-7	30.49-125.91	0.829303	0.800014	0.9092
	4	The ICVF in left superior fronto-occipital fasciculus	IVW(MRE)	3	1.42×10-10	4.96×10-13	4.04×10-8	3.8×10-15	2.39×10-11	30.51-99.37	0.849951	0.769514	NA
	5	The ISOVF in retrolenticular part of the left internal capsule	IVW(MRE)	2	4.88×10-4	7.8×10-5	3.05×10-3	3.5×10-16	2.2×10-12	30.36-57.67	0.930592	NA	NA
GTCS	1	The ICVF in right superior longitudinal fasciculus	IVW(MRE)	11	2.78×10-3	3.26×10-4	2.36×10-2	7.2×10-8	4.53×10-4	30.81-203.46	0.999732	0.944543	0.999
	2	The ICVF in left superior longitudinal fasciculus	IVW(MRE)	11	1.95×10-3	1.57×10-4	2.41×10-2	1.2×10-6	7.54×10-3	30.22-203.07	0.998889	0.924817	0.9991
	3	The ICVF in anterior limb of the left internal capsule	IVW(MRE)	9	2.82×10-3	2.96×10-4	2.68×10-2	3.2×10-7	2.01×10-3	31.32-129.82	0.999537	0.77178	0.999
	4	The ICVF in right acoustic radiation	IVW(MRE)	9	2.09×10-3	1.42×10-4	3.07×10-2	6.8×10-6	4.27×10-2	30.20-264.09	0.995084	0.977916	0.995
	5	The MD in right inferior fronto-occipital fasciculus	IVW(MRE)	4	7.64×10	1.19×10	4.9×102	4.8×10-6	3.02×10-2	31.04-210.20	0.988782	0.792104	0.9773
	6	The FA in body of corpus callosum	IVW(MRE)	4	4.68×10-6	3.71×10-7	5.9×10-5	2.4×10-21	1.51×10-17	32.54-56.03	0.993973	0.795392	0.9897
	7	The MD in retrolenticular part of the right internal capsule	IVW(MRE)	3	3.16×103	3.3×102	3.02×104	2.7×10-12	1.7×10-8	31.18-121.45	0.94861	0.825573	NA
	8	The FA in left cerebellar peduncle	IVW(MRE)	3	4.08×10-5	3.51×10-6	4.73×10-4	6.4×10-16	4.02×10-12	35.54-58.10	0.972358	0.891113	NA
	9	The OD in right uncinate fasciculus	IVW(MRE)	3	3.33×10-14	4.9×10-19	2.26×10-9	4.6×10-8	2.89×10-4	30.18-52.09	0.736044	0.575578	NA
	10	The ICVF in left external capsule	IVW(MRE)	3	1.03×10-2	7.03×10-3	1.52×10-2	8.1×10-119	5.09×10-115	30.40-255.90	0.998057	0.970612	NA
	11	The ICVF in left medial lemniscus	IVW(MRE)	3	4.3×10-4	7.91×10-5	2.34×10-3	3.1×10-19	1.95×10-15	29.97-70.82	0.984938	0.931907	NA
	12	The MO in splenium of corpus callosum	IVW(MRE)	2	3.31×10-4	1.68×10-4	6.53×10-4	5.5×10-118	3.46×10-114	33.09-60.83	0.960628	NA	NA
	13	The MD in right fornix and stria terminalis	IVW(MRE)	2	4.55×105	5.32×103	3.9×107	9.5×10-9	5.97×10-5	31.06-36.28	0.830911	NA	NA
	14	The FA in right inferior cerebellar peduncle	IVW(MRE)	2	2.91×10-4	8.05×10-5	1.05×10-3	1.9×10-35	1.19×10-31	34.04-74.66	0.934371	NA	NA
	15	The ISOVF in pontine crossing tract	IVW(MRE)	2	1.13×10-1	5.12×10-2	2.48×10-1	5.9×10-8	3.71×10-4	32.04-35.40	0.973623	NA	NA
CAE	1	The ICVF in left anterior corona radiata	IVW(MRE)	8	5.65×10-3	9.99×10-4	3.2×10-2	4.8×10-9	3.02×10-5	30.15-198.44	0.999849	0.742636	0.999
	2	The FA in right superior thalamic radiation	IVW(MRE)	6	8.99×10-3	1.8×10-3	4.5×10-2	9.6×10-9	6.03×10-5	29.82-73.82	0.999472	0.941999	0.999
	3	The FA in forceps minor	IVW(MRE)	5	9.32×10-4	4.6×10-5	1.89×10-2	5.4×10-6	3.39×10-2	29.84-135.01	0.981919	0.633303	0.9761
	4	The OD in left anterior corona radiata	IVW(MRE)	4	2.55×10-5	6.23×10-7	1.04×10-3	2.3×10-8	1.45×10-4	29.85-51.74	0.956637	0.825284	0.9471
	5	The FA in fornix	IVW(MRE)	3	3.51×102	3.16×13	3.9×103	1.8×10-6	1.13×10-2	35.12-48.31	0.964631	0.898263	NA
	6	The OD in left superior longitudinal fasciculus	IVW(MRE)	2	1.63×10-7	2.88×10-9	9.2×10-6	3.1×10-14	1.95×10-10	32.31-57.06	0.840085	NA	NA
	7	The MO in splenium of corpus callosum	IVW(MRE)	2	4.19×10-3	1.02×10-3	1.73×10-2	3.3×10-14	2.07×10-10	33.09-60.83	0.918219	NA	NA
	8	The OD in splenium of corpus callosum	IVW(MRE)	2	3.08×102	1.1×102	8.6×102	8.4×10-28	5.28×10-24	29.78-53.98	0.942938	NA	NA
	9	The ISOVF in left posterior corona radiata	IVW(MRE)	2	1.24×108	2.55×106	6.06×109	5.4×10-21	3.39×10-17	29.81-55.09	0.839675	NA	NA
	10	The ISOVF in pontine crossing tract	IVW(MRE)	2	7.18×10-6	5.86×10-8	8.8×10-4	1.4×10-6	8.8×10-3	32.04-35.40	0.840294	NA	NA
FE with HS	1	The ICVF in left superior thalamic radiation	IVW(MRE)	7	1.31×10-5	1.65×10-7	1.04×10-3	4.7×10-7	2.95×10-3	30.37-198.23	0.948883	0.801871	0.9536
	2	The OD in right uncinate fasciculus	IVW(MRE)	3	2.81×10-7	1.4×10-8	5.62×10-6	5.7×10-23	3.58×10-19	30.18-52.09	0.97377	0.935422	NA
	3	The MO in splenium of corpus callosum	IVW(MRE)	2	2×103	5.82×102	6.86×103	1.3×10-33	8.17×10-30	33.09-60.83	0.928676	NA	NA
	4	The OD in splenium of corpus callosum	IVW(MRE)	2	3.57×10-4	1.83×10-4	6.94×10-4	8.9×10-121	5.59×10-117	29.78-53.98	0.962998	NA	NA
GGE	1	The FA in splenium of corpus callosum	IVW(MRE)	5	4.33×10-4	3.53×10-5	5.13×10-3	1.4×10-9	8.8×10-6	31.47-113.97	0.988398	0.935932	0.986
	2	The OD in right uncinate fasciculus	IVW(MRE)	3	1.31×10-5	1.3×10-6	1.32×10-4	1.3×10-21	8.17×10-18	30.18-52.09	0.984336	0.962475	NA
	3	The MD in right superior longitudinal fasciculus	IVW(MRE)	2	1.03×102	3.31×10	3.23×102	1.5×10-15	9.43×10-12	30.64-128.76	0.929572	NA	NA
JAE	1	The ISOVF in right superior longitudinal fasciculus	IVW(MRE)	7	1.25×103	8.93×10	1.74×104	1.1×10-7	6.91×10-4	30.37-97.01	0.998327	0.670017	0.9985
	2	The ISOVF in right superior corona radiata	IVW(MRE)	3	7.3×104	1.73×104	3.09×105	2.7×10-52	1.7×10-48	30.75-51.06	0.993076	0.988679	NA
	3	The MD in anterior limb of the right internal capsule	IVW(MRE)	3	3.98×10-7	6.08×10-8	2.6×10-6	2×10-53	1.26×10-49	32.07-59.68	0.989077	0.871506	NA
	4	The MD in right inferior cerebellar peduncle	IVW(MRE)	2	3.09×10-4	3.14×10-5	3.04×10-3	4.3×10-12	2.7×10-8	36.95-125.44	0.860534	NA	NA
	5	The ISOVF in left sagittal stratum	IVW(MRE)	2	3.26×103	1.22×102	8.74×104	1.4×10-6	8.8×10-3	40.49-61.13	0.854653	NA	NA
	6	The MO in right posterior thalamic radiation	IVW(MRE)	2	1.82×1013	3.91×107	8.74×1018	4.5×10-6	2.83×10-2	31.15-43.92	0.516748	NA	NA
JME	1	The MO in pontine crossing tract	IVW(MRE)	11	1.75×10-3	1.14×10-4	2.69×10-2	5.2×10-6	3.27×10-2	30.09-216.13	0.993212	0.902863	0.9934
	2	The ISOVF in forceps major	IVW(MRE)	3	1.55×10-2	6.03×10-3	3.98×10-2	4.9×10-18	3.08×10-14	31.09-58.60	0.995146	0.972572	0.9903
	3	The FA in right superior cerebellar peduncle	IVW(MRE)	4	6.18×106	2.8×105	1.36×108	3.8×10-23	2.39×10-19	30.61-161.79	0.987698	0.916997	NA
	4	The ISOVF in left anterior thalamic radiation	IVW(MRE)	3	2.54×103	1.75×102	3.67×104	9.1×10-9	5.72×10-5	31.20-45.39	0.972533	0.856824	NA
lesion negative FE	1	The MD in left uncinate fasciculus	IVW(MRE)	3	2.57×104	1.75×103	3.77×105	1.3×10-13	8.17×10-10	30.55-120.05	0.949644	0.953721	NA

## Sheet: Epilepsy  to WM IDP
exposure	NO.	outcome (WM IDP)	MR method	Number of SNPs	OR	LCI	UCI	P-value	Q-value	F	P for heterogeneity test	P for MR-Egger intercept	P for MR-Egger Global test
all pilepsy	1	The OD in right cingulum hippocampus	IVW(MRE)	4	1.00159	1.00131	1.00186	1.2×10-29	3.88×10-26	31.51-48.03	0.993773	0.958596	0.9937
	2	The FA in left external capsule	IVW(MRE)	4	0.998148	0.997678	0.998618	1.2×10-14	3.88×10-11	31.51-48.03	0.970129	0.803387	0.972
	3	The OD in right posterior thalamic radiation	IVW(MRE)	4	1.00229	1.00167	1.00292	7.4×10-13	2.39×10-9	31.51-48.03	0.933515	0.860966	0.9354
	4	The ICVF in left tapetum	IVW(MRE)	4	0.998801	0.998283	0.99932	5.9×10-6	1.91×10-2	31.51-48.03	0.960618	0.778911	0.9679
	5	The ICVF in right posterior corona radiata	IVW(MRE)	4	0.999274	0.998947	0.999601	1.3×10-5	4.2×10-2	31.51-48.03	0.989587	0.900375	0.9915
JME	1	The MO in right cingulum cingulate gyrus part	IVW(MRE)	3	0.99842	0.997945	0.998895	7.4×10-11	2.39×10-7	29.87-38.30	0.297237	0.504532	NA
	2	The OD in right cingulum cingulate gyrus part	IVW(MRE)	3	1.00131	1.00094	1.00168	5.1×10-12	1.65×10-8	29.87-38.30	0.465073	0.742152	NA
	3	The MO in middle cerebellar peduncle	IVW(MRE)	3	1.00178	1.00136	1.00221	8.6×10-17	2.78×10-13	29.87-38.30	0.581323	0.42792	NA
	4	The OD in middle cerebellar peduncle	IVW(MRE)	3	0.998475	0.998315	0.998635	1.1×10-77	3.55×10-74	29.87-38.30	0.381073	0.592281	NA
	5	The MD in anterior limb of the right internal capsule	IVW(MRE)	3	0.997567	0.996478	0.998657	1.2×10-5	3.88×10-2	29.87-38.30	0.200362	0.186306	NA
	6	The MD in right cerebral peduncle	IVW(MRE)	3	0.997929	0.997099	0.99876	1.1×10-6	3.55×10-3	29.87-38.30	0.0560751	0.18293	NA
	7	The FA in right superior cerebellar peduncle	IVW(MRE)	3	1.00096	1.00074	1.00118	1.5×10-17	4.85×10-14	29.87-38.30	0.19488	0.796004	NA
	8	The MD in left posterior thalamic radiation	IVW(MRE)	3	1.00046	1.00026	1.00066	7.3×10-6	2.36×10-2	29.87-38.30	0.558825	0.844244	NA
	9	The MO in retrolenticular part of the left internal capsule	IVW(MRE)	3	0.998253	0.997801	0.998705	3.6×10-14	1.16×10-10	29.87-38.30	0.904688	0.764208	NA
	10	The FA in left tapetum	IVW(MRE)	3	1.00196	1.00112	1.00279	4.5×10-6	1.45×10-2	29.87-38.30	0.972614	0.820447	NA
	11	The FA in pontine crossing tract	IVW(MRE)	3	1.00204	1.00127	1.00282	2.5×10-7	8.08×10-4	29.87-38.30	0.501903	0.624869	NA
