# Supplementary material for: Causal relationships between epilepsy and the microstructure of the white matter: A Mendelian randomization study
Source: Medicine (Baltimore). 2024 Nov 1;103(44):e40090. doi: 10.1097/MD.0000000000040090 (PMC11537589; doi:10.1097/MD.0000000000040090)
Supplement: Supplementary file 3 [file medi-103-e40090-s003.xlsx]

## Sheet: WM IDP to Epilepsy
outcome	exposure (WM)	MR method	Number of SNPs	OR	LCI	UCI	P-value	Q-value	F	P for heterogeneity test	P for MR-Egger intercept	P for MR-PRESSO Global test
All pilepsy	The ICVF in splenium of corpus callosum	IVW(MRE)	6	2.52×10-7	9.77×10-10	6.51×10-5	8.20×10-8	5.15×10-4	31.18-173.67	0.750517	0.90118	0.9242
		MR-Egger	6	6.36×10-8	2.20×10-17	1.83×102	2.10×10-1	5.02×10-1		0.617336
		Weighted median	6	2.74×10-7	3.23×10-11	2.32×10-3	1.10×10-3	2.23×10-2
		Weighted mode	6	2.94×10-7	7.20×10-12	1.20×10-2	3.90×10-2	1.94×10-1
		Simple mode	6	1.07×10-7	5.13×10-13	2.25×10-2	5.00×10-2	2.23×10-1
	The ICVF in right tapetum	IVW(MRE)	6	1.31×10-7	1.32×10-10	1.29×10-4	6.70×10-6	4.21×10-2	30.14-125.92	0.75455	0.966413	0.4875
		MR-Egger	6	7.16×10-8	4.72×10-20	1.08×105	3.10×10-1	6.09×10-1		0.619265
		Weighted median	6	4.39×10-7	5.77×10-12	3.33×10-2	1.10×10-2	8.80×10-2
		Weighted mode	6	2.17×10-7	1.56×10-13	3.04×10-1	9.00×10-2	3.07×10-1
		Simple mode	6	8.58×10-5	2.42×10-12	3.04×103	3.40×10-1	6.53×10-1
	The MD in right superior corona radiata	IVW(MRE)	4	1.24×107	9.90×104	1.55×109	3.40×10-11	2.14×10-7	30.49-125.91	0.878145	0.672848	0.8811
		MR-Egger	4	1.38×10 10	1.49×10-3	1.27×10 23	2.70×10-1	5.66×10-1		0.802828
		Weighted median	4	5.02×107	5.22×102	4.83×10 12	2.50×10-3	3.74×10-2
		Weighted mode	4	5.45×107	2.71×102	1.10×10 13	6.00×10-2	2.37×10-1
		Simple mode	4	4.58×107	4.43×100	4.72×10 14	1.20×10-1	3.56×10-1
	The ICVF in left superior fronto-occipital fasciculus	IVW	3	6.58×10-9	9.02×10-12	4.80×10-6	2.10×10-8	1.32×10-4	30.51-99.37	0.801701	0.698913	NA
		MR-Egger	3	2.50×10-14	5.74×10-36	1.09×108	4.30×10-1	7.32×10-1		0.671181
		Weighted median	3	3.35×10-9	5.41×10-16	2.08×10-2	1.40×10-2	1.00×10-1
		Weighted mode	3	4.58×10-10	3.19×10-17	6.57×10-3	1.20×10-1	3.56×10-1
		Simple mode	3	1.81×10-8	2.07×10-17	1.58×101	2.30×10-1	5.31×10-1
	The ICVF in right superior fronto-occipital fasciculus	IVW	2	3.90×10-13	1.44×10-14	1.05×10-11	8.70×10-65	5.47×10-61	30.29-117.40	0.893999	NA	NA
	The OD in splenium of corpus callosum	IVW(MRE)	2	1.02×10-2	1.50×10-3	6.89×10-2	2.60×10-6	1.63×10-2	29.78-53.98	0.849498	NA	NA
CAE	The ICVF in left anterior corona radiata	IVW(MRE)	8	5.65×10-3	9.99×10-4	3.20×10-2	4.80×10-9	3.02×10-5	30.15-198.44	0.999849	0.742636	0.9995
		MR-Egger	8	1.11×10-1	8.40×10-10	1.46×10 7	8.30×10-1	9.61×10-1		0.999793
		Weighted median	8	1.78×10-2	1.18×10-6	2.69×10 2	4.10×10-1	8.99×10-1
		Weighted mode	8	1.41×10-2	3.17×10-7	6.26×10 2	4.60×10-1	8.99×10-1
		Simple mode	8	1.15×10-2	5.90×10-9	2.23×10 4	5.60×10-1	8.99×10-1
	The FA in right superior thalamic radiation	IVW(MRE)	6	8.99×10-3	1.80×10-3	4.50×10-2	9.60×10-9	6.03×10-5	29.82-73.82	0.999472	0.941999	0.9997
		MR-Egger	6	3.32×10-3	7.97×10-15	1.38×10 9	7.00×10-1	9.22×10-1		0.997124
		Weighted median	6	8.80×10-3	2.44×10-7	3.17×10 2	3.80×10-1	8.99×10-1
		Weighted mode	6	7.56×10-3	3.76×10-8	1.52×10 3	4.70×10-1	8.99×10-1
		Simple mode	6	8.69×10-3	1.11×10-8	6.81×10 3	5.20×10-1	8.99×10-1
	The FA in forceps minor	IVW(MRE)	5	9.32×10-4	4.60×10-5	1.89×10-2	5.40×10-6	3.39×10-2	29.84-135.01	0.981919	0.633303	0.9761
		MR-Egger	5	2.32×10 0	1.38×10-13	3.90×10 13	9.60×10-1	9.89×10-1		0.988454
		Weighted median	5	2.54×10-3	3.29×10-8	1.96×10 2	3.00×10-1	8.99×10-1
		Weighted mode	5	4.58×10-3	1.53×10-8	1.37×10 3	4.50×10-1	8.99×10-1
		Simple mode	5	1.85×10-3	3.80×10-10	9.00×10 3	4.70×10-1	8.99×10-1
	The OD in left anterior corona radiata	IVW(MRE)	4	2.55×10-5	6.23×10-7	1.04×10-3	2.30×10-8	1.45×10-4	29.85-51.74	0.956637	0.825284	0.9471
		MR-Egger	4	3.43×10-2	4.04×10-27	2.91×10 23	9.20×10-1	9.79×10-1		0.880348
		Weighted median	4	3.19×10-5	7.35×10-11	1.38×10 1	1.20×10-1	8.99×10-1
		Weighted mode	4	1.19×10-5	2.49×10-12	5.67×10 1	2.40×10-1	8.99×10-1
		Simple mode	4	3.32×10-6	9.74×10-14	1.13×10 2	2.50×10-1	8.99×10-1
	The FA in fornix	IVW(MRE)	3	3.51×10 2	3.16×10 1	3.90×10 3	1.80×10-6	1.13×10-2	35.12-48.31	0.964631	0.898263	NA
		MR-Egger	3	6.31×10 0	7.46×10-22	5.34×10 22	9.50×10-1	9.88×10-1		0.830106
		Weighted median	3	2.55×10 2	3.28×10-4	1.98×10 8	4.20×10-1	8.99×10-1
		Weighted mode	3	2.20×10 2	2.10×10-5	2.31×10 9	5.80×10-1	8.99×10-1
		Simple mode	3	1.99×10 2	1.61×10-5	2.46×10 9	5.90×10-1	8.99×10-1
	The OD in left superior longitudinal fasciculus	IVW(MRE)	2	1.63×10-7	2.88×10-9	9.20×10-6	3.10×10-14	1.95×10-10	32.31-57.06	0.840085	NA	NA
	The MO in splenium of corpus callosum	IVW(MRE)	2	4.19×10-3	1.02×10-3	1.73×10-2	3.30×10-14	2.07×10-10	33.09-60.83	0.918219	NA	NA
	The OD in splenium of corpus callosum	IVW(MRE)	2	3.08×10 2	1.10×10 2	8.60×10 2	8.40×10-28	5.28×10-24	29.78-53.98	0.942938	NA	NA
	The ISOVF in left posterior corona radiata	IVW(MRE)	2	1.24×10 8	2.55×10 6	6.06×10 9	5.40×10-21	3.39×10-17	29.81-55.09	0.839675	NA	NA
	The ISOVF in pontine crossing tract	IVW(MRE)	2	7.18×10-6	5.86×10-8	8.80×10-4	1.40×10-6	8.8×10-3	32.04-35.40	0.840294	NA	NA
FE	The MD in retrolenticular part of the left internal capsule	IVW(MRE)	6	1.67×10 9	2.16×10 5	1.29×10 13	3.30×10-6	2.07×10-2	31.02-122.32	0.479153	0.989539	0.668
		MR-Egger	6	1.34×10 9	2.39×10-5	7.57×10 22	2.60×10-1	5.32×10-1		0.341927
		Weighted median	6	4.05×10 9	2.68×10 4	6.12×10 14	2.80×10-4	8.12×10-3
		Weighted mode	6	5.47×10 9	1.85×10 3	1.62×10 16	3.20×10-2	1.55×10-1
		Simple mode	6	1.97×10 10	4.60×10 2	8.47×10 17	4.60×10-2	1.80×10-1
	The ICVF in splenium of corpus callosum	IVW(MRE)	6	2.34×10-7	3.22×10-9	1.70×10-5	3.00×10-12	1.89×10-8	31.18-173.67	0.902357	0.53582	0.8313
		MR-Egger	6	2.03×10-10	6.94×10-20	5.94×10-1	1.20×10-1	3.12×10-1		0.888976
		Weighted median	6	4.39×10-8	3.94×10-12	4.90×10-4	3.70×10-4	9.20×10-3
		Weighted mode	6	3.78×10-8	6.29×10-13	2.27×10-3	2.90×10-2	1.51×10-1
		Simple mode	6	4.77×10-8	2.24×10-13	1.01×10-2	4.30×10-2	1.74×10-1
	The MD in right superior corona radiata	IVW(MRE)	4	1.09×10 8	4.41×10 5	2.70×10 10	4.60×10-11	2.89×10-7	30.49-125.91	0.829303	0.800014	0.9092
		MR-Egger	4	6.84×10 9	7.28×10-4	6.42×10 22	2.80×10-1	5.47×10-1		0.670115
		Weighted median	4	2.86×10 8	1.59×10 3	5.15×10 13	1.60×10-3	2.53×10-2
		Weighted mode	4	3.49×10 8	6.22×10 2	1.96×10 14	6.00×10-2	2.05×10-1
		Simple mode	4	6.68×10 8	1.46×10 2	3.06×10 15	8.00×10-2	2.38×10-1
	The ICVF in left superior fronto-occipital fasciculus	IVW(MRE)	3	1.42×10-10	4.96×10-13	4.04×10-8	3.80×10-15	2.39×10-11	30.51-99.37	0.849951	0.769514	NA
		MR-Egger	3	1.38×10-14	3.17×10-36	5.98×10 7	4.30×10-1	7.41×10-1		0.66991
		Weighted median	3	4.15×10-11	4.67×10-18	3.69×10-4	3.40×10-3	3.70×10-2
		Weighted mode	3	1.46×10-11	3.84×10-19	5.56×10-4	1.10×10-1	2.97×10-1
		Simple mode	3	4.22×10-11	3.39×10-20	5.24×10-2	1.50×10-1	3.63×10-1
	The ISOVF in retrolenticular part of the left internal capsule	IVW(MRE)	2	4.88×10-4	7.80×10-5	3.05×10-3	3.50×10-16	2.2×10-12	30.36-57.67	0.930592	NA	NA
FE with HS	The ICVF in left superior thalamic radiation	IVW(MRE)	7	1.31×10-5	1.65×10-7	1.04×10-3	4.70×10-7	2.95×10-3	30.37-198.23	0.948883	0.801871	0.9536
		MR-Egger	7	1.31×10-4	7.44×10-13	2.31×10 4	4.00×10-1	7.97×10-1		0.903607
		Weighted median	7	4.40×10-5	1.36×10-9	1.43×10 0	6.00×10-2	6.53×10-1
		Weighted mode	7	8.05×10-5	2.08×10-9	3.12×10 0	1.30×10-1	7.59×10-1
		Simple mode	7	2.33×10-4	2.69×10-11	2.01×10 3	3.40×10-1	7.76×10-1
	The OD in right uncinate fasciculus	IVW(MRE)	3	2.81×10-7	1.40×10-8	5.62×10-6	5.70×10-23	3.58×10-19	30.18-52.09	0.97377	0.935422	NA
		MR-Egger	3	5.41×10-11	5.62×10-83	5.20×10 61	8.30×10-1	9.25×10-1		0.836105
		Weighted median	3	8.93×10-8	3.65×10-17	2.18×10 2	1.40×10-1	7.59×10-1
		Weighted mode	3	6.71×10-8	3.09×10-18	1.46×10 3	3.10×10-1	7.76×10-1
		Simple mode	3	7.45×10-8	1.53×10-18	3.63×10 3	3.20×10-1	7.76×10-1
	The MO in splenium of corpus callosum	IVW(MRE)	2	2.00×10 3	5.82×10 2	6.86×10 3	1.30×10-33	8.17×10-30	33.09-60.83	0.928676	NA	NA
	The OD in splenium of corpus callosum	IVW(MRE)	2	3.57×10-4	1.83×10-4	6.94×10-4	8.90×10-121	5.59×10-117	29.78-53.98	0.962998	NA	NA
GGE	The FA in splenium of corpus callosum	IVW(MRE)	5	4.33×10-4	3.53×10-5	5.31×10-3	1.40×10-9	8.8×10-6	31.47-113.97	0.988398	0.935932	0.986
		MR-Egger	5	1.96×10-3	1.16×10-18	3.33×10 12	7.50×10-1	9.15×10-1		0.957437
		Weighted median	5	3.71×10-4	9.67×10-9	1.42×10	1.40×10-1	8.95×10-1
		Weighted mode	5	1.04×10-3	1.43×10-9	7.58×10 2	3.80×10-1	8.95×10-1
		Simple mode	5	3.89×10-4	3.45×10-10	4.37×10 2	3.30×10-1	8.95×10-1
	The OD in right uncinate fasciculus	IVW(MRE)	3	1.31×10-5	1.30×10-6	1.32×10-4	1.30×10-21	8.17×10-18	30.18-52.09	0.984336	0.962475	NA
		MR-Egger	3	1.86×10-3	1.93×10-75	1.80×10 69	9.50×10-1	9.89×10-1		0.866888
		Weighted median	3	1.64×10-5	2.83×10-14	9.56×10 3	2.80×10-1	8.95×10-1
		Weighted mode	3	2.10×10-5	1.98×10-16	2.23×10 6	4.90×10-1	8.95×10-1
		Simple mode	3	2.41×10-5	6.57×10-16	8.86×10 5	4.80×10-1	8.95×10-1
	The MD in right superior longitudinal fasciculus	IVW(MRE)	2	1.03×10 2	3.31×10	3.23×10 2	1.50×10-15	9.43×10-12	30.64-128.76	0.929572	NA	NA
GTCS	The ICVF in right superior longitudinal fasciculus	IVW(MRE)	11	2.78×10-3	3.26×10-4	2.36×10-2	7.20×10-8	4.53×10-4	30.81-203.46	0.999732	0.944543	0.9996
		MR-Egger	11	5.10×10-3	8.57×10-11	3.04×10 5	5.80×10-1	8.34×10-1		0.999181
		Weighted median	11	6.70×10-3	2.18×10-6	2.06×10	2.20×10-1	8.23×10-1
		Weighted mode	11	7.11×10-3	4.45×10-7	1.14×10 2	3.40×10-1	8.23×10-1
		Simple mode	11	5.03×10-3	4.81×10-8	5.27×10 2	3.90×10-1	8.23×10-1
	The ICVF in left superior longitudinal fasciculus	IVW(MRE)	11	1.95×10-3	1.57×10-4	2.41×10-2	1.20×10-6	7.54×10-3	30.22-203.07	0.998889	0.924817	0.9991
		MR-Egger	11	4.48×10-3	6.54×10-11	3.07×10 5	5.70×10-1	8.29×10-1		0.997108
		Weighted median	11	2.55×10-3	6.90×10-7	9.44×10	1.50×10-1	8.23×10-1
		Weighted mode	11	2.68×10-3	7.18×10-8	1.00×10 2	3.00×10-1	8.23×10-1
		Simple mode	11	1.70×10-4	1.32×10-9	2.18×10 1	1.80×10-1	8.23×10-1
	The ICVF in right acoustic radiation	IVW(MRE)	9	2.09×10-3	1.42×10-4	3.07×10-2	6.80×10-6	4.27×10-2	30.20-264.09	0.995084	0.977916	0.995
		MR-Egger	9	2.57×10-3	4.37×10-10	1.51×10 4	4.80×10-1	8.27×10-1		0.987422
		Weighted median	9	7.85×10-3	2.34×10-6	2.63×10 1	2.40×10-1	8.23×10-1
		Weighted mode	9	1.03×10-2	9.67×10-7	1.10×10 2	3.60×10-1	8.23×10-1
		Simple mode	9	1.26×10-2	5.03×10-8	3.14×10 3	5.10×10-1	8.27×10-1
	The ICVF in anterior limb of the left internal capsule	IVW(MRE)	9	2.82×10-3	2.96×10-4	2.68×10-2	3.20×10-7	2.01×10-3	31.32-129.82	0.999537	0.77178	0.9998
		MR-Egger	9	1.12×10-4	2.22×10-14	5.61×10 5	4.50×10-1	8.23×10-1		0.998965
		Weighted median	9	2.61×10-3	1.53×10-7	4.46×10	2.30×10-1	8.23×10-1
		Weighted mode	9	1.37×10-3	2.46×10-8	7.68×10	2.70×10-1	8.23×10-1
		Simple mode	9	3.62×10-3	9.48×10-9	1.38×10 3	4.20×10-1	8.23×10-1
	The MD in right inferior fronto-occipital fasciculus	IVW(MRE)	4	7.64×10	1.19×10	4.90×10 2	4.80×10-6	3.02×10-2	31.04-210.20	0.988782	0.792104	0.9773
		MR-Egger	4	1.05×10 3	3.98×10-6	2.78×10 11	5.50×10-1	8.27×10-1		0.98321
		Weighted median	4	1.24×10 2	5.73×10-3	2.69×10 6	3.40×10-1	8.23×10-1
		Weighted mode	4	1.64×10 2	4.89×10-3	5.50×10 6	4.10×10-1	8.23×10-1
		Simple mode	4	6.91×10	1.57×10-5	3.04×10 8	6.30×10-1	8.58×10-1
	The FA in body of corpus callosum	IVW(MRE)	4	4.68×10-6	3.71×10-7	5.90×10-5	2.40×10-21	1.51×10-17	32.54-56.03	0.993973	0.795392	0.9897
		MR-Egger	4	1.56×10-1	4.02×10-32	6.02×10 29	9.60×10-1	9.77×10-1		0.9919
		Weighted median	4	4.08×10-6	2.57×10-13	6.47×10	1.40×10-1	8.23×10-1
		Weighted mode	4	1.34×10-5	1.39×10-14	1.30×10 4	3.70×10-1	8.23×10-1
		Simple mode	4	2.71×10-6	1.94×10-15	3.78×10 3	3.20×10-1	8.23×10-1
	The MD in retrolenticular part of the right internal capsule	IVW(MRE)	3	3.16×10 3	3.30×10 2	3.02×10 4	2.70×10-12	1.7×10-8	31.18-121.45	0.94861	0.825573	NA
		MR-Egger	3	1.13×10-1	5.74×10-33	2.23×10 30	9.60×10-1	9.77×10-1		0.87063
		Weighted median	3	1.89×10 3	3.01×10-2	1.19×10 8	1.80×10-1	8.23×10-1
		Weighted mode	3	1.28×10 3	2.29×10-3	7.20×10 8	4.00×10-1	8.23×10-1
		Simple mode	3	1.61×10 3	1.73×10-3	1.50×10 9	4.00×10-1	8.23×10-1
	The FA in left cerebellar peduncle	IVW(MRE)	3	4.08×10-5	3.51×10-6	4.73×10-4	6.40×10-16	4.02×10-12	35.54-58.10	0.972358	0.891113	NA
		MR-Egger	3	1.16×10	1.32×10-51	1.02×10 51	1.00×10 0	1.00×10		0.871346
		Weighted median	3	9.40×10-5	4.38×10-12	2.02×10 3	2.80×10-1	8.23×10-1
		Weighted mode	3	1.10×10-4	4.15×10-13	2.91×10 4	4.50×10-1	8.23×10-1
		Simple mode	3	1.15×10-4	1.88×10-13	7.05×10 4	4.70×10-1	8.23×10-1
	The OD in right uncinate fasciculus	IVW(MRE)	3	3.33×10-14	4.90×10-19	2.26×10-9	4.60×10-8	2.89×10-4	30.18-52.09	0.736044	0.575578	NA
		MR-Egger	3	1.77×10 15	1.78×10-57	1.76×10 87	7.50×10-1	8.86×10-1		0.693229
		Weighted median	3	4.71×10-15	1.61×10-24	1.38×10-5	3.00×10-3	5.89×10-2
		Weighted mode	3	2.93×10-17	6.96×10-29	1.23×10-5	1.10×10-1	8.23×10-1
		Simple mode	3	3.35×10-17	2.72×10-30	4.14×10-4	1.30×10-1	8.23×10-1
	The ICVF in left external capsule	IVW(MRE)	3	1.03×10-2	7.03×10-3	1.52×10-2	8.10×10-119	5.09×10-115	30.40-255.90	0.998057	0.970612	NA
		MR-Egger	3	6.91×10-3	3.08×10-11	1.55×106	7.00×10-1	8.70×10-1		0.966578
		Weighted median	3	9.60×10-3	1.05×10-6	8.79×10	3.20×10-1	8.23×10-1
		Weighted mode	3	9.58×10-3	5.58×10-7	1.64×10 2	4.50×10-1	8.23×10-1
		Simple mode	3	9.45×10-3	2.57×10-8	3.48×10 3	5.50×10-1	8.27×10-1
	The ICVF in left medial lemniscus	IVW(MRE)	3	4.30×10-4	7.91×10-5	2.34×10-3	3.10×10-19	1.95×10-15	29.97-70.82	0.984938	0.931907	NA
		MR-Egger	3	1.47×10-5	5.62×10-33	3.86×10 22	7.90×10-1	8.99×10-1		0.890873
		Weighted median	3	3.39×10-4	1.86×10-10	6.18×10 2	2.80×10-1	8.23×10-1
		Weighted mode	3	2.04×10-4	1.84×10-12	2.26×10 4	4.60×10-1	8.23×10-1
		Simple mode	3	3.77×10-4	2.83×10-12	5.01×10 4	5.00×10-1	8.27×10-1
	The ISOVF in pontine crossing tract	IVW(MRE)	2	1.13×10-1	5.12×10-2	2.48×10-1	5.90×10-8	3.71×10-4	32.04-35.40	0.973623	NA	NA
	The MO in splenium of corpus callosum	IVW(MRE)	2	3.31×10-4	1.68×10-4	6.53×10-4	5.50×10-118	3.46×10-114	33.09-60.83	0.960628	NA	NA
	The MD in right fornix and stria terminalis	IVW(MRE)	2	4.55×10 5	5.32×10 3	3.90×10 7	9.50×10-9	5.97×10-5	31.06-36.28	0.830911	NA	NA
	The FA in right inferior cerebellar peduncle	IVW(MRE)	2	2.91×10-4	8.05×10-5	1.05×10-3	1.90×10-35	1.19×10-31	34.04-74.66	0.934371	NA	NA
JAE	The ISOVF in right superior longitudinal fasciculus	IVW(MRE)	7	1.25×10 3	8.93×10	1.74×10 4	1.10×10-7	6.91×10-4	30.37-97.01	0.998327	0.670017	0.9985
		MR-Egger	7	2.23×10-3	1.27×10-28	3.93×10 22	8.50×10-1	9.60×10-1		0.998449
		Weighted median	7	1.61×10 3	1.89×10-2	1.37×10 8	2.00×10-1	9.40×10-1
		Weighted mode	7	1.63×10 3	1.56×10-4	1.70×10 10	4.00×10-1	9.40×10-1
		Simple mode	7	1.56×10 3	1.38×10-4	1.77×10 10	4.10×10-1	9.40×10-1
	The MD in anterior limb of the right internal capsule	IVW(MRE)	3	3.98×10-7	6.08×10-8	2.60×10-6	2.00×10-53	1.26×10-49	32.07-59.68	0.989077	0.871506	NA
		MR-Egger	3	3.64×10-5	8.94×10-25	1.48×10 15	7.30×10-1	9.46×10-1		0.97919
		Weighted median	3	3.73×10-7	1.30×10-13	1.07×10 0	5.00×10-2	7.49×10-1
		Weighted mode	3	1.09×10-6	2.12×10-13	5.63×10 0	2.20×10-1	9.40×10-1
		Simple mode	3	7.25×10-8	1.39×10-15	3.77×10 0	2.10×10-1	9.40×10-1
	The ISOVF in right superior corona radiata	IVW(MRE)	3	7.30×10 4	1.73×10 4	3.09×10 5	2.70×10-52	1.7×10-48	30.75-51.06	0.993076	0.988679	NA
		MR-Egger	3	4.56×10 5	4.71×10-83	4.41×10 93	9.20×10-1	9.74×10-1		0.907231
		Weighted median	3	4.71×10 4	1.71×10-4	1.30×10 13	2.80×10-1	9.40×10-1
		Weighted mode	3	3.48×10 4	7.81×10-6	1.55×10 14	4.50×10-1	9.40×10-1
		Simple mode	3	3.38×10 4	2.50×10-6	4.57×10 14	4.70×10-1	9.40×10-1
	The MO in right posterior thalamic radiation	IVW(MRE)	2	1.82×10 13	3.91×10 7	8.47×10 18	4.50×10-6	2.83×10-2	31.15-43.92	0.516748	NA	NA
	The MD in right inferior cerebellar peduncle	IVW(MRE)	2	3.09×10-4	3.14×10-5	3.04×10-3	4.30×10-12	2.7×10-8	36.95-125.44	0.860534	NA	NA
	The ISOVF in left sagittal stratum	IVW(MRE)	2	3.26×10 3	1.22×10 2	8.74×10 4	1.40×10-6	8.8×10-3	40.49-61.13	0.854653	NA	NA
JME	The MO in pontine crossing tract	IVW(MRE)	11	1.75×10-3	1.14×10-4	2.69×10-2	5.20×10-6	3.27×10-2	30.09-216.13	0.993212	0.902863	0.9934
		MR-Egger	11	6.16×10-4	1.99×10-11	1.91×10 4	4.20×10-1	9.64×10-1		0.985627
		Weighted median	11	5.25×10-4	3.07×10-7	8.99×10-1	4.70×10-2	9.64×10-1
		Weighted mode	11	3.02×10-4	2.21×10-8	4.12×10	1.30×10-1	9.64×10-1
		Simple mode	11	1.25×10-4	5.00×10-9	3.15×10	1.10×10-1	9.64×10-1
	The FA in right superior cerebellar peduncle	IVW(MRE)	4	6.18×10 6	2.80×10 5	1.36×10 8	3.80×10-23	2.39×10-19	30.61-161.79	0.987698	0.916997	NA
		MR-Egger	4	1.55×10 9	5.99×10-32	3.99×10 49	7.00×10-1	9.64×10-1		0.942507
		Weighted median	4	1.09×10 7	4.69×10-1	2.52×10 14	6.00×10-2	9.64×10-1
		Weighted mode	4	2.11×10 7	3.52×10-2	1.27×10 16	2.00×10-1	9.64×10-1
		Simple mode	4	3.34×10 7	1.33×10-2	8.36×10 16	2.10×10-1	9.64×10-1
	The ISOVF in forceps major	IVW(MRE)	3	1.55×10-2	6.03×10-3	3.98×10-2	4.90×10-18	3.08×10-14	31.09-58.60	0.995146	0.972572	0.9903
		MR-Egger	3	6.16×10-3	4.30×10-22	8.81×10 16	8.60×10-1	9.80×10-1		0.9293
		Weighted median	3	1.26×10-2	7.16×10-9	2.21×10 4	5.50×10-1	9.64×10-1
		Weighted mode	3	1.11×10-2	7.09×10-10	1.74×10 5	6.50×10-1	9.64×10-1
		Simple mode	3	1.03×10-2	8.90×10-11	1.19×10 6	6.80×10-1	9.64×10-1
	The ISOVF in left anterior thalamic radiation	IVW(MRE)	3	2.54×10 3	1.75×10 2	3.67×10 4	9.10×10-9	5.72×10-5	31.20-45.39	0.972533	0.856824	NA
		MR-Egger	3	7.83×10 14	1.62×10-84	3.78×10 113	8.20×10-1	9.70×10-1		0.953736
		Weighted median	3	1.23×10 3	5.76×10-6	2.63×10 11	4.70×10-1	9.64×10-1
		Weighted mode	3	5.32×10 2	6.55×10-7	4.31×10 11	6.10×10-1	9.64×10-1
		Simple mode	3	5.32×10 2	2.08×10-7	1.36×10 12	6.30×10-1	9.64×10-1
lesion negative FE	The MD in left uncinate fasciculus	IVW(MRE)	3	2.57×10 4	1.75×10 3	3.77×10 5	1.30×10-13	8.17×10-10	30.55-120.05	0.949644	0.953721	NA
		MR-Egger	3	7.97×10 3	1.92×10-11	3.31×10 18	6.90×10-1	9.45×10-1		0.754204
		Weighted median	3	1.94×10 4	3.86×10-2	9.73×10 9	1.40×10-1	8.86×10-1
		Weighted mode	3	9.61×10 3	4.86×10-3	1.90×10 10	3.40×10-1	8.86×10-1
		Simple mode	3	5.76×10 3	3.90×10-4	8.51×10 10	4.10×10-1	8.86×10-1

## Sheet: Epilepsy  to WM IDP
exposure	outcome (WM)	MR method	Number of SNPs	OR	LCI	UCI	P-value	Q-value	F	P for heterogeneity test	P for MR-Egger intercept	P for MR-PRESSO Global test
all pilepsy	The OD in right cingulum hippocampus	IVW(MRE)	4	1.00159	1.00131	1.00186	1.20×10-29	3.88×10-26	30.10-41.84	0.993773	0.958596	0.9937
		MR-Egger	4	1.00101	0.981878	1.02051	0.93	0.996168		0.960898
		Weighted median	4	1.00165	0.999759	1.00354	0.09	0.996168
		Weighted mode	4	1.00176	0.999391	1.00413	0.24	0.996168
		Simple mode	4	1.00173	0.99919	1.00427	0.27	0.996168
	The FA in left external capsule	IVW(MRE)	4	0.998148	0.997678	0.998618	1.20×10-14	3.88×10-11	30.80-74.66	0.970129	0.803387	0.972
		MR-Egger	4	1.00093	0.9818	1.02043	0.93	0.996168		0.921301
		Weighted median	4	0.998104	0.996255	0.999956	0.045	0.996168
		Weighted mode	4	0.998021	0.995508	1.00054	0.22	0.996168
		Simple mode	4	0.997989	0.995728	1.00026	0.18	0.996168
	The OD in right posterior thalamic radiation	IVW(MRE)	4	1.00229	1.00167	1.00292	7.40×10-13	2.39×10-9	30.59-40.20	0.933515	0.860966	0.9354
		MR-Egger	4	1.00034	0.981224	1.01983	0.98	0.996168		0.821697
		Weighted median	4	1.00235	1.00034	1.00436	0.022	0.845952
		Weighted mode	4	1.00257	1.00011	1.00504	0.13	0.996168
		Simple mode	4	1.00248	0.999924	1.00505	0.15	0.996168
	The ICVF in left tapetum	IVW(MRE)	4	0.998801	0.998283	0.99932	5.90×10-6	1.91×10-2	34.82-129.76	0.960618	0.778911	0.9679
		MR-Egger	4	1.00195	0.982797	1.02147	0.86	0.996168		0.907522
		Weighted median	4	0.998984	0.99709	1.00088	0.29	0.996168
		Weighted mode	4	0.999071	0.996521	1.00163	0.53	0.996168
		Simple mode	4	0.999071	0.996564	1.00158	0.52	0.996168
	The ICVF in right posterior corona radiata	IVW(MRE)	4	0.999274	0.998947	0.999601	1.30×10-5	4.2×10-2	30.27-183.30	0.989587	0.900375	0.9915
		MR-Egger	4	1.00066	0.981537	1.02016	0.95	0.996168		0.952182
		Weighted median	4	0.999347	0.99749	1.00121	0.49	0.996168
		Weighted mode	4	0.99945	0.99677	1.00214	0.72	0.996168
		Simple mode	4	0.999478	0.997077	1.00188	0.7	0.996168
JME	The MO in right cingulum cingulate gyrus part	IVW(MRE)	3	0.99842	0.997945	0.998895	7.40×10-11	2.39×10-7	33.16-39.00	0.297237	0.504532	NA
		MR-Egger	3	0.993305	0.956477	1.03155	0.79	0.996168		0.248787
		Weighted median	3	0.998377	0.995945	1.00082	0.19	0.996168
		Weighted mode	3	0.998196	0.995485	1.00091	0.32	0.996168
		Simple mode	3	0.998338	0.995506	1.00118	0.37	0.996168
	The OD in right cingulum cingulate gyrus part	IVW(MRE)	3	1.00131	1.00094	1.00168	5.10×10-12	1.65×10-8	36.86-34.70	0.465073	0.742152	NA
		MR-Egger	3	1.00033	0.963245	1.03885	0.99	0.996168		0.303155
		Weighted median	3	1.00124	0.998781	1.0037	0.32	0.996168
		Weighted mode	3	1.00119	0.998247	1.00414	0.51	0.996168
		Simple mode	3	1.00118	0.998404	1.00397	0.49	0.996168
	The MO in middle cerebellar peduncle	IVW(MRE)	3	1.00178	1.00136	1.00221	8.60×10-17	2.78×10-13	30.95-73.44	0.581323	0.42792	NA
		MR-Egger	3	0.998801	0.961767	1.03726	0.96	0.996168		0.611316
		Weighted median	3	1.00164	0.999306	1.00399	0.17	0.996168
		Weighted mode	3	1.00164	0.998872	1.00441	0.37	0.996168
		Simple mode	3	1.00164	0.998752	1.00453	0.38	0.996168
	The OD in middle cerebellar peduncle	IVW(MRE)	3	0.998475	0.998315	0.998635	1.10×10-77	3.55×10-74	30.08-37.68	0.381073	0.592281	NA
		MR-Egger	3	0.998016	0.961011	1.03644	0.93	0.996168		0.278173
		Weighted median	3	0.998472	0.996098	1.00085	0.21	0.996168
		Weighted mode	3	0.998456	0.995624	1.0013	0.4	0.996168
		Simple mode	3	0.998399	0.995726	1.00108	0.36	0.996168
	The MD in anterior limb of the right internal capsule	IVW(MRE)	3	0.997567	0.996478	0.998657	1.20×10-5	3.88×10-2	32.07-59.68	0.200362	0.186306	NA
		MR-Egger	3	1.00057	0.963474	1.0391	0.98	0.996168		0.698215
		Weighted median	3	0.997618	0.995186	1.00006	0.06	0.996168
		Weighted mode	3	0.997727	0.994852	1.00061	0.26	0.996168
		Simple mode	3	0.998066	0.995027	1.00111	0.34	0.996168
	The MD in right cerebral peduncle	IVW(MRE)	3	0.997929	0.997099	0.99876	1.10×10-6	3.55×10-3	33.86-34.65	0.0560751	0.18293	NA
		MR-Egger	3	0.995134	0.958237	1.03345	0.84	0.996168		0.141801
		Weighted median	3	0.997742	0.995274	1.00021	0.07	0.996168
		Weighted mode	3	0.997654	0.994746	1.00057	0.26	0.996168
		Simple mode	3	0.997631	0.994565	1.00071	0.27	0.996168
	The FA in right superior cerebellar peduncle	IVW(MRE)	3	1.00096	1.00074	1.00118	1.50×10-17	4.85×10-14	30.61-161.79	0.19488	0.796004	NA
		MR-Egger	3	0.998458	0.961437	1.0369	0.95	0.996168		0.105015
		Weighted median	3	1.00094	0.998586	1.0033	0.43	0.996168
		Weighted mode	3	1.00091	0.998046	1.00377	0.6	0.996168
		Simple mode	3	1.00095	0.998276	1.00364	0.56	0.996168
	The MD in left posterior thalamic radiation	IVW(MRE)	3	1.00046	1.00026	1.00066	7.30×10-6	2.36×10-2	30.08-160.53	0.558825	0.844244	NA
		MR-Egger	3	1.00189	0.964737	1.04046	0.94	0.996168		0.364973
		Weighted median	3	1.00053	0.998128	1.00293	0.67	0.996168
		Weighted mode	3	1.00053	0.997775	1.00329	0.74	0.996168
		Simple mode	3	1.00053	0.997681	1.00339	0.75	0.996168
	The MO in retrolenticular part of the left internal capsule	IVW(MRE)	3	0.998253	0.997801	0.998705	3.60×10-14	1.16×10-10	31.80-60.99	0.904688	0.764208	NA
		MR-Egger	3	1.00014	0.963054	1.03865	1	1		0.800129
		Weighted median	3	0.998291	0.995921	1.00067	0.16	0.996168
		Weighted mode	3	0.998417	0.99539	1.00145	0.41	0.996168
		Simple mode	3	0.998507	0.995564	1.00146	0.43	0.996168
	The FA in left tapetum	IVW(MRE)	3	1.00196	1.00112	1.00279	4.50×10-6	1.45×10-2	32.48-42.67	0.972614	0.820447	NA
		MR-Egger	3	1.01212	0.974599	1.0511	0.64	0.996168		0.921579
		Weighted median	3	1.00175	0.999261	1.00425	0.17	0.996168
		Weighted mode	3	1.00144	0.998407	1.00448	0.45	0.996168
		Simple mode	3	1.00151	0.998598	1.00443	0.42	0.996168
	The FA in pontine crossing tract	IVW(MRE)	3	1.00204	1.00127	1.00282	2.50×10-7	8.08×10-4	31.82-39.23	0.501903	0.624869	NA
		MR-Egger	3	1.01005	0.972601	1.04894	0.7	0.996168		0.363429
		Weighted median	3	1.00218	0.999733	1.00463	0.08	0.996168
		Weighted mode	3	1.00228	0.999427	1.00515	0.26	0.996168
		Simple mode	3	1.00223	0.999226	1.00524	0.28	0.996168
