# Supplementary material for: Causal relationships between epilepsy and the microstructure of the white matter: A Mendelian randomization study
Source: Medicine (Baltimore). 2024 Nov 1;103(44):e40090. doi: 10.1097/MD.0000000000040090 (PMC11537589; doi:10.1097/MD.0000000000040090)
Supplement: Supplementary file 4 [file medi-103-e40090-s004.xlsx]

## Sheet: IDP to all pilepsy_hete
Action1
ID.Exposure	ID.Outcome	Outcome	Exposure	Method	Q	Q_df	Q_pval	Heterogeneity
3aF0Uu	cmktAP	all_pilepsy	SFOF_R_MD	Inverse variance weighted	11.6757	1	0.000633212	FALSE
qvRjll	cmktAP	all_pilepsy	STR_L_FA	MR Egger	16.0717	4	0.00292441	FALSE
h71R2R	cmktAP	all_pilepsy	UF_R_ICVF	Inverse variance weighted	13.4299	3	0.00379336	FALSE
erU8mK	cmktAP	all_pilepsy	RIC_L_MO	MR Egger	10.4557	2	0.00536504	FALSE
qvRjll	cmktAP	all_pilepsy	STR_L_FA	Inverse variance weighted	16.4943	5	0.00556588	FALSE
ePO0UX	cmktAP	all_pilepsy	UF_L_MD	Inverse variance weighted	7.38937	1	0.00656104	FALSE
2icPkm	cmktAP	all_pilepsy	SCP_L_FA	MR Egger	9.57631	2	0.00832781	FALSE
EJFBWa	cmktAP	all_pilepsy	SCR_R_ISOVF	Inverse variance weighted	9.47138	2	0.00877638	FALSE
EJFBWa	cmktAP	all_pilepsy	SCR_R_ISOVF	MR Egger	6.67818	1	0.00976002	FALSE
Zki2qI	cmktAP	all_pilepsy	SCP_R_FA	MR Egger	6.65216	1	0.00990356	FALSE
E8Ava7	cmktAP	all_pilepsy	UF_L_ICVF	Inverse variance weighted	15.0853	5	0.0100042	FALSE
rcvwb8	cmktAP	all_pilepsy	STR_R_FA	MR Egger	11.0673	3	0.0113676	FALSE
erU8mK	cmktAP	all_pilepsy	RIC_L_MO	Inverse variance weighted	10.673	3	0.0136324	FALSE
mrIjUF	cmktAP	all_pilepsy	SLF_R_ICVF	MR Egger	20.3167	9	0.0160553	FALSE
61COSw	cmktAP	all_pilepsy	SCP_L_ICVF	Inverse variance weighted	10.3075	3	0.0161251	FALSE
P4iLZL	cmktAP	all_pilepsy	SCR_R_FA	MR Egger	5.67873	1	0.0171718	FALSE
SvX6nq	cmktAP	all_pilepsy	Tapetum_L_MD	Inverse variance weighted	5.57209	1	0.018249	FALSE
j6RJ5B	cmktAP	all_pilepsy	SLF_L_OD	Inverse variance weighted	5.5072	1	0.0189384	FALSE
2icPkm	cmktAP	all_pilepsy	SCP_L_FA	Inverse variance weighted	9.69353	3	0.0213592	FALSE
2hjajf	cmktAP	all_pilepsy	SCP_R_MD	Inverse variance weighted	7.65351	2	0.0217801	FALSE
pJZi9M	cmktAP	all_pilepsy	UF_L_FA	MR Egger	7.61417	2	0.0222129	FALSE
2LVN1C	cmktAP	all_pilepsy	SCR_L_FA	MR Egger	5.17041	1	0.0229748	FALSE
ChW0Fl	cmktAP	all_pilepsy	SLF_L_ICVF	MR Egger	16.2402	7	0.0230098	FALSE
SNSkKR	cmktAP	all_pilepsy	SCP_R_ICVF	Inverse variance weighted	9.52467	3	0.0230703	FALSE
SbiCuP	cmktAP	all_pilepsy	UF_R_MD	Inverse variance weighted	9.5159	3	0.0231628	FALSE
mrIjUF	cmktAP	all_pilepsy	SLF_R_ICVF	Inverse variance weighted	20.5495	10	0.0244636	FALSE
rcvwb8	cmktAP	all_pilepsy	STR_R_FA	Inverse variance weighted	11.0673	4	0.0258176	FALSE
b1LLw7	cmktAP	all_pilepsy	SCR_L_ISOVF	Inverse variance weighted	4.96094	1	0.0259261	FALSE
Zki2qI	cmktAP	all_pilepsy	SCP_R_FA	Inverse variance weighted	7.21266	2	0.0271514	FALSE
fdP0en	cmktAP	all_pilepsy	RIC_R_MD	Inverse variance weighted	7.0793	2	0.0290235	FALSE
zTztmT	cmktAP	all_pilepsy	RIC_L_ICVF	MR Egger	18.4811	9	0.0299851	FALSE
LHVrsD	cmktAP	all_pilepsy	RIC_R_ICVF	Inverse variance weighted	13.9434	6	0.0302752	FALSE
ChW0Fl	cmktAP	all_pilepsy	SLF_L_ICVF	Inverse variance weighted	16.6325	8	0.0341717	FALSE
pJZi9M	cmktAP	all_pilepsy	UF_L_FA	Inverse variance weighted	8.30026	3	0.0401972	FALSE
P4iLZL	cmktAP	all_pilepsy	SCR_R_FA	Inverse variance weighted	6.41985	2	0.0403596	FALSE
fHXZ73	cmktAP	all_pilepsy	SS_R_MD	MR Egger	11.4878	5	0.0425216	FALSE
nKNvxf	cmktAP	all_pilepsy	SCR_R_MO	Inverse variance weighted	4.10666	1	0.0427147	FALSE
zTztmT	cmktAP	all_pilepsy	RIC_L_ICVF	Inverse variance weighted	18.6943	10	0.0443212	FALSE
LHVrsD	cmktAP	all_pilepsy	RIC_R_ICVF	MR Egger	11.2867	5	0.0459832	FALSE
2LVN1C	cmktAP	all_pilepsy	SCR_L_FA	Inverse variance weighted	5.74935	2	0.0564344	TRUE
sLVFhs	cmktAP	all_pilepsy	STR_R_ICVF	Inverse variance weighted	11.9678	6	0.0626914	TRUE
uelybK	cmktAP	all_pilepsy	STR_R_MO	Inverse variance weighted	11.9068	6	0.0640799	TRUE
KYR7K6	cmktAP	all_pilepsy	RIC_R_FA	MR Egger	3.40724	1	0.0649107	TRUE
ipyFkb	cmktAP	all_pilepsy	SS_L_MD	MR Egger	10.1985	5	0.0698023	TRUE
fHXZ73	cmktAP	all_pilepsy	SS_R_MD	Inverse variance weighted	11.4981	6	0.0741485	TRUE
fdP0en	cmktAP	all_pilepsy	RIC_R_MD	MR Egger	3.15177	1	0.0758446	TRUE
ipyFkb	cmktAP	all_pilepsy	SS_L_MD	Inverse variance weighted	10.4039	6	0.108641	TRUE
SNSkKR	cmktAP	all_pilepsy	SCP_R_ICVF	MR Egger	4.28775	2	0.1172	TRUE
uelybK	cmktAP	all_pilepsy	STR_R_MO	MR Egger	8.77652	5	0.118317	TRUE
95SpNo	cmktAP	all_pilepsy	SCC_FA	MR Egger	5.53648	3	0.136473	TRUE
KYR7K6	cmktAP	all_pilepsy	RIC_R_FA	Inverse variance weighted	3.92927	2	0.140207	TRUE
NjnCxr	cmktAP	all_pilepsy	SLF_L_ISOVF	MR Egger	2.15622	1	0.141993	TRUE
AILf1N	cmktAP	all_pilepsy	SLF_L_MD	MR Egger	5.21348	3	0.156816	TRUE
AILf1N	cmktAP	all_pilepsy	SLF_L_MD	Inverse variance weighted	6.51308	4	0.163968	TRUE
xqMEGj	cmktAP	all_pilepsy	SS_R_FA	MR Egger	1.80918	1	0.178606	TRUE
tehSyE	cmktAP	all_pilepsy	SLF_R_ISOVF	MR Egger	7.2775	5	0.200807	TRUE
sLVFhs	cmktAP	all_pilepsy	STR_R_ICVF	MR Egger	7.23421	5	0.203796	TRUE
dG9v4d	cmktAP	all_pilepsy	SLF_R_FA	Inverse variance weighted	4.52933	3	0.209689	TRUE
dG9v4d	cmktAP	all_pilepsy	SLF_R_FA	MR Egger	3.11069	2	0.211117	TRUE
NtASQe	cmktAP	all_pilepsy	SLF_R_MD	Inverse variance weighted	1.54588	1	0.213744	TRUE
NjnCxr	cmktAP	all_pilepsy	SLF_L_ISOVF	Inverse variance weighted	3.06623	2	0.215863	TRUE
er3GKp	cmktAP	all_pilepsy	SS_R_ISOVF	Inverse variance weighted	5.5673	4	0.233876	TRUE
95SpNo	cmktAP	all_pilepsy	SCC_FA	Inverse variance weighted	5.55155	4	0.235235	TRUE
VGgqwy	cmktAP	all_pilepsy	SFOF_R_OD	MR Egger	5.46059	4	0.243215	TRUE
2hjajf	cmktAP	all_pilepsy	SCP_R_MD	MR Egger	1.36037	1	0.243473	TRUE
tehSyE	cmktAP	all_pilepsy	SLF_R_ISOVF	Inverse variance weighted	7.80539	6	0.25271	TRUE
iTb472	cmktAP	all_pilepsy	STR_L_ISOVF	MR Egger	2.65399	2	0.265274	TRUE
RpOeY1	cmktAP	all_pilepsy	SCC_MD	MR Egger	5.06785	4	0.280406	TRUE
iEXbJE	cmktAP	all_pilepsy	SCR_L_MO	Inverse variance weighted	1.08631	1	0.297289	TRUE
sfIiKc	cmktAP	all_pilepsy	SCP_L_MD	Inverse variance weighted	1.02379	1	0.311623	TRUE
SbiCuP	cmktAP	all_pilepsy	UF_R_MD	MR Egger	2.26873	2	0.321626	TRUE
Rt7pgF	cmktAP	all_pilepsy	Tapetum_R_MD	Inverse variance weighted	4.62492	4	0.327991	TRUE
WvmPxI	cmktAP	all_pilepsy	STR_L_OD	MR Egger	2.20546	2	0.331964	TRUE
2kNQrN	cmktAP	all_pilepsy	STR_R_OD	MR Egger	4.49192	4	0.343506	TRUE
VGgqwy	cmktAP	all_pilepsy	SFOF_R_OD	Inverse variance weighted	5.60783	5	0.346267	TRUE
ZzEqbX	cmktAP	all_pilepsy	STR_R_ISOVF	MR Egger	2.11278	2	0.347708	TRUE
RpOeY1	cmktAP	all_pilepsy	SCC_MD	Inverse variance weighted	5.54173	5	0.353391	TRUE
sMJAwD	cmktAP	all_pilepsy	PTR_R_OD	Inverse variance weighted	0.858666	1	0.354112	TRUE
xqMEGj	cmktAP	all_pilepsy	SS_R_FA	Inverse variance weighted	2.05694	2	0.357553	TRUE
WvmPxI	cmktAP	all_pilepsy	STR_L_OD	Inverse variance weighted	3.22337	3	0.358451	TRUE
h71R2R	cmktAP	all_pilepsy	UF_R_ICVF	MR Egger	2.0139	2	0.365331	TRUE
XtHZ2j	cmktAP	all_pilepsy	SS_R_ICVF	MR Egger	7.62502	7	0.366817	TRUE
93pwwT	cmktAP	all_pilepsy	SCR_R_ICVF	Inverse variance weighted	6.51253	6	0.368285	TRUE
gZOpwC	cmktAP	all_pilepsy	SCR_R_OD	MR Egger	1.97124	2	0.373209	TRUE
2kNQrN	cmktAP	all_pilepsy	STR_R_OD	Inverse variance weighted	5.28321	5	0.382304	TRUE
50pzKG	cmktAP	all_pilepsy	SS_L_ISOVF	Inverse variance weighted	0.747965	1	0.387121	TRUE
iTb472	cmktAP	all_pilepsy	STR_L_ISOVF	Inverse variance weighted	3.0004	3	0.391564	TRUE
vVc4Ez	cmktAP	all_pilepsy	SS_R_MO	Inverse variance weighted	0.694333	1	0.404695	TRUE
ZY3kx9	cmktAP	all_pilepsy	RIC_L_MD	MR Egger	4.00564	4	0.405243	TRUE
6Ifj8k	cmktAP	all_pilepsy	Tapetum_L_FA	Inverse variance weighted	6.14291	6	0.407374	TRUE
ZzEqbX	cmktAP	all_pilepsy	STR_R_ISOVF	Inverse variance weighted	2.89659	3	0.407845	TRUE
v7iBl4	cmktAP	all_pilepsy	RIC_L_FA	Inverse variance weighted	3.98367	4	0.408221	TRUE
E8Ava7	cmktAP	all_pilepsy	UF_L_ICVF	MR Egger	3.90169	4	0.419475	TRUE
aMRsJ4	cmktAP	all_pilepsy	RIC_L_ISOVF	Inverse variance weighted	0.648732	1	0.420566	TRUE
h91jbo	cmktAP	all_pilepsy	UF_R_OD	MR Egger	0.647091	1	0.421155	TRUE
v7iBl4	cmktAP	all_pilepsy	RIC_L_FA	MR Egger	2.79312	3	0.424633	TRUE
IHOsw8	cmktAP	all_pilepsy	SFOF_R_FA	Inverse variance weighted	0.63242	1	0.426469	TRUE
61COSw	cmktAP	all_pilepsy	SCP_L_ICVF	MR Egger	1.68709	2	0.430184	TRUE
XyY7dm	cmktAP	all_pilepsy	SS_L_FA	MR Egger	2.70991	3	0.438546	TRUE
ZVPduq	cmktAP	all_pilepsy	UF_L_OD	MR Egger	2.66573	3	0.446082	TRUE
XtHZ2j	cmktAP	all_pilepsy	SS_R_ICVF	Inverse variance weighted	7.83033	8	0.450217	TRUE
RywiKb	cmktAP	all_pilepsy	SCP_R_MO	Inverse variance weighted	0.536023	1	0.464085	TRUE
dQTu0g	cmktAP	all_pilepsy	SS_L_ICVF	Inverse variance weighted	10.7325	11	0.46594	TRUE
zFrK5t	cmktAP	all_pilepsy	Tapetum_L_ICVF	Inverse variance weighted	1.52225	2	0.467141	TRUE
6Ifj8k	cmktAP	all_pilepsy	Tapetum_L_FA	MR Egger	4.47472	5	0.483273	TRUE
Rt7pgF	cmktAP	all_pilepsy	Tapetum_R_MD	MR Egger	2.4149	3	0.490866	TRUE
93pwwT	cmktAP	all_pilepsy	SCR_R_ICVF	MR Egger	4.40222	5	0.493072	TRUE
dQTu0g	cmktAP	all_pilepsy	SS_L_ICVF	MR Egger	9.40462	10	0.494182	TRUE
h91jbo	cmktAP	all_pilepsy	UF_R_OD	Inverse variance weighted	1.22787	2	0.541217	TRUE
ZY3kx9	cmktAP	all_pilepsy	RIC_L_MD	Inverse variance weighted	4.04079	5	0.543559	TRUE
Jya9wo	cmktAP	all_pilepsy	SCR_L_MD	Inverse variance weighted	4.00319	5	0.548957	TRUE
zFrK5t	cmktAP	all_pilepsy	Tapetum_L_ICVF	MR Egger	0.337449	1	0.561306	TRUE
I3Jj65	cmktAP	all_pilepsy	STR_L_ICVF	MR Egger	3.87588	5	0.56742	TRUE
gZOpwC	cmktAP	all_pilepsy	SCR_R_OD	Inverse variance weighted	1.99083	3	0.574313	TRUE
XyY7dm	cmktAP	all_pilepsy	SS_L_FA	Inverse variance weighted	2.8794	4	0.578206	TRUE
er3GKp	cmktAP	all_pilepsy	SS_R_ISOVF	MR Egger	1.95285	3	0.582251	TRUE
BMQmoI	cmktAP	all_pilepsy	SLF_L_FA	Inverse variance weighted	0.295636	1	0.586631	TRUE
ZVPduq	cmktAP	all_pilepsy	UF_L_OD	Inverse variance weighted	2.82705	4	0.587172	TRUE
R577jE	cmktAP	all_pilepsy	RIC_R_MO	Inverse variance weighted	3.69361	5	0.594316	TRUE
OBnkmI	cmktAP	all_pilepsy	SCC_ICVF	MR Egger	2.65373	4	0.617336	TRUE
jJYRnV	cmktAP	all_pilepsy	SCR_L_ICVF	Inverse variance weighted	3.53589	5	0.617964	TRUE
YACliq	cmktAP	all_pilepsy	Tapetum_R_ICVF	MR Egger	2.64277	4	0.619265	TRUE
ZMmf6X	cmktAP	all_pilepsy	SLF_R_OD	Inverse variance weighted	0.892502	2	0.640023	TRUE
NekYmw	cmktAP	all_pilepsy	SCR_L_OD	Inverse variance weighted	0.860343	2	0.650397	TRUE
I3Jj65	cmktAP	all_pilepsy	STR_L_ICVF	Inverse variance weighted	4.1661	6	0.65421	TRUE
jJYRnV	cmktAP	all_pilepsy	SCR_L_ICVF	MR Egger	2.4403	4	0.655358	TRUE
95r4XM	cmktAP	all_pilepsy	SFOF_L_OD	MR Egger	0.827075	2	0.661307	TRUE
FpNxlT	cmktAP	all_pilepsy	SFOF_L_ICVF	MR Egger	0.180224	1	0.671181	TRUE
aUJIvj	cmktAP	all_pilepsy	SFOF_L_FA	MR Egger	0.134069	1	0.71425	TRUE
OBnkmI	cmktAP	all_pilepsy	SCC_ICVF	Inverse variance weighted	2.67121	5	0.750517	TRUE
YACliq	cmktAP	all_pilepsy	Tapetum_R_ICVF	Inverse variance weighted	2.64478	5	0.75455	TRUE
McklvT	cmktAP	all_pilepsy	Tapetum_R_FA	MR Egger	1.68411	4	0.793601	TRUE
Jya9wo	cmktAP	all_pilepsy	SCR_L_MD	MR Egger	1.67899	4	0.794531	TRUE
FpNxlT	cmktAP	all_pilepsy	SFOF_L_ICVF	Inverse variance weighted	0.442038	2	0.801701	TRUE
zjP6t3	cmktAP	all_pilepsy	SCR_R_MD	MR Egger	0.43923	2	0.802828	TRUE
95r4XM	cmktAP	all_pilepsy	SFOF_L_OD	Inverse variance weighted	0.965874	3	0.809509	TRUE
R577jE	cmktAP	all_pilepsy	RIC_R_MO	MR Egger	1.47047	4	0.831859	TRUE
ZMmf6X	cmktAP	all_pilepsy	SLF_R_OD	MR Egger	0.0440529	1	0.833755	TRUE
AjOsIL	cmktAP	all_pilepsy	SFOF_R_ICVF	Inverse variance weighted	0.0360085	1	0.849498	TRUE
NekYmw	cmktAP	all_pilepsy	SCR_L_OD	MR Egger	0.0274136	1	0.868495	TRUE
SBs4uX	cmktAP	all_pilepsy	SCC_MO	Inverse variance weighted	0.0249849	1	0.874405	TRUE
zjP6t3	cmktAP	all_pilepsy	SCR_R_MD	Inverse variance weighted	0.678944	3	0.878145	TRUE
qO8bNb	cmktAP	all_pilepsy	UF_R_FA	Inverse variance weighted	0.643121	3	0.886494	TRUE
McklvT	cmktAP	all_pilepsy	Tapetum_R_FA	Inverse variance weighted	1.70437	5	0.888348	TRUE
RibseT	cmktAP	all_pilepsy	SCC_OD	Inverse variance weighted	0.0177544	1	0.893999	TRUE
aUJIvj	cmktAP	all_pilepsy	SFOF_L_FA	Inverse variance weighted	0.141256	2	0.931808	TRUE
pRVWAc	cmktAP	all_pilepsy	STR_L_MO	MR Egger	1.28216	5	0.936757	TRUE
pRVWAc	cmktAP	all_pilepsy	STR_L_MO	Inverse variance weighted	1.50135	6	0.959405	TRUE
qO8bNb	cmktAP	all_pilepsy	UF_R_FA	MR Egger	0.0139663	2	0.993041	TRUE
Action3
ID.Exposure	ID.Outcome	Outcome	Exposure	Method	Q	Q_df	Q_pval	Heterogeneity
3aF0Uu	m143kl	all_pilepsy	SFOF_R_MD	Inverse variance weighted	11.6757	1	0.000633212	FALSE
h71R2R	m143kl	all_pilepsy	UF_R_ICVF	Inverse variance weighted	13.4299	3	0.00379336	FALSE
rcvwb8	m143kl	all_pilepsy	STR_R_FA	MR Egger	8.14132	1	0.00432678	FALSE
erU8mK	m143kl	all_pilepsy	RIC_L_MO	MR Egger	10.4557	2	0.00536504	FALSE
ePO0UX	m143kl	all_pilepsy	UF_L_MD	Inverse variance weighted	7.38937	1	0.00656104	FALSE
qvRjll	m143kl	all_pilepsy	STR_L_FA	MR Egger	11.9299	3	0.00762727	FALSE
qvRjll	m143kl	all_pilepsy	STR_L_FA	Inverse variance weighted	13.8474	4	0.00779848	FALSE
2icPkm	m143kl	all_pilepsy	SCP_L_FA	MR Egger	9.57631	2	0.00832781	FALSE
EJFBWa	m143kl	all_pilepsy	SCR_R_ISOVF	Inverse variance weighted	9.47138	2	0.00877638	FALSE
SNSkKR	m143kl	all_pilepsy	SCP_R_ICVF	Inverse variance weighted	6.84415	1	0.00889322	FALSE
EJFBWa	m143kl	all_pilepsy	SCR_R_ISOVF	MR Egger	6.67818	1	0.00976002	FALSE
Zki2qI	m143kl	all_pilepsy	SCP_R_FA	MR Egger	6.65216	1	0.00990356	FALSE
erU8mK	m143kl	all_pilepsy	RIC_L_MO	Inverse variance weighted	10.673	3	0.0136324	FALSE
mrIjUF	m143kl	all_pilepsy	SLF_R_ICVF	MR Egger	20.3167	9	0.0160553	FALSE
rcvwb8	m143kl	all_pilepsy	STR_R_FA	Inverse variance weighted	8.14607	2	0.0170256	FALSE
SvX6nq	m143kl	all_pilepsy	Tapetum_L_MD	Inverse variance weighted	5.57209	1	0.018249	FALSE
j6RJ5B	m143kl	all_pilepsy	SLF_L_OD	Inverse variance weighted	5.5072	1	0.0189384	FALSE
ChW0Fl	m143kl	all_pilepsy	SLF_L_ICVF	Inverse variance weighted	16.5645	7	0.0204305	FALSE
2icPkm	m143kl	all_pilepsy	SCP_L_FA	Inverse variance weighted	9.69353	3	0.0213592	FALSE
2hjajf	m143kl	all_pilepsy	SCP_R_MD	Inverse variance weighted	7.65351	2	0.0217801	FALSE
pJZi9M	m143kl	all_pilepsy	UF_L_FA	MR Egger	7.61417	2	0.0222129	FALSE
SbiCuP	m143kl	all_pilepsy	UF_R_MD	Inverse variance weighted	9.5159	3	0.0231628	FALSE
mrIjUF	m143kl	all_pilepsy	SLF_R_ICVF	Inverse variance weighted	20.5495	10	0.0244636	FALSE
b1LLw7	m143kl	all_pilepsy	SCR_L_ISOVF	Inverse variance weighted	4.96094	1	0.0259261	FALSE
fHXZ73	m143kl	all_pilepsy	SS_R_MD	MR Egger	9.20916	3	0.0266354	FALSE
Zki2qI	m143kl	all_pilepsy	SCP_R_FA	Inverse variance weighted	7.21266	2	0.0271514	FALSE
zTztmT	m143kl	all_pilepsy	RIC_L_ICVF	MR Egger	17.2282	8	0.0278191	FALSE
fdP0en	m143kl	all_pilepsy	RIC_R_MD	Inverse variance weighted	7.0793	2	0.0290235	FALSE
LHVrsD	m143kl	all_pilepsy	RIC_R_ICVF	Inverse variance weighted	13.9434	6	0.0302752	FALSE
pJZi9M	m143kl	all_pilepsy	UF_L_FA	Inverse variance weighted	8.30026	3	0.0401972	FALSE
fHXZ73	m143kl	all_pilepsy	SS_R_MD	Inverse variance weighted	9.84298	4	0.0431575	FALSE
zTztmT	m143kl	all_pilepsy	RIC_L_ICVF	Inverse variance weighted	17.2374	9	0.0451254	FALSE
61COSw	m143kl	all_pilepsy	SCP_L_ICVF	Inverse variance weighted	3.98889	1	0.0458012	FALSE
LHVrsD	m143kl	all_pilepsy	RIC_R_ICVF	MR Egger	11.2867	5	0.0459832	FALSE
dG9v4d	m143kl	all_pilepsy	SLF_R_FA	Inverse variance weighted	3.52144	1	0.0605798	TRUE
sLVFhs	m143kl	all_pilepsy	STR_R_ICVF	Inverse variance weighted	11.9678	6	0.0626914	TRUE
uelybK	m143kl	all_pilepsy	STR_R_MO	Inverse variance weighted	11.9068	6	0.0640799	TRUE
E8Ava7	m143kl	all_pilepsy	UF_L_ICVF	Inverse variance weighted	6.95493	3	0.0733484	TRUE
fdP0en	m143kl	all_pilepsy	RIC_R_MD	MR Egger	3.15177	1	0.0758446	TRUE
95SpNo	m143kl	all_pilepsy	SCC_FA	MR Egger	4.76927	2	0.0921224	TRUE
KYR7K6	m143kl	all_pilepsy	RIC_R_FA	Inverse variance weighted	2.73259	1	0.0983199	TRUE
ipyFkb	m143kl	all_pilepsy	SS_L_MD	MR Egger	6.1406	3	0.104966	TRUE
ChW0Fl	m143kl	all_pilepsy	SLF_L_ICVF	MR Egger	10.1892	6	0.116905	TRUE
uelybK	m143kl	all_pilepsy	STR_R_MO	MR Egger	8.77652	5	0.118317	TRUE
AILf1N	m143kl	all_pilepsy	SLF_L_MD	MR Egger	4.18143	2	0.123599	TRUE
NjnCxr	m143kl	all_pilepsy	SLF_L_ISOVF	Inverse variance weighted	2.28937	1	0.130263	TRUE
ZVPduq	m143kl	all_pilepsy	UF_L_OD	MR Egger	2.11081	1	0.146261	TRUE
95SpNo	m143kl	all_pilepsy	SCC_FA	Inverse variance weighted	5.18279	3	0.158891	TRUE
AILf1N	m143kl	all_pilepsy	SLF_L_MD	Inverse variance weighted	5.11036	3	0.163892	TRUE
ipyFkb	m143kl	all_pilepsy	SS_L_MD	Inverse variance weighted	6.19681	4	0.184924	TRUE
sLVFhs	m143kl	all_pilepsy	STR_R_ICVF	MR Egger	7.23421	5	0.203796	TRUE
Rt7pgF	m143kl	all_pilepsy	Tapetum_R_MD	Inverse variance weighted	4.57617	3	0.205596	TRUE
NtASQe	m143kl	all_pilepsy	SLF_R_MD	Inverse variance weighted	1.54588	1	0.213744	TRUE
er3GKp	m143kl	all_pilepsy	SS_R_ISOVF	Inverse variance weighted	5.5673	4	0.233876	TRUE
VGgqwy	m143kl	all_pilepsy	SFOF_R_OD	MR Egger	5.46059	4	0.243215	TRUE
2hjajf	m143kl	all_pilepsy	SCP_R_MD	MR Egger	1.36037	1	0.243473	TRUE
v7iBl4	m143kl	all_pilepsy	RIC_L_FA	MR Egger	2.79285	2	0.24748	TRUE
tehSyE	m143kl	all_pilepsy	SLF_R_ISOVF	MR Egger	5.33575	4	0.254549	TRUE
iTb472	m143kl	all_pilepsy	STR_L_ISOVF	MR Egger	2.65399	2	0.265274	TRUE
RpOeY1	m143kl	all_pilepsy	SCC_MD	MR Egger	5.06785	4	0.280406	TRUE
E8Ava7	m143kl	all_pilepsy	UF_L_ICVF	MR Egger	2.52123	2	0.283479	TRUE
ZVPduq	m143kl	all_pilepsy	UF_L_OD	Inverse variance weighted	2.5021	2	0.286205	TRUE
6Ifj8k	m143kl	all_pilepsy	Tapetum_L_FA	Inverse variance weighted	6.13033	5	0.293743	TRUE
XtHZ2j	m143kl	all_pilepsy	SS_R_ICVF	MR Egger	7.11478	6	0.310362	TRUE
SbiCuP	m143kl	all_pilepsy	UF_R_MD	MR Egger	2.26873	2	0.321626	TRUE
2kNQrN	m143kl	all_pilepsy	STR_R_OD	MR Egger	4.49192	4	0.343506	TRUE
VGgqwy	m143kl	all_pilepsy	SFOF_R_OD	Inverse variance weighted	5.60783	5	0.346267	TRUE
ZzEqbX	m143kl	all_pilepsy	STR_R_ISOVF	MR Egger	2.11278	2	0.347708	TRUE
RpOeY1	m143kl	all_pilepsy	SCC_MD	Inverse variance weighted	5.54173	5	0.353391	TRUE
h71R2R	m143kl	all_pilepsy	UF_R_ICVF	MR Egger	2.0139	2	0.365331	TRUE
93pwwT	m143kl	all_pilepsy	SCR_R_ICVF	Inverse variance weighted	6.51253	6	0.368285	TRUE
gZOpwC	m143kl	all_pilepsy	SCR_R_OD	MR Egger	1.97124	2	0.373209	TRUE
tehSyE	m143kl	all_pilepsy	SLF_R_ISOVF	Inverse variance weighted	5.36062	5	0.373471	TRUE
2kNQrN	m143kl	all_pilepsy	STR_R_OD	Inverse variance weighted	5.28321	5	0.382304	TRUE
6Ifj8k	m143kl	all_pilepsy	Tapetum_L_FA	MR Egger	4.14515	4	0.386718	TRUE
50pzKG	m143kl	all_pilepsy	SS_L_ISOVF	Inverse variance weighted	0.747965	1	0.387121	TRUE
iTb472	m143kl	all_pilepsy	STR_L_ISOVF	Inverse variance weighted	3.0004	3	0.391564	TRUE
ZY3kx9	m143kl	all_pilepsy	RIC_L_MD	MR Egger	4.00564	4	0.405243	TRUE
ZzEqbX	m143kl	all_pilepsy	STR_R_ISOVF	Inverse variance weighted	2.89659	3	0.407845	TRUE
XtHZ2j	m143kl	all_pilepsy	SS_R_ICVF	Inverse variance weighted	7.15842	7	0.412574	TRUE
dQTu0g	m143kl	all_pilepsy	SS_L_ICVF	MR Egger	9.25118	9	0.414419	TRUE
aMRsJ4	m143kl	all_pilepsy	RIC_L_ISOVF	Inverse variance weighted	0.648732	1	0.420566	TRUE
h91jbo	m143kl	all_pilepsy	UF_R_OD	MR Egger	0.647091	1	0.421155	TRUE
dQTu0g	m143kl	all_pilepsy	SS_L_ICVF	Inverse variance weighted	10.2095	10	0.422306	TRUE
v7iBl4	m143kl	all_pilepsy	RIC_L_FA	Inverse variance weighted	2.80718	3	0.422319	TRUE
Jya9wo	m143kl	all_pilepsy	SCR_L_MD	Inverse variance weighted	3.80953	4	0.432397	TRUE
RywiKb	m143kl	all_pilepsy	SCP_R_MO	Inverse variance weighted	0.536023	1	0.464085	TRUE
zFrK5t	m143kl	all_pilepsy	Tapetum_L_ICVF	Inverse variance weighted	1.52225	2	0.467141	TRUE
XyY7dm	m143kl	all_pilepsy	SS_L_FA	Inverse variance weighted	1.5123	2	0.46947	TRUE
jJYRnV	m143kl	all_pilepsy	SCR_L_ICVF	Inverse variance weighted	3.53558	4	0.472488	TRUE
Rt7pgF	m143kl	all_pilepsy	Tapetum_R_MD	MR Egger	1.44243	2	0.486161	TRUE
93pwwT	m143kl	all_pilepsy	SCR_R_ICVF	MR Egger	4.40222	5	0.493072	TRUE
jJYRnV	m143kl	all_pilepsy	SCR_L_ICVF	MR Egger	2.33769	3	0.505338	TRUE
I3Jj65	m143kl	all_pilepsy	STR_L_ICVF	MR Egger	3.22382	4	0.521092	TRUE
XyY7dm	m143kl	all_pilepsy	SS_L_FA	MR Egger	0.377252	1	0.539077	TRUE
h91jbo	m143kl	all_pilepsy	UF_R_OD	Inverse variance weighted	1.22787	2	0.541217	TRUE
ZY3kx9	m143kl	all_pilepsy	RIC_L_MD	Inverse variance weighted	4.04079	5	0.543559	TRUE
zFrK5t	m143kl	all_pilepsy	Tapetum_L_ICVF	MR Egger	0.337449	1	0.561306	TRUE
gZOpwC	m143kl	all_pilepsy	SCR_R_OD	Inverse variance weighted	1.99083	3	0.574313	TRUE
er3GKp	m143kl	all_pilepsy	SS_R_ISOVF	MR Egger	1.95285	3	0.582251	TRUE
I3Jj65	m143kl	all_pilepsy	STR_L_ICVF	Inverse variance weighted	3.74304	5	0.586972	TRUE
R577jE	m143kl	all_pilepsy	RIC_R_MO	Inverse variance weighted	3.69361	5	0.594316	TRUE
OBnkmI	m143kl	all_pilepsy	SCC_ICVF	MR Egger	2.65373	4	0.617336	TRUE
YACliq	m143kl	all_pilepsy	Tapetum_R_ICVF	MR Egger	2.64277	4	0.619265	TRUE
ZMmf6X	m143kl	all_pilepsy	SLF_R_OD	Inverse variance weighted	0.892502	2	0.640023	TRUE
Jya9wo	m143kl	all_pilepsy	SCR_L_MD	MR Egger	1.67893	3	0.641628	TRUE
P4iLZL	m143kl	all_pilepsy	SCR_R_FA	Inverse variance weighted	0.210172	1	0.646633	TRUE
NekYmw	m143kl	all_pilepsy	SCR_L_OD	Inverse variance weighted	0.860343	2	0.650397	TRUE
95r4XM	m143kl	all_pilepsy	SFOF_L_OD	MR Egger	0.827075	2	0.661307	TRUE
FpNxlT	m143kl	all_pilepsy	SFOF_L_ICVF	MR Egger	0.180224	1	0.671181	TRUE
WvmPxI	m143kl	all_pilepsy	STR_L_OD	Inverse variance weighted	0.137154	1	0.711127	TRUE
aUJIvj	m143kl	all_pilepsy	SFOF_L_FA	MR Egger	0.134069	1	0.71425	TRUE
OBnkmI	m143kl	all_pilepsy	SCC_ICVF	Inverse variance weighted	2.67121	5	0.750517	TRUE
YACliq	m143kl	all_pilepsy	Tapetum_R_ICVF	Inverse variance weighted	2.64478	5	0.75455	TRUE
McklvT	m143kl	all_pilepsy	Tapetum_R_FA	MR Egger	1.68411	4	0.793601	TRUE
FpNxlT	m143kl	all_pilepsy	SFOF_L_ICVF	Inverse variance weighted	0.442038	2	0.801701	TRUE
zjP6t3	m143kl	all_pilepsy	SCR_R_MD	MR Egger	0.43923	2	0.802828	TRUE
95r4XM	m143kl	all_pilepsy	SFOF_L_OD	Inverse variance weighted	0.965874	3	0.809509	TRUE
R577jE	m143kl	all_pilepsy	RIC_R_MO	MR Egger	1.47047	4	0.831859	TRUE
ZMmf6X	m143kl	all_pilepsy	SLF_R_OD	MR Egger	0.0440529	1	0.833755	TRUE
AjOsIL	m143kl	all_pilepsy	SFOF_R_ICVF	Inverse variance weighted	0.0360085	1	0.849498	TRUE
NekYmw	m143kl	all_pilepsy	SCR_L_OD	MR Egger	0.0274136	1	0.868495	TRUE
SBs4uX	m143kl	all_pilepsy	SCC_MO	Inverse variance weighted	0.0249849	1	0.874405	TRUE
zjP6t3	m143kl	all_pilepsy	SCR_R_MD	Inverse variance weighted	0.678944	3	0.878145	TRUE
McklvT	m143kl	all_pilepsy	Tapetum_R_FA	Inverse variance weighted	1.70437	5	0.888348	TRUE
RibseT	m143kl	all_pilepsy	SCC_OD	Inverse variance weighted	0.0177544	1	0.893999	TRUE
aUJIvj	m143kl	all_pilepsy	SFOF_L_FA	Inverse variance weighted	0.141256	2	0.931808	TRUE
pRVWAc	m143kl	all_pilepsy	STR_L_MO	MR Egger	1.28216	5	0.936757	TRUE
qO8bNb	m143kl	all_pilepsy	UF_R_FA	MR Egger	0.0043519	1	0.947403	TRUE
pRVWAc	m143kl	all_pilepsy	STR_L_MO	Inverse variance weighted	1.50135	6	0.959405	TRUE
qO8bNb	m143kl	all_pilepsy	UF_R_FA	Inverse variance weighted	0.0158277	2	0.992117	TRUE

## Sheet: IDP to all pilepsy_plei
Action1
ID.Exposure	ID.Outcome	Outcome	Exposure	Egger Intercept	SE	Pval	Pleiotropy
E8Ava7	cmktAP	all_pilepsy	UF_L_ICVF	3.48944	1.04343	0.0287237	FALSE
h71R2R	cmktAP	all_pilepsy	UF_R_ICVF	4.12707	1.22571	0.0780219	TRUE
61COSw	cmktAP	all_pilepsy	SCP_L_ICVF	4.5043	1.53413	0.0990651	TRUE
SbiCuP	cmktAP	all_pilepsy	UF_R_MD	-4.29315	1.69851	0.127311	TRUE
sLVFhs	cmktAP	all_pilepsy	STR_R_ICVF	1.86306	1.03001	0.130278	TRUE
er3GKp	cmktAP	all_pilepsy	SS_R_ISOVF	4.76501	2.50635	0.153454	TRUE
Jya9wo	cmktAP	all_pilepsy	SCR_L_MD	-1.75363	1.15028	0.202059	TRUE
93pwwT	cmktAP	all_pilepsy	SCR_R_ICVF	1.51919	1.04577	0.206037	TRUE
R577jE	cmktAP	all_pilepsy	RIC_R_MO	-2.17695	1.46005	0.210219	TRUE
Rt7pgF	cmktAP	all_pilepsy	Tapetum_R_MD	1.40106	0.942453	0.233822	TRUE
uelybK	cmktAP	all_pilepsy	STR_R_MO	-2.43429	1.82287	0.239304	TRUE
6Ifj8k	cmktAP	all_pilepsy	Tapetum_L_FA	-1.24771	0.966029	0.252982	TRUE
SNSkKR	cmktAP	all_pilepsy	SCP_R_ICVF	3.32357	2.12651	0.258496	TRUE
dQTu0g	cmktAP	all_pilepsy	SS_L_ICVF	0.790894	0.686346	0.27599	TRUE
2hjajf	cmktAP	all_pilepsy	SCP_R_MD	-5.43218	2.52562	0.277061	TRUE
LHVrsD	cmktAP	all_pilepsy	RIC_R_ICVF	1.61728	1.49078	0.327499	TRUE
jJYRnV	cmktAP	all_pilepsy	SCR_L_ICVF	1.14993	1.09862	0.354314	TRUE
v7iBl4	cmktAP	all_pilepsy	RIC_L_FA	1.80885	1.65779	0.355013	TRUE
WvmPxI	cmktAP	all_pilepsy	STR_L_OD	1.34432	1.3992	0.438046	TRUE
dG9v4d	cmktAP	all_pilepsy	SLF_R_FA	-3.136	3.28361	0.440346	TRUE
2kNQrN	cmktAP	all_pilepsy	STR_R_OD	0.99912	1.19025	0.448473	TRUE
AILf1N	cmktAP	all_pilepsy	SLF_L_MD	-1.31607	1.52187	0.450775	TRUE
fdP0en	cmktAP	all_pilepsy	RIC_R_MD	-8.38436	7.51082	0.465049	TRUE
zFrK5t	cmktAP	all_pilepsy	Tapetum_L_ICVF	2.13717	1.96343	0.473044	TRUE
ZzEqbX	cmktAP	all_pilepsy	STR_R_ISOVF	-2.25875	2.62227	0.479811	TRUE
qO8bNb	cmktAP	all_pilepsy	UF_R_FA	12.0653	15.2111	0.510818	TRUE
ZMmf6X	cmktAP	all_pilepsy	SLF_R_OD	-2.37161	2.57472	0.526127	TRUE
NekYmw	cmktAP	all_pilepsy	SCR_L_OD	-3.46167	3.79298	0.529054	TRUE
tehSyE	cmktAP	all_pilepsy	SLF_R_ISOVF	-1.6716	2.77564	0.573282	TRUE
RpOeY1	cmktAP	all_pilepsy	SCC_MD	-0.904241	1.47853	0.573867	TRUE
h91jbo	cmktAP	all_pilepsy	UF_R_OD	3.96747	5.20604	0.585437	TRUE
I3Jj65	cmktAP	all_pilepsy	STR_L_ICVF	0.463664	0.860687	0.613194	TRUE
NjnCxr	cmktAP	all_pilepsy	SLF_L_ISOVF	-24.9536	38.4113	0.633228	TRUE
EJFBWa	cmktAP	all_pilepsy	SCR_R_ISOVF	11.3	17.4725	0.634534	TRUE
pRVWAc	cmktAP	all_pilepsy	STR_L_MO	-0.670371	1.43185	0.659351	TRUE
iTb472	cmktAP	all_pilepsy	STR_L_ISOVF	-1.87251	3.6649	0.660213	TRUE
zjP6t3	cmktAP	all_pilepsy	SCR_R_MD	-0.7198	1.47016	0.672848	TRUE
XtHZ2j	cmktAP	all_pilepsy	SS_R_ICVF	0.346717	0.798621	0.677251	TRUE
ChW0Fl	cmktAP	all_pilepsy	SLF_L_ICVF	-0.539709	1.31259	0.693238	TRUE
FpNxlT	cmktAP	all_pilepsy	SFOF_L_ICVF	1.04992	2.05191	0.698913	TRUE
XyY7dm	cmktAP	all_pilepsy	SS_L_FA	0.721673	1.75294	0.70821	TRUE
pJZi9M	cmktAP	all_pilepsy	UF_L_FA	-2.99847	7.06324	0.712495	TRUE
ZVPduq	cmktAP	all_pilepsy	UF_L_OD	3.54549	8.82737	0.714844	TRUE
95r4XM	cmktAP	all_pilepsy	SFOF_L_OD	2.03918	5.47345	0.745253	TRUE
zTztmT	cmktAP	all_pilepsy	RIC_L_ICVF	-0.326048	1.01172	0.754608	TRUE
mrIjUF	cmktAP	all_pilepsy	SLF_R_ICVF	-0.403577	1.25681	0.755458	TRUE
VGgqwy	cmktAP	all_pilepsy	SFOF_R_OD	1.91355	5.82676	0.759076	TRUE
qvRjll	cmktAP	all_pilepsy	STR_L_FA	0.795112	2.4519	0.761973	TRUE
KYR7K6	cmktAP	all_pilepsy	RIC_R_FA	1.40541	3.59053	0.762484	TRUE
ipyFkb	cmktAP	all_pilepsy	SS_L_MD	-0.424341	1.33715	0.763803	TRUE
xqMEGj	cmktAP	all_pilepsy	SS_R_FA	-0.989905	2.67499	0.774361	TRUE
P4iLZL	cmktAP	all_pilepsy	SCR_R_FA	2.74413	7.59605	0.779304	TRUE
2LVN1C	cmktAP	all_pilepsy	SCR_L_FA	2.17042	6.48616	0.794428	TRUE
Zki2qI	cmktAP	all_pilepsy	SCP_R_FA	3.0553	10.5256	0.82015	TRUE
erU8mK	cmktAP	all_pilepsy	RIC_L_MO	3.01102	14.7707	0.85733	TRUE
ZY3kx9	cmktAP	all_pilepsy	RIC_L_MD	0.242147	1.29252	0.860509	TRUE
2icPkm	cmktAP	all_pilepsy	SCP_L_FA	1.53639	9.81922	0.890031	TRUE
McklvT	cmktAP	all_pilepsy	Tapetum_R_FA	0.112006	0.786916	0.893697	TRUE
OBnkmI	cmktAP	all_pilepsy	SCC_ICVF	0.1548	1.1706	0.90118	TRUE
gZOpwC	cmktAP	all_pilepsy	SCR_R_OD	-0.243333	1.73846	0.901507	TRUE
95SpNo	cmktAP	all_pilepsy	SCC_FA	-0.217756	2.40995	0.933698	TRUE
aUJIvj	cmktAP	all_pilepsy	SFOF_L_FA	0.71397	8.42152	0.946157	TRUE
fHXZ73	cmktAP	all_pilepsy	SS_R_MD	-0.0956781	1.42761	0.949163	TRUE
YACliq	cmktAP	all_pilepsy	Tapetum_R_ICVF	0.0540826	1.20716	0.966413	TRUE
rcvwb8	cmktAP	all_pilepsy	STR_R_FA	-0.0104602	2.54876	0.996983	TRUE
aMRsJ4	cmktAP	all_pilepsy	RIC_L_ISOVF	NA	NA	NA	TRUE
sfIiKc	cmktAP	all_pilepsy	SCP_L_MD	NA	NA	NA	TRUE
RywiKb	cmktAP	all_pilepsy	SCP_R_MO	NA	NA	NA	TRUE
b1LLw7	cmktAP	all_pilepsy	SCR_L_ISOVF	NA	NA	NA	TRUE
iEXbJE	cmktAP	all_pilepsy	SCR_L_MO	NA	NA	NA	TRUE
nKNvxf	cmktAP	all_pilepsy	SCR_R_MO	NA	NA	NA	TRUE
IHOsw8	cmktAP	all_pilepsy	SFOF_R_FA	NA	NA	NA	TRUE
AjOsIL	cmktAP	all_pilepsy	SFOF_R_ICVF	NA	NA	NA	TRUE
3aF0Uu	cmktAP	all_pilepsy	SFOF_R_MD	NA	NA	NA	TRUE
BMQmoI	cmktAP	all_pilepsy	SLF_L_FA	NA	NA	NA	TRUE
j6RJ5B	cmktAP	all_pilepsy	SLF_L_OD	NA	NA	NA	TRUE
NtASQe	cmktAP	all_pilepsy	SLF_R_MD	NA	NA	NA	TRUE
SBs4uX	cmktAP	all_pilepsy	SCC_MO	NA	NA	NA	TRUE
RibseT	cmktAP	all_pilepsy	SCC_OD	NA	NA	NA	TRUE
50pzKG	cmktAP	all_pilepsy	SS_L_ISOVF	NA	NA	NA	TRUE
vVc4Ez	cmktAP	all_pilepsy	SS_R_MO	NA	NA	NA	TRUE
SvX6nq	cmktAP	all_pilepsy	Tapetum_L_MD	NA	NA	NA	TRUE
ePO0UX	cmktAP	all_pilepsy	UF_L_MD	NA	NA	NA	TRUE
sMJAwD	cmktAP	all_pilepsy	PTR_R_OD	NA	NA	NA	TRUE
Action3
ID.Exposure	ID.Outcome	Outcome	Exposure	Egger Intercept	SE	Pval	Pleiotropy
h71R2R	m143kl	all_pilepsy	UF_R_ICVF	4.12707	1.22571	0.0780219	TRUE
ChW0Fl	m143kl	all_pilepsy	SLF_L_ICVF	-6.30783	3.25556	0.100783	TRUE
SbiCuP	m143kl	all_pilepsy	UF_R_MD	-4.29315	1.69851	0.127311	TRUE
sLVFhs	m143kl	all_pilepsy	STR_R_ICVF	1.86306	1.03001	0.130278	TRUE
er3GKp	m143kl	all_pilepsy	SS_R_ISOVF	4.76501	2.50635	0.153454	TRUE
E8Ava7	m143kl	all_pilepsy	UF_L_ICVF	2.7092	1.44461	0.20157	TRUE
93pwwT	m143kl	all_pilepsy	SCR_R_ICVF	1.51919	1.04577	0.206037	TRUE
R577jE	m143kl	all_pilepsy	RIC_R_MO	-2.17695	1.46005	0.210219	TRUE
Rt7pgF	m143kl	all_pilepsy	Tapetum_R_MD	1.86341	1.05263	0.218706	TRUE
6Ifj8k	m143kl	all_pilepsy	Tapetum_L_FA	-1.549	1.11915	0.238549	TRUE
uelybK	m143kl	all_pilepsy	STR_R_MO	-2.43429	1.82287	0.239304	TRUE
Jya9wo	m143kl	all_pilepsy	SCR_L_MD	-1.75627	1.20321	0.240494	TRUE
2hjajf	m143kl	all_pilepsy	SCP_R_MD	-5.43218	2.52562	0.277061	TRUE
LHVrsD	m143kl	all_pilepsy	RIC_R_ICVF	1.61728	1.49078	0.327499	TRUE
jJYRnV	m143kl	all_pilepsy	SCR_L_ICVF	1.26379	1.15469	0.353749	TRUE
dQTu0g	m143kl	all_pilepsy	SS_L_ICVF	1.17811	1.22011	0.359482	TRUE
2kNQrN	m143kl	all_pilepsy	STR_R_OD	0.99912	1.19025	0.448473	TRUE
fdP0en	m143kl	all_pilepsy	RIC_R_MD	-8.38436	7.51082	0.465049	TRUE
zFrK5t	m143kl	all_pilepsy	Tapetum_L_ICVF	2.13717	1.96343	0.473044	TRUE
ZzEqbX	m143kl	all_pilepsy	STR_R_ISOVF	-2.25875	2.62227	0.479811	TRUE
XyY7dm	m143kl	all_pilepsy	SS_L_FA	4.27431	4.01198	0.479852	TRUE
I3Jj65	m143kl	all_pilepsy	STR_L_ICVF	0.639787	0.887893	0.511038	TRUE
ZMmf6X	m143kl	all_pilepsy	SLF_R_OD	-2.37161	2.57472	0.526127	TRUE
NekYmw	m143kl	all_pilepsy	SCR_L_OD	-3.46167	3.79298	0.529054	TRUE
qvRjll	m143kl	all_pilepsy	STR_L_FA	1.8359	2.64387	0.537376	TRUE
AILf1N	m143kl	all_pilepsy	SLF_L_MD	24.8377	37.2622	0.573651	TRUE
RpOeY1	m143kl	all_pilepsy	SCC_MD	-0.904241	1.47853	0.573867	TRUE
h91jbo	m143kl	all_pilepsy	UF_R_OD	3.96747	5.20604	0.585437	TRUE
EJFBWa	m143kl	all_pilepsy	SCR_R_ISOVF	11.3	17.4725	0.634534	TRUE
pRVWAc	m143kl	all_pilepsy	STR_L_MO	-0.670371	1.43185	0.659351	TRUE
iTb472	m143kl	all_pilepsy	STR_L_ISOVF	-1.87251	3.6649	0.660213	TRUE
zjP6t3	m143kl	all_pilepsy	SCR_R_MD	-0.7198	1.47016	0.672848	TRUE
fHXZ73	m143kl	all_pilepsy	SS_R_MD	-0.975309	2.1464	0.680408	TRUE
FpNxlT	m143kl	all_pilepsy	SFOF_L_ICVF	1.04992	2.05191	0.698913	TRUE
pJZi9M	m143kl	all_pilepsy	UF_L_FA	-2.99847	7.06324	0.712495	TRUE
95SpNo	m143kl	all_pilepsy	SCC_FA	-1.46095	3.50833	0.717535	TRUE
ZVPduq	m143kl	all_pilepsy	UF_L_OD	8.09241	18.7957	0.741177	TRUE
95r4XM	m143kl	all_pilepsy	SFOF_L_OD	2.03918	5.47345	0.745253	TRUE
mrIjUF	m143kl	all_pilepsy	SLF_R_ICVF	-0.403577	1.25681	0.755458	TRUE
VGgqwy	m143kl	all_pilepsy	SFOF_R_OD	1.91355	5.82676	0.759076	TRUE
Zki2qI	m143kl	all_pilepsy	SCP_R_FA	3.0553	10.5256	0.82015	TRUE
XtHZ2j	m143kl	all_pilepsy	SS_R_ICVF	0.168153	0.876587	0.854205	TRUE
erU8mK	m143kl	all_pilepsy	RIC_L_MO	3.01102	14.7707	0.85733	TRUE
ZY3kx9	m143kl	all_pilepsy	RIC_L_MD	0.242147	1.29252	0.860509	TRUE
ipyFkb	m143kl	all_pilepsy	SS_L_MD	0.47511	2.86703	0.87892	TRUE
2icPkm	m143kl	all_pilepsy	SCP_L_FA	1.53639	9.81922	0.890031	TRUE
McklvT	m143kl	all_pilepsy	Tapetum_R_FA	0.112006	0.786916	0.893697	TRUE
tehSyE	m143kl	all_pilepsy	SLF_R_ISOVF	-0.390746	2.86143	0.897979	TRUE
OBnkmI	m143kl	all_pilepsy	SCC_ICVF	0.1548	1.1706	0.90118	TRUE
gZOpwC	m143kl	all_pilepsy	SCR_R_OD	-0.243333	1.73846	0.901507	TRUE
v7iBl4	m143kl	all_pilepsy	RIC_L_FA	2.09524	20.6865	0.928563	TRUE
qO8bNb	m143kl	all_pilepsy	UF_R_FA	6.40019	59.745	0.932061	TRUE
aUJIvj	m143kl	all_pilepsy	SFOF_L_FA	0.71397	8.42152	0.946157	TRUE
zTztmT	m143kl	all_pilepsy	RIC_L_ICVF	-0.0713666	1.08855	0.949336	TRUE
YACliq	m143kl	all_pilepsy	Tapetum_R_ICVF	0.0540826	1.20716	0.966413	TRUE
rcvwb8	m143kl	all_pilepsy	STR_R_FA	0.156691	6.48298	0.984616	TRUE
aMRsJ4	m143kl	all_pilepsy	RIC_L_ISOVF	NA	NA	NA	TRUE
KYR7K6	m143kl	all_pilepsy	RIC_R_FA	NA	NA	NA	TRUE
61COSw	m143kl	all_pilepsy	SCP_L_ICVF	NA	NA	NA	TRUE
SNSkKR	m143kl	all_pilepsy	SCP_R_ICVF	NA	NA	NA	TRUE
RywiKb	m143kl	all_pilepsy	SCP_R_MO	NA	NA	NA	TRUE
b1LLw7	m143kl	all_pilepsy	SCR_L_ISOVF	NA	NA	NA	TRUE
P4iLZL	m143kl	all_pilepsy	SCR_R_FA	NA	NA	NA	TRUE
AjOsIL	m143kl	all_pilepsy	SFOF_R_ICVF	NA	NA	NA	TRUE
3aF0Uu	m143kl	all_pilepsy	SFOF_R_MD	NA	NA	NA	TRUE
NjnCxr	m143kl	all_pilepsy	SLF_L_ISOVF	NA	NA	NA	TRUE
j6RJ5B	m143kl	all_pilepsy	SLF_L_OD	NA	NA	NA	TRUE
dG9v4d	m143kl	all_pilepsy	SLF_R_FA	NA	NA	NA	TRUE
NtASQe	m143kl	all_pilepsy	SLF_R_MD	NA	NA	NA	TRUE
SBs4uX	m143kl	all_pilepsy	SCC_MO	NA	NA	NA	TRUE
RibseT	m143kl	all_pilepsy	SCC_OD	NA	NA	NA	TRUE
50pzKG	m143kl	all_pilepsy	SS_L_ISOVF	NA	NA	NA	TRUE
WvmPxI	m143kl	all_pilepsy	STR_L_OD	NA	NA	NA	TRUE
SvX6nq	m143kl	all_pilepsy	Tapetum_L_MD	NA	NA	NA	TRUE
ePO0UX	m143kl	all_pilepsy	UF_L_MD	NA	NA	NA	TRUE

## Sheet: IDP to all pilepsy_steiger
Action1
ID.Exposure	ID.Outcome	Exposure	Outcome	Snp_r2.Exposure	Snp_r2.Outcome	Correct_Causal_Direction	Steiger_Pval
dQTu0g	cmktAP	SS_L_ICVF	all_pilepsy	2.54×10-2	2.88×10-4	TRUE	1.45×10-99
XtHZ2j	cmktAP	SS_R_ICVF	all_pilepsy	2.04×10-2	3.14×10-4	TRUE	4.88×10-77
mrIjUF	cmktAP	SLF_R_ICVF	all_pilepsy	2.09×10-2	3.97×10-4	TRUE	1.68×10-76
zTztmT	cmktAP	RIC_L_ICVF	all_pilepsy	2.15×10-2	5.23×10-4	TRUE	1.95×10-76
LHVrsD	cmktAP	RIC_R_ICVF	all_pilepsy	1.70×10-2	2.65×10-4	TRUE	5.08×10-65
ChW0Fl	cmktAP	SLF_L_ICVF	all_pilepsy	1.72×10-2	4.07×10-4	TRUE	7.60×10-61
OBnkmI	cmktAP	SCC_ICVF	all_pilepsy	1.57×10-2	2.58×10-4	TRUE	9.93×10-59
sLVFhs	cmktAP	STR_R_ICVF	all_pilepsy	1.44×10-2	2.21×10-4	TRUE	2.41×10-54
93pwwT	cmktAP	SCR_R_ICVF	all_pilepsy	1.36×10-2	1.67×10-4	TRUE	1.23×10-53
ipyFkb	cmktAP	SS_L_MD	all_pilepsy	1.40×10-2	2.25×10-4	TRUE	7.30×10-53
I3Jj65	cmktAP	STR_L_ICVF	all_pilepsy	1.32×10-2	2.09×10-4	TRUE	4.24×10-50
jJYRnV	cmktAP	SCR_L_ICVF	all_pilepsy	1.21×10-2	1.37×10-4	TRUE	2.43×10-48
fHXZ73	cmktAP	SS_R_MD	all_pilepsy	1.29×10-2	2.60×10-4	TRUE	3.86×10-47
E8Ava7	cmktAP	UF_L_ICVF	all_pilepsy	1.26×10-2	2.19×10-4	TRUE	6.36×10-47
tehSyE	cmktAP	SLF_R_ISOVF	all_pilepsy	1.16×10-2	1.13×10-4	TRUE	7.69×10-47
pRVWAc	cmktAP	STR_L_MO	all_pilepsy	1.00×10-2	4.48×10-5	TRUE	2.33×10-43
95SpNo	cmktAP	SCC_FA	all_pilepsy	1.09×10-2	2.38×10-4	TRUE	2.19×10-39
uelybK	cmktAP	STR_R_MO	all_pilepsy	1.02×10-2	1.70×10-4	TRUE	2.11×10-38
h71R2R	cmktAP	UF_R_ICVF	all_pilepsy	1.04×10-2	2.10×10-4	TRUE	2.50×10-38
2kNQrN	cmktAP	STR_R_OD	all_pilepsy	9.26×10-3	7.86×10-5	TRUE	4.65×10-38
YACliq	cmktAP	Tapetum_R_ICVF	all_pilepsy	9.89×10-3	1.91×10-4	TRUE	1.12×10-36
ZY3kx9	cmktAP	RIC_L_MD	all_pilepsy	9.91×10-3	2.80×10-4	TRUE	7.50×10-35
Jya9wo	cmktAP	SCR_L_MD	all_pilepsy	8.83×10-3	1.24×10-4	TRUE	7.80×10-35
qvRjll	cmktAP	STR_L_FA	all_pilepsy	9.11×10-3	2.36×10-4	TRUE	2.84×10-32
WvmPxI	cmktAP	STR_L_OD	all_pilepsy	7.50×10-3	4.63×10-5	TRUE	5.48×10-32
6Ifj8k	cmktAP	Tapetum_L_FA	all_pilepsy	8.12×10-3	1.08×10-4	TRUE	5.73×10-32
VGgqwy	cmktAP	SFOF_R_OD	all_pilepsy	7.92×10-3	9.12×10-5	TRUE	9.65×10-32
McklvT	cmktAP	Tapetum_R_FA	all_pilepsy	7.10×10-3	2.52×10-5	TRUE	1.40×10-31
AILf1N	cmktAP	SLF_L_MD	all_pilepsy	8.30×10-3	1.64×10-4	TRUE	6.86×10-31
XyY7dm	cmktAP	SS_L_FA	all_pilepsy	8.54×10-3	2.07×10-4	TRUE	1.11×10-30
rcvwb8	cmktAP	STR_R_FA	all_pilepsy	8.24×10-3	1.63×10-4	TRUE	1.16×10-30
SbiCuP	cmktAP	UF_R_MD	all_pilepsy	8.13×10-3	1.53×10-4	TRUE	1.58×10-30
RpOeY1	cmktAP	SCC_MD	all_pilepsy	8.73×10-3	2.49×10-4	TRUE	1.86×10-30
SNSkKR	cmktAP	SCP_R_ICVF	all_pilepsy	7.93×10-3	1.48×10-4	TRUE	3.01×10-30
zjP6t3	cmktAP	SCR_R_MD	all_pilepsy	7.89×10-3	1.52×10-4	TRUE	6.06×10-30
er3GKp	cmktAP	SS_R_ISOVF	all_pilepsy	8.17×10-3	1.81×10-4	TRUE	6.91×10-30
61COSw	cmktAP	SCP_L_ICVF	all_pilepsy	7.41×10-3	1.50×10-4	TRUE	5.33×10-28
zFrK5t	cmktAP	Tapetum_L_ICVF	all_pilepsy	6.83×10-3	9.25×10-5	TRUE	4.68×10-27
R577jE	cmktAP	RIC_R_MO	all_pilepsy	6.41×10-3	6.01×10-5	TRUE	6.59×10-27
iTb472	cmktAP	STR_L_ISOVF	all_pilepsy	6.01×10-3	4.32×10-5	TRUE	1.27×10-25
ZzEqbX	cmktAP	STR_R_ISOVF	all_pilepsy	5.88×10-3	4.18×10-5	TRUE	4.17×10-25
95r4XM	cmktAP	SFOF_L_OD	all_pilepsy	5.41×10-3	1.38×10-5	TRUE	7.51×10-25
v7iBl4	cmktAP	RIC_L_FA	all_pilepsy	6.50×10-3	1.44×10-4	TRUE	2.28×10-24
fdP0en	cmktAP	RIC_R_MD	all_pilepsy	6.57×10-3	1.71×10-4	TRUE	5.48×10-24
ZVPduq	cmktAP	UF_L_OD	all_pilepsy	5.60×10-3	4.30×10-5	TRUE	7.94×10-24
qO8bNb	cmktAP	UF_R_FA	all_pilepsy	5.29×10-3	2.81×10-5	TRUE	2.79×10-23
Rt7pgF	cmktAP	Tapetum_R_MD	all_pilepsy	5.72×10-3	9.14×10-5	TRUE	1.94×10-22
dG9v4d	cmktAP	SLF_R_FA	all_pilepsy	5.92×10-3	1.97×10-4	TRUE	1.75×10-20
xqMEGj	cmktAP	SS_R_FA	all_pilepsy	5.72×10-3	1.63×10-4	TRUE	1.84×10-20
pJZi9M	cmktAP	UF_L_FA	all_pilepsy	5.38×10-3	1.20×10-4	TRUE	3.38×10-20
NtASQe	cmktAP	SLF_R_MD	all_pilepsy	5.22×10-3	1.00×10-4	TRUE	4.64×10-20
gZOpwC	cmktAP	SCR_R_OD	all_pilepsy	4.48×10-3	3.66×10-5	TRUE	1.66×10-19
ePO0UX	cmktAP	UF_L_MD	all_pilepsy	5.27×10-3	1.36×10-4	TRUE	2.59×10-19
KYR7K6	cmktAP	RIC_R_FA	all_pilepsy	4.89×10-3	1.30×10-4	TRUE	3.51×10-18
ZMmf6X	cmktAP	SLF_R_OD	all_pilepsy	3.99×10-3	1.74×10-5	TRUE	3.66×10-18
50pzKG	cmktAP	SS_L_ISOVF	all_pilepsy	3.84×10-3	1.08×10-5	TRUE	5.50×10-18
FpNxlT	cmktAP	SFOF_L_ICVF	all_pilepsy	4.72×10-3	1.05×10-4	TRUE	7.08×10-18
aUJIvj	cmktAP	SFOF_L_FA	all_pilepsy	3.68×10-3	7.04×10-6	TRUE	1.26×10-17
NjnCxr	cmktAP	SLF_L_ISOVF	all_pilepsy	4.35×10-3	7.31×10-5	TRUE	2.76×10-17
2icPkm	cmktAP	SCP_L_FA	all_pilepsy	4.83×10-3	1.58×10-4	TRUE	2.87×10-17
NekYmw	cmktAP	SCR_L_OD	all_pilepsy	4.00×10-3	5.18×10-5	TRUE	9.28×10-17
erU8mK	cmktAP	RIC_L_MO	all_pilepsy	4.67×10-3	1.53×10-4	TRUE	9.79×10-17
2hjajf	cmktAP	SCP_R_MD	all_pilepsy	4.37×10-3	1.10×10-4	TRUE	1.55×10-16
h91jbo	cmktAP	UF_R_OD	all_pilepsy	3.61×10-3	2.36×10-5	TRUE	3.98×10-16
SBs4uX	cmktAP	SCC_MO	all_pilepsy	2.99×10-3	5.86×10-6	TRUE	1.39×10-14
RibseT	cmktAP	SCC_OD	all_pilepsy	2.87×10-3	5.86×10-6	TRUE	4.87×10-14
Zki2qI	cmktAP	SCP_R_FA	all_pilepsy	3.68×10-3	1.06×10-4	TRUE	8.15×10-14
2LVN1C	cmktAP	SCR_L_FA	all_pilepsy	3.57×10-3	9.53×10-5	TRUE	1.27×10-13
BMQmoI	cmktAP	SLF_L_FA	all_pilepsy	3.76×10-3	1.24×10-4	TRUE	1.34×10-13
P4iLZL	cmktAP	SCR_R_FA	all_pilepsy	3.57×10-3	1.01×10-4	TRUE	1.65×10-13
aMRsJ4	cmktAP	RIC_L_ISOVF	all_pilepsy	2.75×10-3	9.64×10-6	TRUE	2.52×10-13
EJFBWa	cmktAP	SCR_R_ISOVF	all_pilepsy	3.64×10-3	1.38×10-4	TRUE	5.84×10-13
IHOsw8	cmktAP	SFOF_R_FA	all_pilepsy	2.62×10-3	1.83×10-5	TRUE	4.83×10-12
iEXbJE	cmktAP	SCR_L_MO	all_pilepsy	2.47×10-3	3.95×10-5	TRUE	1.17×10-10
vVc4Ez	cmktAP	SS_R_MO	all_pilepsy	2.13×10-3	1.12×10-5	TRUE	2.82×10-10
RywiKb	cmktAP	SCP_R_MO	all_pilepsy	2.05×10-3	7.89×10-6	TRUE	3.22×10-10
AjOsIL	cmktAP	SFOF_R_ICVF	all_pilepsy	3.00×10-3	1.49×10-4	TRUE	3.59×10-10
sfIiKc	cmktAP	SCP_L_MD	all_pilepsy	2.20×10-3	3.47×10-5	TRUE	1.21×10-9
nKNvxf	cmktAP	SCR_R_MO	all_pilepsy	2.24×10-3	5.91×10-5	TRUE	4.00×10-9
j6RJ5B	cmktAP	SLF_L_OD	all_pilepsy	2.30×10-3	7.97×10-5	TRUE	9.31×10-9
sMJAwD	cmktAP	PTR_R_OD	all_pilepsy	1.98×10-3	3.18×10-5	TRUE	1.06×10-8
SvX6nq	cmktAP	Tapetum_L_MD	all_pilepsy	2.00×10-3	8.07×10-5	TRUE	1.41×10-7
b1LLw7	cmktAP	SCR_L_ISOVF	all_pilepsy	1.88×10-3	1.01×10-4	TRUE	8.08×10-7
3aF0Uu	cmktAP	SFOF_R_MD	all_pilepsy	1.95×10-3	1.73×10-4	TRUE	4.96×10-6
Action3
ID.Exposure	ID.Outcome	Exposure	Outcome	Snp_r2.Exposure	Snp_r2.Outcome	Correct_Causal_Direction	Steiger_Pval
dQTu0g	m143kl	SS_L_ICVF	all_pilepsy	2.54×10-2	2.88×10-4	TRUE	1.45×10-99
XtHZ2j	m143kl	SS_R_ICVF	all_pilepsy	2.04×10-2	3.14×10-4	TRUE	4.88×10-77
mrIjUF	m143kl	SLF_R_ICVF	all_pilepsy	2.09×10-2	3.97×10-4	TRUE	1.68×10-76
zTztmT	m143kl	RIC_L_ICVF	all_pilepsy	2.15×10-2	5.23×10-4	TRUE	1.95×10-76
LHVrsD	m143kl	RIC_R_ICVF	all_pilepsy	1.70×10-2	2.65×10-4	TRUE	5.08×10-65
ChW0Fl	m143kl	SLF_L_ICVF	all_pilepsy	1.72×10-2	4.07×10-4	TRUE	7.60×10-61
OBnkmI	m143kl	SCC_ICVF	all_pilepsy	1.57×10-2	2.58×10-4	TRUE	9.93×10-59
sLVFhs	m143kl	STR_R_ICVF	all_pilepsy	1.44×10-2	2.21×10-4	TRUE	2.41×10-54
93pwwT	m143kl	SCR_R_ICVF	all_pilepsy	1.36×10-2	1.67×10-4	TRUE	1.23×10-53
ipyFkb	m143kl	SS_L_MD	all_pilepsy	1.40×10-2	2.25×10-4	TRUE	7.30×10-53
I3Jj65	m143kl	STR_L_ICVF	all_pilepsy	1.32×10-2	2.09×10-4	TRUE	4.24×10-50
jJYRnV	m143kl	SCR_L_ICVF	all_pilepsy	1.21×10-2	1.37×10-4	TRUE	2.43×10-48
fHXZ73	m143kl	SS_R_MD	all_pilepsy	1.29×10-2	2.60×10-4	TRUE	3.86×10-47
E8Ava7	m143kl	UF_L_ICVF	all_pilepsy	1.26×10-2	2.19×10-4	TRUE	6.36×10-47
tehSyE	m143kl	SLF_R_ISOVF	all_pilepsy	1.16×10-2	1.13×10-4	TRUE	7.69×10-47
pRVWAc	m143kl	STR_L_MO	all_pilepsy	1.00×10-2	4.48×10-5	TRUE	2.33×10-43
95SpNo	m143kl	SCC_FA	all_pilepsy	1.09×10-2	2.38×10-4	TRUE	2.19×10-39
uelybK	m143kl	STR_R_MO	all_pilepsy	1.02×10-2	1.70×10-4	TRUE	2.11×10-38
h71R2R	m143kl	UF_R_ICVF	all_pilepsy	1.04×10-2	2.10×10-4	TRUE	2.50×10-38
2kNQrN	m143kl	STR_R_OD	all_pilepsy	9.26×10-3	7.86×10-5	TRUE	4.65×10-38
YACliq	m143kl	Tapetum_R_ICVF	all_pilepsy	9.89×10-3	1.91×10-4	TRUE	1.12×10-36
ZY3kx9	m143kl	RIC_L_MD	all_pilepsy	9.91×10-3	2.80×10-4	TRUE	7.50×10-35
Jya9wo	m143kl	SCR_L_MD	all_pilepsy	8.83×10-3	1.24×10-4	TRUE	7.80×10-35
qvRjll	m143kl	STR_L_FA	all_pilepsy	9.11×10-3	2.36×10-4	TRUE	2.84×10-32
WvmPxI	m143kl	STR_L_OD	all_pilepsy	7.50×10-3	4.63×10-5	TRUE	5.48×10-32
6Ifj8k	m143kl	Tapetum_L_FA	all_pilepsy	8.12×10-3	1.08×10-4	TRUE	5.73×10-32
VGgqwy	m143kl	SFOF_R_OD	all_pilepsy	7.92×10-3	9.12×10-5	TRUE	9.65×10-32
McklvT	m143kl	Tapetum_R_FA	all_pilepsy	7.10×10-3	2.52×10-5	TRUE	1.40×10-31
AILf1N	m143kl	SLF_L_MD	all_pilepsy	8.30×10-3	1.64×10-4	TRUE	6.86×10-31
XyY7dm	m143kl	SS_L_FA	all_pilepsy	8.54×10-3	2.07×10-4	TRUE	1.11×10-30
rcvwb8	m143kl	STR_R_FA	all_pilepsy	8.24×10-3	1.63×10-4	TRUE	1.16×10-30
SbiCuP	m143kl	UF_R_MD	all_pilepsy	8.13×10-3	1.53×10-4	TRUE	1.58×10-30
RpOeY1	m143kl	SCC_MD	all_pilepsy	8.73×10-3	2.49×10-4	TRUE	1.86×10-30
SNSkKR	m143kl	SCP_R_ICVF	all_pilepsy	7.93×10-3	1.48×10-4	TRUE	3.01×10-30
zjP6t3	m143kl	SCR_R_MD	all_pilepsy	7.89×10-3	1.52×10-4	TRUE	6.06×10-30
er3GKp	m143kl	SS_R_ISOVF	all_pilepsy	8.17×10-3	1.81×10-4	TRUE	6.91×10-30
61COSw	m143kl	SCP_L_ICVF	all_pilepsy	7.41×10-3	1.50×10-4	TRUE	5.33×10-28
zFrK5t	m143kl	Tapetum_L_ICVF	all_pilepsy	6.83×10-3	9.25×10-5	TRUE	4.68×10-27
R577jE	m143kl	RIC_R_MO	all_pilepsy	6.41×10-3	6.01×10-5	TRUE	6.59×10-27
iTb472	m143kl	STR_L_ISOVF	all_pilepsy	6.01×10-3	4.32×10-5	TRUE	1.27×10-25
ZzEqbX	m143kl	STR_R_ISOVF	all_pilepsy	5.88×10-3	4.18×10-5	TRUE	4.17×10-25
95r4XM	m143kl	SFOF_L_OD	all_pilepsy	5.41×10-3	1.38×10-5	TRUE	7.51×10-25
v7iBl4	m143kl	RIC_L_FA	all_pilepsy	6.50×10-3	1.44×10-4	TRUE	2.28×10-24
fdP0en	m143kl	RIC_R_MD	all_pilepsy	6.57×10-3	1.71×10-4	TRUE	5.48×10-24
ZVPduq	m143kl	UF_L_OD	all_pilepsy	5.60×10-3	4.30×10-5	TRUE	7.94×10-24
qO8bNb	m143kl	UF_R_FA	all_pilepsy	5.29×10-3	2.81×10-5	TRUE	2.79×10-23
Rt7pgF	m143kl	Tapetum_R_MD	all_pilepsy	5.72×10-3	9.14×10-5	TRUE	1.94×10-22
dG9v4d	m143kl	SLF_R_FA	all_pilepsy	5.92×10-3	1.97×10-4	TRUE	1.75×10-20
pJZi9M	m143kl	UF_L_FA	all_pilepsy	5.38×10-3	1.20×10-4	TRUE	3.38×10-20
NtASQe	m143kl	SLF_R_MD	all_pilepsy	5.22×10-3	1.00×10-4	TRUE	4.64×10-20
gZOpwC	m143kl	SCR_R_OD	all_pilepsy	4.48×10-3	3.66×10-5	TRUE	1.66×10-19
ePO0UX	m143kl	UF_L_MD	all_pilepsy	5.27×10-3	1.36×10-4	TRUE	2.59×10-19
KYR7K6	m143kl	RIC_R_FA	all_pilepsy	4.89×10-3	1.30×10-4	TRUE	3.51×10-18
ZMmf6X	m143kl	SLF_R_OD	all_pilepsy	3.99×10-3	1.74×10-5	TRUE	3.66×10-18
50pzKG	m143kl	SS_L_ISOVF	all_pilepsy	3.84×10-3	1.08×10-5	TRUE	5.50×10-18
FpNxlT	m143kl	SFOF_L_ICVF	all_pilepsy	4.72×10-3	1.05×10-4	TRUE	7.08×10-18
aUJIvj	m143kl	SFOF_L_FA	all_pilepsy	3.68×10-3	7.04×10-6	TRUE	1.26×10-17
NjnCxr	m143kl	SLF_L_ISOVF	all_pilepsy	4.35×10-3	7.31×10-5	TRUE	2.76×10-17
2icPkm	m143kl	SCP_L_FA	all_pilepsy	4.83×10-3	1.58×10-4	TRUE	2.87×10-17
NekYmw	m143kl	SCR_L_OD	all_pilepsy	4.00×10-3	5.18×10-5	TRUE	9.28×10-17
erU8mK	m143kl	RIC_L_MO	all_pilepsy	4.67×10-3	1.53×10-4	TRUE	9.79×10-17
2hjajf	m143kl	SCP_R_MD	all_pilepsy	4.37×10-3	1.10×10-4	TRUE	1.55×10-16
h91jbo	m143kl	UF_R_OD	all_pilepsy	3.61×10-3	2.36×10-5	TRUE	3.98×10-16
SBs4uX	m143kl	SCC_MO	all_pilepsy	2.99×10-3	5.86×10-6	TRUE	1.39×10-14
RibseT	m143kl	SCC_OD	all_pilepsy	2.87×10-3	5.86×10-6	TRUE	4.87×10-14
Zki2qI	m143kl	SCP_R_FA	all_pilepsy	3.68×10-3	1.06×10-4	TRUE	8.15×10-14
P4iLZL	m143kl	SCR_R_FA	all_pilepsy	3.57×10-3	1.01×10-4	TRUE	1.65×10-13
aMRsJ4	m143kl	RIC_L_ISOVF	all_pilepsy	2.75×10-3	9.64×10-6	TRUE	2.52×10-13
EJFBWa	m143kl	SCR_R_ISOVF	all_pilepsy	3.64×10-3	1.38×10-4	TRUE	5.84×10-13
RywiKb	m143kl	SCP_R_MO	all_pilepsy	2.05×10-3	7.89×10-6	TRUE	3.22×10-10
AjOsIL	m143kl	SFOF_R_ICVF	all_pilepsy	3.00×10-3	1.49×10-4	TRUE	3.59×10-10
j6RJ5B	m143kl	SLF_L_OD	all_pilepsy	2.30×10-3	7.97×10-5	TRUE	9.31×10-9
SvX6nq	m143kl	Tapetum_L_MD	all_pilepsy	2.00×10-3	8.07×10-5	TRUE	1.41×10-7
b1LLw7	m143kl	SCR_L_ISOVF	all_pilepsy	1.88×10-3	1.01×10-4	TRUE	8.08×10-7
3aF0Uu	m143kl	SFOF_R_MD	all_pilepsy	1.95×10-3	1.73×10-4	TRUE	4.96×10-6

## Sheet: IDP to all pilepsy_resdata
Action1
SNP	Effect_Allele. Exposure	Other_Allele. Exposure	Effect_Allele. Outcome	Other_Allele. Outcome	Beta. Exposure	Beta. Outcome	Eaf. Exposure	Eaf. Outcome	Remove	Palindromic	Ambiguous	ID. Outcome	SE. Outcome	Pval. Outcome	Samplesize. Outcome	Outcome	Mr_keep. Outcome	Pval_Origin. Outcome	SE. Exposure	Pval. Exposure	Samplesize. Exposure	Exposure	MR_keep. Exposure	Pval_Origin. Exposure	ID. Exposure	Action	MR_Keep
rs4357298	C	G	C	G	-0.054362	-0.116	NA	0.4625	FALSE	TRUE	TRUE	cmktAP	1.0027	0.9079	69995	all_pilepsy	TRUE	reported	0.0098284	3.22×10-8	31356	PTR_R_OD	TRUE	reported	sMJAwD	1	TRUE
rs8047567	C	G	C	G	-0.058368	-1.486	NA	0.3371	FALSE	TRUE	TRUE	cmktAP	0.999799	0.1372	69995	all_pilepsy	TRUE	reported	0.010396	2.00×10-8	31356	PTR_R_OD	TRUE	reported	sMJAwD	1	TRUE
rs1536633	T	G	T	G	0.055163	-0.328	NA	0.495	FALSE	FALSE	FALSE	cmktAP	1.00157	0.7433	69995	all_pilepsy	TRUE	reported	0.00983636	2.05×10-8	31356	RIC_L_FA	TRUE	reported	v7iBl4	1	TRUE
rs1591805	G	A	G	A	-0.059266	1.596	NA	0.4941	FALSE	FALSE	FALSE	cmktAP	1.00003	0.1105	69995	all_pilepsy	TRUE	reported	0.0098115	1.54×10-9	31356	RIC_L_FA	TRUE	reported	v7iBl4	1	TRUE
rs3852188	G	C	G	C	-0.10412	2.463	NA	0.8047	FALSE	TRUE	TRUE	cmktAP	1.00013	0.01379	69995	all_pilepsy	TRUE	reported	0.0123351	3.15×10-17	31356	RIC_L_FA	TRUE	reported	v7iBl4	1	TRUE
rs9303628	C	T	C	T	-0.058754	-0.678	NA	0.5239	FALSE	FALSE	FALSE	cmktAP	0.999601	0.4976	69995	all_pilepsy	TRUE	reported	0.00979797	2.02×10-9	31356	RIC_L_FA	TRUE	reported	v7iBl4	1	TRUE
rs9608859	T	C	T	C	-0.056692	0.954	NA	0.4244	FALSE	FALSE	FALSE	cmktAP	0.99962	0.3399	69995	all_pilepsy	TRUE	reported	0.0099212	1.10×10-8	31356	RIC_L_FA	TRUE	reported	v7iBl4	1	TRUE
rs10857614	C	T	C	T	0.054788	-0.605	NA	0.5356	FALSE	FALSE	FALSE	cmktAP	1.00055	0.5454	69995	all_pilepsy	TRUE	reported	0.00984592	2.63×10-8	31356	RIC_L_ICVF	TRUE	reported	zTztmT	1	TRUE
rs113882147	C	T	C	T	0.1298	-2.159	NA	0.8347	FALSE	FALSE	FALSE	cmktAP	0.99976	0.03081	69995	all_pilepsy	TRUE	reported	0.0135176	7.82×10-22	31356	RIC_L_ICVF	TRUE	reported	zTztmT	1	TRUE
rs1497119	G	A	G	A	0.088797	-1.568	NA	0.8976	FALSE	FALSE	FALSE	cmktAP	0.999778	0.1168	69995	all_pilepsy	TRUE	reported	0.0160905	3.42×10-8	31356	RIC_L_ICVF	TRUE	reported	zTztmT	1	TRUE
rs1847037	T	C	T	C	-0.061045	-0.189	NA	0.2937	FALSE	FALSE	FALSE	cmktAP	1.00208	0.8504	69995	all_pilepsy	TRUE	reported	0.0107706	1.45×10-8	31356	RIC_L_ICVF	TRUE	reported	zTztmT	1	TRUE
rs233821	G	A	G	A	-0.05719	3.261	NA	0.6224	FALSE	FALSE	FALSE	cmktAP	1.00006	0.001111	69995	all_pilepsy	TRUE	reported	0.0101727	1.89×10-8	31356	RIC_L_ICVF	TRUE	reported	zTztmT	1	TRUE
rs2780818	G	T	G	T	0.08548	1.418	NA	0.7531	FALSE	FALSE	FALSE	cmktAP	0.999539	0.156	69995	all_pilepsy	TRUE	reported	0.011729	3.15×10-13	31356	RIC_L_ICVF	TRUE	reported	zTztmT	1	TRUE
rs3776089	G	A	G	A	0.064926	-2.26	NA	0.722	FALSE	FALSE	FALSE	cmktAP	1.00006	0.02383	69995	all_pilepsy	TRUE	reported	0.0111602	5.97×10-9	31356	RIC_L_ICVF	TRUE	reported	zTztmT	1	TRUE
rs6006426	G	A	G	A	-0.076908	0.613	NA	0.555	FALSE	FALSE	FALSE	cmktAP	0.999812	0.5398	69995	all_pilepsy	TRUE	reported	0.00984543	5.65×10-15	31356	RIC_L_ICVF	TRUE	reported	zTztmT	1	TRUE
rs67827860	T	C	T	C	-0.19491	2.642	NA	0.1955	FALSE	FALSE	FALSE	cmktAP	1.0001	0.008248	69995	all_pilepsy	TRUE	reported	0.0123142	1.99×10-56	31356	RIC_L_ICVF	TRUE	reported	zTztmT	1	TRUE
rs7587117	C	T	C	T	-0.064692	-0.145	NA	0.6622	FALSE	FALSE	FALSE	cmktAP	1.00165	0.8849	69995	all_pilepsy	TRUE	reported	0.0104465	5.91×10-10	31356	RIC_L_ICVF	TRUE	reported	zTztmT	1	TRUE
rs760975	G	C	G	C	-0.059874	1.995	NA	0.6114	FALSE	TRUE	TRUE	cmktAP	0.999849	0.04601	69995	all_pilepsy	TRUE	reported	0.0100828	2.88×10-9	31356	RIC_L_ICVF	TRUE	reported	zTztmT	1	TRUE
rs4862340	A	G	A	G	-0.055096	-0.555	NA	0.3998	FALSE	FALSE	FALSE	cmktAP	1.0008	0.5792	69995	all_pilepsy	TRUE	reported	0.00999987	3.60×10-8	31356	RIC_L_ISOVF	TRUE	reported	aMRsJ4	1	TRUE
rs7196814	A	G	A	G	0.075063	-0.606	NA	0.4407	FALSE	FALSE	FALSE	cmktAP	1.00046	0.5447	69995	all_pilepsy	TRUE	reported	0.00988428	3.10×10-14	31356	RIC_L_ISOVF	TRUE	reported	aMRsJ4	1	TRUE
rs2523609	G	A	G	A	-0.056615	-2.123	NA	0.6322	FALSE	FALSE	FALSE	cmktAP	0.999922	0.03374	69995	all_pilepsy	TRUE	reported	0.0100379	1.70×10-8	31356	RIC_L_MD	TRUE	reported	ZY3kx9	1	TRUE
rs4150197	T	C	T	C	-0.063223	-2.012	NA	0.2688	FALSE	FALSE	FALSE	cmktAP	0.999906	0.0442	69995	all_pilepsy	TRUE	reported	0.0112012	1.66×10-8	31356	RIC_L_MD	TRUE	reported	ZY3kx9	1	TRUE
rs67827860	T	C	T	C	0.1364	2.642	NA	0.1955	FALSE	FALSE	FALSE	cmktAP	1.0001	0.008248	69995	all_pilepsy	TRUE	reported	0.0123331	1.97×10-28	31356	RIC_L_MD	TRUE	reported	ZY3kx9	1	TRUE
rs76238604	T	C	T	C	-0.08804	-1.772	NA	0.1451	FALSE	FALSE	FALSE	cmktAP	1.00015	0.07644	69995	all_pilepsy	TRUE	reported	0.0141532	4.96×10-10	31356	RIC_L_MD	TRUE	reported	ZY3kx9	1	TRUE
rs9379831	A	C	A	C	0.066486	-0.187	NA	0.3193	FALSE	FALSE	FALSE	cmktAP	1.00095	0.8518	69995	all_pilepsy	TRUE	reported	0.0105828	3.33×10-10	31356	RIC_L_MD	TRUE	reported	ZY3kx9	1	TRUE
rs9608859	T	C	T	C	0.072202	0.954	NA	0.4244	FALSE	FALSE	FALSE	cmktAP	0.99962	0.3399	69995	all_pilepsy	TRUE	reported	0.00991891	3.36×10-13	31356	RIC_L_MD	TRUE	reported	ZY3kx9	1	TRUE
rs13233931	C	T	C	T	-0.061444	0.505	NA	0.6623	FALSE	FALSE	FALSE	cmktAP	1.0004	0.6137	69995	all_pilepsy	TRUE	reported	0.0103093	2.52×10-9	31356	RIC_L_MO	TRUE	reported	erU8mK	1	TRUE
rs1907067	C	A	C	A	-0.066843	2.259	NA	0.5299	FALSE	FALSE	FALSE	cmktAP	0.999905	0.02387	69995	all_pilepsy	TRUE	reported	0.00981473	9.73×10-12	31356	RIC_L_MO	TRUE	reported	erU8mK	1	TRUE
rs3807186	T	G	T	G	0.06821	2.071	NA	0.2387	FALSE	FALSE	FALSE	cmktAP	0.999799	0.03832	69995	all_pilepsy	TRUE	reported	0.0114253	2.37×10-9	31356	RIC_L_MO	TRUE	reported	erU8mK	1	TRUE
rs7429614	T	G	T	G	0.055814	1.02	NA	0.4071	FALSE	FALSE	FALSE	cmktAP	1.00035	0.3079	69995	all_pilepsy	TRUE	reported	0.00989834	1.71×10-8	31356	RIC_L_MO	TRUE	reported	erU8mK	1	TRUE
rs1591805	G	A	G	A	-0.055738	1.596	NA	0.4941	FALSE	FALSE	FALSE	cmktAP	1.00003	0.1105	69995	all_pilepsy	TRUE	reported	0.00981204	1.34×10-8	31356	RIC_R_FA	TRUE	reported	KYR7K6	1	TRUE
rs3852188	G	C	G	C	-0.11055	2.463	NA	0.8047	FALSE	TRUE	TRUE	cmktAP	1.00013	0.01379	69995	all_pilepsy	TRUE	reported	0.0123338	3.16×10-19	31356	RIC_R_FA	TRUE	reported	KYR7K6	1	TRUE
rs9303628	C	T	C	T	-0.064976	-0.678	NA	0.5239	FALSE	FALSE	FALSE	cmktAP	0.999601	0.4976	69995	all_pilepsy	TRUE	reported	0.00979732	3.31×10-11	31356	RIC_R_FA	TRUE	reported	KYR7K6	1	TRUE
rs17205972	T	G	T	G	-0.19204	2.433	NA	0.197	FALSE	FALSE	FALSE	cmktAP	0.999858	0.01496	69995	all_pilepsy	TRUE	reported	0.0122655	2.98×10-55	31356	RIC_R_ICVF	TRUE	reported	LHVrsD	1	TRUE
rs2267161	T	C	T	C	0.08376	-1.007	NA	0.3216	FALSE	FALSE	FALSE	cmktAP	0.999928	0.3139	69995	all_pilepsy	TRUE	reported	0.0106337	3.36×10-15	31356	RIC_R_ICVF	TRUE	reported	LHVrsD	1	TRUE
rs2780818	G	T	G	T	0.080071	1.418	NA	0.7531	FALSE	FALSE	FALSE	cmktAP	0.999539	0.156	69995	all_pilepsy	TRUE	reported	0.0117297	8.71×10-12	31356	RIC_R_ICVF	TRUE	reported	LHVrsD	1	TRUE
rs4150197	T	C	T	C	0.067036	-2.012	NA	0.2688	FALSE	FALSE	FALSE	cmktAP	0.999906	0.0442	69995	all_pilepsy	TRUE	reported	0.0112009	2.17×10-9	31356	RIC_R_ICVF	TRUE	reported	LHVrsD	1	TRUE
rs76238604	T	C	T	C	0.13788	-1.772	NA	0.1451	FALSE	FALSE	FALSE	cmktAP	1.00015	0.07644	69995	all_pilepsy	TRUE	reported	0.0141439	1.87×10-22	31356	RIC_R_ICVF	TRUE	reported	LHVrsD	1	TRUE
rs78240150	C	T	C	T	-0.096877	-1.176	NA	0.9133	FALSE	FALSE	FALSE	cmktAP	0.999798	0.2395	69995	all_pilepsy	TRUE	reported	0.0174175	2.67×10-8	31356	RIC_R_ICVF	TRUE	reported	LHVrsD	1	TRUE
rs9400513	C	A	C	A	0.066432	1.017	NA	0.7877	FALSE	FALSE	FALSE	cmktAP	0.999683	0.309	69995	all_pilepsy	TRUE	reported	0.0121462	4.52×10-8	31356	RIC_R_ICVF	TRUE	reported	LHVrsD	1	TRUE
rs13164785	G	T	G	T	0.13595	2.727	NA	0.8041	FALSE	FALSE	FALSE	cmktAP	0.999994	0.006391	69995	all_pilepsy	TRUE	reported	0.0123362	3.05×10-28	31356	RIC_R_MD	TRUE	reported	fdP0en	1	TRUE
rs76238604	T	C	T	C	-0.10578	-1.772	NA	0.1451	FALSE	FALSE	FALSE	cmktAP	1.00015	0.07644	69995	all_pilepsy	TRUE	reported	0.0141497	7.67×10-14	31356	RIC_R_MD	TRUE	reported	fdP0en	1	TRUE
rs78240150	C	T	C	T	0.10021	-1.176	NA	0.9133	FALSE	FALSE	FALSE	cmktAP	0.999798	0.2395	69995	all_pilepsy	TRUE	reported	0.0174176	8.75×10-9	31356	RIC_R_MD	TRUE	reported	fdP0en	1	TRUE
rs1155939	A	C	A	C	-0.053943	1.789	NA	0.5031	FALSE	FALSE	FALSE	cmktAP	0.999879	0.07358	69995	all_pilepsy	TRUE	reported	0.00976263	3.29×10-8	31356	RIC_R_MO	TRUE	reported	R577jE	1	TRUE
rs12146713	C	T	C	T	0.11305	0.504	NA	0.9155	FALSE	FALSE	FALSE	cmktAP	0.999545	0.6141	69995	all_pilepsy	TRUE	reported	0.0167013	1.30×10-11	31356	RIC_R_MO	TRUE	reported	R577jE	1	TRUE
rs2028836	G	A	G	A	-0.065481	0.156	NA	0.7571	FALSE	FALSE	FALSE	cmktAP	1.00299	0.8764	69995	all_pilepsy	TRUE	reported	0.0114992	1.24×10-8	31356	RIC_R_MO	TRUE	reported	R577jE	1	TRUE
rs2536149	A	G	A	G	-0.086769	0.329	NA	0.1174	FALSE	FALSE	FALSE	cmktAP	0.999374	0.742	69995	all_pilepsy	TRUE	reported	0.0155572	2.44×10-8	31356	RIC_R_MO	TRUE	reported	R577jE	1	TRUE
rs4917691	C	T	C	T	0.057952	-0.768	NA	0.6651	FALSE	FALSE	FALSE	cmktAP	0.99959	0.4423	69995	all_pilepsy	TRUE	reported	0.01045	2.93×10-8	31356	RIC_R_MO	TRUE	reported	R577jE	1	TRUE
rs7825468	G	A	G	A	-0.057644	0.166	NA	0.5098	FALSE	FALSE	FALSE	cmktAP	1.00186	0.8684	69995	all_pilepsy	TRUE	reported	0.00981667	4.30×10-9	31356	RIC_R_MO	TRUE	reported	R577jE	1	TRUE
rs13291566	A	C	A	C	0.066821	-0.981	NA	0.24	FALSE	FALSE	FALSE	cmktAP	1.00022	0.3267	69995	all_pilepsy	TRUE	reported	0.0115344	6.91×10-9	31356	SCP_L_FA	TRUE	reported	2icPkm	1	TRUE
rs16894235	C	T	C	T	0.077963	1.727	NA	0.7519	FALSE	FALSE	FALSE	cmktAP	0.999943	0.08415	69995	all_pilepsy	TRUE	reported	0.0113862	7.53×10-12	31356	SCP_L_FA	TRUE	reported	2icPkm	1	TRUE
rs2932966	C	A	C	A	0.06213	-0.327	NA	0.7478	FALSE	FALSE	FALSE	cmktAP	0.998918	0.7434	69995	all_pilepsy	TRUE	reported	0.0113875	4.87×10-8	31356	SCP_L_FA	TRUE	reported	2icPkm	1	TRUE
rs67827860	T	C	T	C	-0.082141	2.642	NA	0.1955	FALSE	FALSE	FALSE	cmktAP	1.0001	0.008248	69995	all_pilepsy	TRUE	reported	0.0123445	2.85×10-11	31356	SCP_L_FA	TRUE	reported	2icPkm	1	TRUE
rs10052710	G	T	G	T	-0.12564	2.465	NA	0.8001	FALSE	FALSE	FALSE	cmktAP	1.00009	0.01371	69995	all_pilepsy	TRUE	reported	0.012257	1.18×10-24	31356	SCP_L_ICVF	TRUE	reported	61COSw	1	TRUE
rs3806827	C	G	C	G	0.082657	1.304	NA	0.328	FALSE	TRUE	TRUE	cmktAP	0.9997	0.1921	69995	all_pilepsy	TRUE	reported	0.0103834	1.71×10-15	31356	SCP_L_ICVF	TRUE	reported	61COSw	1	TRUE
rs4302120	G	A	G	A	-0.056347	-1.083	NA	0.5336	FALSE	FALSE	FALSE	cmktAP	0.999774	0.2787	69995	all_pilepsy	TRUE	reported	0.00975095	7.53×10-9	31356	SCP_L_ICVF	TRUE	reported	61COSw	1	TRUE
rs8057620	T	A	T	A	0.058615	1.232	NA	0.5524	FALSE	TRUE	TRUE	cmktAP	0.999893	0.2179	69995	all_pilepsy	TRUE	reported	0.00987313	2.91×10-9	31356	SCP_L_ICVF	TRUE	reported	61COSw	1	TRUE
rs10940044	A	G	A	G	-0.064683	0.118	NA	0.3457	FALSE	FALSE	FALSE	cmktAP	1.00035	0.9061	69995	all_pilepsy	TRUE	reported	0.0102355	2.62×10-10	31356	SCP_L_MD	TRUE	reported	sfIiKc	1	TRUE
rs810281	C	G	C	G	0.065054	-1.554	NA	0.2214	FALSE	TRUE	TRUE	cmktAP	1.00004	0.1202	69995	all_pilepsy	TRUE	reported	0.0118001	3.53×10-8	31356	SCP_L_MD	TRUE	reported	sfIiKc	1	TRUE
rs11737962	T	C	T	C	0.07741	1.702	NA	0.2534	FALSE	FALSE	FALSE	cmktAP	1.0002	0.08882	69995	all_pilepsy	TRUE	reported	0.0112146	5.11×10-12	31356	SCP_R_FA	TRUE	reported	Zki2qI	1	TRUE
rs4302120	G	A	G	A	-0.055304	-1.083	NA	0.5336	FALSE	FALSE	FALSE	cmktAP	0.999774	0.2787	69995	all_pilepsy	TRUE	reported	0.00975059	1.41×10-8	31356	SCP_R_FA	TRUE	reported	Zki2qI	1	TRUE
rs7733216	C	T	C	T	-0.074941	1.829	NA	0.7929	FALSE	FALSE	FALSE	cmktAP	0.999855	0.06736	69995	all_pilepsy	TRUE	reported	0.0121939	7.96×10-10	31356	SCP_R_FA	TRUE	reported	Zki2qI	1	TRUE
rs10067229	G	A	G	A	0.090115	1.358	NA	0.6719	FALSE	FALSE	FALSE	cmktAP	0.999852	0.1744	69995	all_pilepsy	TRUE	reported	0.0103818	3.95×10-18	31356	SCP_R_ICVF	TRUE	reported	SNSkKR	1	TRUE
rs4285804	T	A	T	A	-0.058956	0.075	NA	0.5564	FALSE	TRUE	TRUE	cmktAP	1.0048	0.9405	69995	all_pilepsy	TRUE	reported	0.00987736	2.39×10-9	31356	SCP_R_ICVF	TRUE	reported	SNSkKR	1	TRUE
rs67827860	T	C	T	C	-0.13105	2.642	NA	0.1955	FALSE	FALSE	FALSE	cmktAP	1.0001	0.008248	69995	all_pilepsy	TRUE	reported	0.0123346	2.29×10-26	31356	SCP_R_ICVF	TRUE	reported	SNSkKR	1	TRUE
rs8057620	T	A	T	A	0.054154	1.232	NA	0.5524	FALSE	TRUE	TRUE	cmktAP	0.999893	0.2179	69995	all_pilepsy	TRUE	reported	0.00987388	4.14×10-8	31356	SCP_R_ICVF	TRUE	reported	SNSkKR	1	TRUE
rs10940044	A	G	A	G	-0.067063	0.118	NA	0.3457	FALSE	FALSE	FALSE	cmktAP	1.00035	0.9061	69995	all_pilepsy	TRUE	reported	0.0102349	5.66×10-11	31356	SCP_R_MD	TRUE	reported	2hjajf	1	TRUE
rs2979269	A	G	A	G	0.054719	-2.528	NA	0.4724	FALSE	FALSE	FALSE	cmktAP	0.999862	0.01146	69995	all_pilepsy	TRUE	reported	0.00976358	2.09×10-8	31356	SCP_R_MD	TRUE	reported	2hjajf	1	TRUE
rs36083520	C	T	C	T	-0.10367	-1.136	NA	0.8275	FALSE	FALSE	FALSE	cmktAP	0.999671	0.2558	69995	all_pilepsy	TRUE	reported	0.0128165	6.03×10-16	31356	SCP_R_MD	TRUE	reported	2hjajf	1	TRUE
rs12694079	A	G	A	G	0.061114	0.727	NA	0.3456	FALSE	FALSE	FALSE	cmktAP	0.999942	0.4672	69995	all_pilepsy	TRUE	reported	0.0103715	3.80×10-9	31356	SCP_R_MO	TRUE	reported	RywiKb	1	TRUE
rs7188289	C	T	C	T	0.15358	-0.154	NA	0.9662	FALSE	FALSE	FALSE	cmktAP	1.00322	0.878	69995	all_pilepsy	TRUE	reported	0.0277227	3.03×10-8	31356	SCP_R_MO	TRUE	reported	RywiKb	1	TRUE
rs12146713	C	T	C	T	0.09386	0.504	NA	0.9155	FALSE	FALSE	FALSE	cmktAP	0.999545	0.6141	69995	all_pilepsy	TRUE	reported	0.0167043	1.92×10-8	31356	SCR_L_FA	TRUE	reported	2LVN1C	1	TRUE
rs3852188	G	C	G	C	-0.087566	2.463	NA	0.8047	FALSE	TRUE	TRUE	cmktAP	1.00013	0.01379	69995	all_pilepsy	TRUE	reported	0.0123382	1.27×10-12	31356	SCR_L_FA	TRUE	reported	2LVN1C	1	TRUE
rs9886876	G	C	G	C	-0.056404	-0.594	NA	0.5589	FALSE	TRUE	TRUE	cmktAP	0.999466	0.5523	69995	all_pilepsy	TRUE	reported	0.00995707	1.47×10-8	31356	SCR_L_FA	TRUE	reported	2LVN1C	1	TRUE
rs17205972	T	G	T	G	-0.16189	2.433	NA	0.197	FALSE	FALSE	FALSE	cmktAP	0.999858	0.01496	69995	all_pilepsy	TRUE	reported	0.0122763	1.04×10-39	31356	SCR_L_ICVF	TRUE	reported	jJYRnV	1	TRUE
rs4078085	C	A	C	A	0.066443	-1.26	NA	0.6522	FALSE	FALSE	FALSE	cmktAP	1.00007	0.2077	69995	all_pilepsy	TRUE	reported	0.0103934	1.63×10-10	31356	SCR_L_ICVF	TRUE	reported	jJYRnV	1	TRUE
rs62324288	C	G	C	G	0.073148	-0.776	NA	0.3286	FALSE	TRUE	TRUE	cmktAP	1.00055	0.438	69995	all_pilepsy	TRUE	reported	0.0102553	9.84×10-13	31356	SCR_L_ICVF	TRUE	reported	jJYRnV	1	TRUE
rs71318332	A	G	A	G	0.075997	0.047	NA	0.1582	FALSE	FALSE	FALSE	cmktAP	0.99434	0.9623	69995	all_pilepsy	TRUE	reported	0.0132962	1.09×10-8	31356	SCR_L_ICVF	TRUE	reported	jJYRnV	1	TRUE
rs9608859	T	C	T	C	-0.075325	0.954	NA	0.4244	FALSE	FALSE	FALSE	cmktAP	0.99962	0.3399	69995	all_pilepsy	TRUE	reported	0.00991839	3.09×10-14	31356	SCR_L_ICVF	TRUE	reported	jJYRnV	1	TRUE
rs9987297	A	G	A	G	-0.062356	-0.738	NA	0.2542	FALSE	FALSE	FALSE	cmktAP	1.00019	0.4606	69995	all_pilepsy	TRUE	reported	0.0112866	3.30×10-8	31356	SCR_L_ICVF	TRUE	reported	jJYRnV	1	TRUE
rs6482385	C	T	C	T	-0.054013	0.706	NA	0.5005	FALSE	FALSE	FALSE	cmktAP	1.00025	0.4803	69995	all_pilepsy	TRUE	reported	0.00989165	4.75×10-8	31356	SCR_L_ISOVF	TRUE	reported	b1LLw7	1	TRUE
rs8176526	T	C	T	C	-0.060964	-2.562	NA	0.2841	FALSE	FALSE	FALSE	cmktAP	0.999777	0.01039	69995	all_pilepsy	TRUE	reported	0.0110917	3.88×10-8	31356	SCR_L_ISOVF	TRUE	reported	b1LLw7	1	TRUE
rs10840420	C	T	C	T	0.05451	-0.473	NA	0.5499	FALSE	FALSE	FALSE	cmktAP	0.999665	0.6361	69995	all_pilepsy	TRUE	reported	0.00986596	3.29×10-8	31356	SCR_L_MD	TRUE	reported	Jya9wo	1	TRUE
rs13265546	A	G	A	G	0.054128	-0.609	NA	0.4424	FALSE	FALSE	FALSE	cmktAP	0.999197	0.5422	69995	all_pilepsy	TRUE	reported	0.00989606	4.51×10-8	31356	SCR_L_MD	TRUE	reported	Jya9wo	1	TRUE
rs17205972	T	G	T	G	0.13203	2.433	NA	0.197	FALSE	FALSE	FALSE	cmktAP	0.999858	0.01496	69995	all_pilepsy	TRUE	reported	0.0122843	6.07×10-27	31356	SCR_L_MD	TRUE	reported	Jya9wo	1	TRUE
rs4864743	A	T	A	T	-0.062387	-0.302	NA	0.3205	FALSE	TRUE	TRUE	cmktAP	0.999774	0.7626	69995	all_pilepsy	TRUE	reported	0.0103594	1.72×10-9	31356	SCR_L_MD	TRUE	reported	Jya9wo	1	TRUE
rs59731356	C	T	C	T	-0.062543	-1.233	NA	0.671	FALSE	FALSE	FALSE	cmktAP	0.999618	0.2174	69995	all_pilepsy	TRUE	reported	0.0105032	2.61×10-9	31356	SCR_L_MD	TRUE	reported	Jya9wo	1	TRUE
rs72828807	A	G	A	G	-0.065251	-0.743	NA	0.2817	FALSE	FALSE	FALSE	cmktAP	1.00049	0.4577	69995	all_pilepsy	TRUE	reported	0.0110452	3.47×10-9	31356	SCR_L_MD	TRUE	reported	Jya9wo	1	TRUE
rs11644651	G	C	G	C	-0.073095	-1.662	NA	0.6653	FALSE	TRUE	TRUE	cmktAP	0.999812	0.09645	69995	all_pilepsy	TRUE	reported	0.0104272	2.38×10-12	31356	SCR_L_MO	TRUE	reported	iEXbJE	1	TRUE
rs2372785	C	G	C	G	-0.05482	0.062	NA	0.4207	FALSE	TRUE	TRUE	cmktAP	1.00688	0.9509	69995	all_pilepsy	TRUE	reported	0.0100103	4.34×10-8	31356	SCR_L_MO	TRUE	reported	iEXbJE	1	TRUE
rs12146713	C	T	C	T	-0.1051	0.504	NA	0.9155	FALSE	FALSE	FALSE	cmktAP	0.999545	0.6141	69995	all_pilepsy	TRUE	reported	0.0167021	3.12×10-10	31356	SCR_L_OD	TRUE	reported	NekYmw	1	TRUE
rs4843560	A	G	A	G	0.076423	-1.423	NA	0.3799	FALSE	FALSE	FALSE	cmktAP	1.00015	0.1548	69995	all_pilepsy	TRUE	reported	0.0101183	4.26×10-14	31356	SCR_L_OD	TRUE	reported	NekYmw	1	TRUE
rs59216835	C	A	C	A	-0.077413	1.161	NA	0.8487	FALSE	FALSE	FALSE	cmktAP	1.00033	0.2458	69995	all_pilepsy	TRUE	reported	0.0138438	2.25×10-8	31356	SCR_L_OD	TRUE	reported	NekYmw	1	TRUE
rs12146713	C	T	C	T	0.095571	0.504	NA	0.9155	FALSE	FALSE	FALSE	cmktAP	0.999545	0.6141	69995	all_pilepsy	TRUE	reported	0.0167039	1.06×10-8	31356	SCR_R_FA	TRUE	reported	P4iLZL	1	TRUE
rs3852188	G	C	G	C	-0.087325	2.463	NA	0.8047	FALSE	TRUE	TRUE	cmktAP	1.00013	0.01379	69995	all_pilepsy	TRUE	reported	0.012338	1.47×10-12	31356	SCR_R_FA	TRUE	reported	P4iLZL	1	TRUE
rs4103860	C	T	C	T	0.060565	0.862	NA	0.722	FALSE	FALSE	FALSE	cmktAP	0.999816	0.3886	69995	all_pilepsy	TRUE	reported	0.0108124	2.13×10-8	31356	SCR_R_FA	TRUE	reported	P4iLZL	1	TRUE
rs1693566	G	A	G	A	-0.06254	-0.781	NA	0.7538	FALSE	FALSE	FALSE	cmktAP	0.999342	0.4345	69995	all_pilepsy	TRUE	reported	0.0114075	4.20×10-8	31356	SCR_R_ICVF	TRUE	reported	93pwwT	1	TRUE
rs17205972	T	G	T	G	-0.1644	2.433	NA	0.197	FALSE	FALSE	FALSE	cmktAP	0.999858	0.01496	69995	all_pilepsy	TRUE	reported	0.0122755	6.68×10-41	31356	SCR_R_ICVF	TRUE	reported	93pwwT	1	TRUE
rs3169733	C	T	C	T	0.071045	-1.834	NA	0.7247	FALSE	FALSE	FALSE	cmktAP	0.999985	0.06665	69995	all_pilepsy	TRUE	reported	0.011072	1.39×10-10	31356	SCR_R_ICVF	TRUE	reported	93pwwT	1	TRUE
rs6810608	T	C	T	C	0.076695	-0.566	NA	0.3209	FALSE	FALSE	FALSE	cmktAP	1.0008	0.5717	69995	all_pilepsy	TRUE	reported	0.0103624	1.35×10-13	31356	SCR_R_ICVF	TRUE	reported	93pwwT	1	TRUE
rs71318332	A	G	A	G	0.077372	0.047	NA	0.1582	FALSE	FALSE	FALSE	cmktAP	0.99434	0.9623	69995	all_pilepsy	TRUE	reported	0.0132962	5.92×10-9	31356	SCR_R_ICVF	TRUE	reported	93pwwT	1	TRUE
rs9608859	T	C	T	C	-0.078252	0.954	NA	0.4244	FALSE	FALSE	FALSE	cmktAP	0.99962	0.3399	69995	all_pilepsy	TRUE	reported	0.00991813	3.03×10-15	31356	SCR_R_ICVF	TRUE	reported	93pwwT	1	TRUE
rs9987297	A	G	A	G	-0.064641	-0.738	NA	0.2542	FALSE	FALSE	FALSE	cmktAP	1.00019	0.4606	69995	all_pilepsy	TRUE	reported	0.0112864	1.02×10-8	31356	SCR_R_ICVF	TRUE	reported	93pwwT	1	TRUE
rs4862340	A	G	A	G	-0.071438	-0.555	NA	0.3998	FALSE	FALSE	FALSE	cmktAP	1.0008	0.5792	69995	all_pilepsy	TRUE	reported	0.00999734	8.95×10-13	31356	SCR_R_ISOVF	TRUE	reported	EJFBWa	1	TRUE
rs6060370	C	T	C	T	-0.057867	-2.376	NA	0.6658	FALSE	FALSE	FALSE	cmktAP	0.999898	0.01749	69995	all_pilepsy	TRUE	reported	0.0104345	2.93×10-8	31356	SCR_R_ISOVF	TRUE	reported	EJFBWa	1	TRUE
rs7221079	C	T	C	T	-0.066147	1.926	NA	0.7411	FALSE	FALSE	FALSE	cmktAP	0.99994	0.05409	69995	all_pilepsy	TRUE	reported	0.011257	4.20×10-9	31356	SCR_R_ISOVF	TRUE	reported	EJFBWa	1	TRUE
rs11731676	G	A	G	A	-0.064773	-0.286	NA	0.6788	FALSE	FALSE	FALSE	cmktAP	0.998732	0.7746	69995	all_pilepsy	TRUE	reported	0.0103594	4.04×10-10	31356	SCR_R_MD	TRUE	reported	zjP6t3	1	TRUE
rs17205972	T	G	T	G	0.13783	2.433	NA	0.197	FALSE	FALSE	FALSE	cmktAP	0.999858	0.01496	69995	all_pilepsy	TRUE	reported	0.0122831	3.21×10-29	31356	SCR_R_MD	TRUE	reported	zjP6t3	1	TRUE
rs75498163	T	C	T	C	-0.10475	-1.927	NA	0.1495	FALSE	FALSE	FALSE	cmktAP	1.00021	0.05403	69995	all_pilepsy	TRUE	reported	0.014013	7.71×10-14	31356	SCR_R_MD	TRUE	reported	zjP6t3	1	TRUE
rs9608859	T	C	T	C	0.055823	0.954	NA	0.4244	FALSE	FALSE	FALSE	cmktAP	0.99962	0.3399	69995	all_pilepsy	TRUE	reported	0.00992124	1.84×10-8	31356	SCR_R_MD	TRUE	reported	zjP6t3	1	TRUE
rs4658770	A	G	A	G	0.05866	-1.389	NA	0.3326	FALSE	FALSE	FALSE	cmktAP	0.999922	0.1648	69995	all_pilepsy	TRUE	reported	0.0103305	1.36×10-8	31356	SCR_R_MO	TRUE	reported	nKNvxf	1	TRUE
rs8047567	C	G	C	G	-0.065398	-1.486	NA	0.3371	FALSE	TRUE	TRUE	cmktAP	0.999799	0.1372	69995	all_pilepsy	TRUE	reported	0.0103992	3.20×10-10	31356	SCR_R_MO	TRUE	reported	nKNvxf	1	TRUE
rs12146713	C	T	C	T	-0.12039	0.504	NA	0.9155	FALSE	FALSE	FALSE	cmktAP	0.999545	0.6141	69995	all_pilepsy	TRUE	reported	0.0167007	5.65×10-13	31356	SCR_R_OD	TRUE	reported	gZOpwC	1	TRUE
rs2585784	T	C	T	C	-0.072895	-0.758	NA	0.1756	FALSE	FALSE	FALSE	cmktAP	0.999447	0.4482	69995	all_pilepsy	TRUE	reported	0.0130662	2.42×10-8	31356	SCR_R_OD	TRUE	reported	gZOpwC	1	TRUE
rs59216835	C	A	C	A	-0.076234	1.161	NA	0.8487	FALSE	FALSE	FALSE	cmktAP	1.00033	0.2458	69995	all_pilepsy	TRUE	reported	0.013844	3.66×10-8	31356	SCR_R_OD	TRUE	reported	gZOpwC	1	TRUE
rs9308343	G	A	G	A	0.05415	-0.618	NA	0.5743	FALSE	FALSE	FALSE	cmktAP	1.00006	0.5366	69995	all_pilepsy	TRUE	reported	0.00991014	4.65×10-8	31356	SCR_R_OD	TRUE	reported	gZOpwC	1	TRUE
rs17005890	G	A	G	A	-0.069725	-0.059	NA	0.6919	FALSE	FALSE	FALSE	cmktAP	1.00746	0.9533	69995	all_pilepsy	TRUE	reported	0.010606	5.01×10-11	31356	SFOF_L_FA	TRUE	reported	aUJIvj	1	TRUE
rs199502	A	G	A	G	-0.070431	-0.574	NA	0.2027	FALSE	FALSE	FALSE	cmktAP	1.0006	0.5662	69995	all_pilepsy	TRUE	reported	0.011986	4.27×10-9	31356	SFOF_L_FA	TRUE	reported	aUJIvj	1	TRUE
rs2378813	G	A	G	A	0.060345	0.4	NA	0.5406	FALSE	FALSE	FALSE	cmktAP	1.00015	0.6892	69995	all_pilepsy	TRUE	reported	0.0098133	7.93×10-10	31356	SFOF_L_FA	TRUE	reported	aUJIvj	1	TRUE
rs11746859	G	A	G	A	-0.055727	0.951	NA	0.5487	FALSE	FALSE	FALSE	cmktAP	1.00041	0.3418	69995	all_pilepsy	TRUE	reported	0.0098424	1.52×10-8	31356	SFOF_L_ICVF	TRUE	reported	FpNxlT	1	TRUE
rs17205972	T	G	T	G	-0.1088	2.433	NA	0.197	FALSE	FALSE	FALSE	cmktAP	0.999858	0.01496	69995	all_pilepsy	TRUE	reported	0.012279	8.55×10-19	31356	SFOF_L_ICVF	TRUE	reported	FpNxlT	1	TRUE
rs72828807	A	G	A	G	0.067806	-0.743	NA	0.2817	FALSE	FALSE	FALSE	cmktAP	1.00049	0.4577	69995	all_pilepsy	TRUE	reported	0.01104	8.30×10-10	31356	SFOF_L_ICVF	TRUE	reported	FpNxlT	1	TRUE
rs4580811	G	A	G	A	0.062683	0.802	NA	0.7032	FALSE	FALSE	FALSE	cmktAP	0.999886	0.4225	69995	all_pilepsy	TRUE	reported	0.010813	6.85×10-9	31356	SFOF_L_OD	TRUE	reported	95r4XM	1	TRUE
rs62251445	A	G	A	G	0.065864	-0.068	NA	0.3164	FALSE	FALSE	FALSE	cmktAP	1.00212	0.9459	69995	all_pilepsy	TRUE	reported	0.010544	4.27×10-10	31356	SFOF_L_OD	TRUE	reported	95r4XM	1	TRUE
rs6996185	C	T	C	T	0.067868	-0.563	NA	0.7779	FALSE	FALSE	FALSE	cmktAP	0.999909	0.5734	69995	all_pilepsy	TRUE	reported	0.012049	1.80×10-8	31356	SFOF_L_OD	TRUE	reported	95r4XM	1	TRUE
rs9322866	T	C	T	C	-0.079504	0.043	NA	0.4414	FALSE	FALSE	FALSE	cmktAP	1.00582	0.9659	69995	all_pilepsy	TRUE	reported	0.0098219	6.05×10-16	31356	SFOF_L_OD	TRUE	reported	95r4XM	1	TRUE
rs72932557	T	A	T	A	0.086913	-1.129	NA	0.8736	FALSE	TRUE	TRUE	cmktAP	1.00042	0.2591	69995	all_pilepsy	TRUE	reported	0.014622	2.83×10-9	31356	SFOF_R_FA	TRUE	reported	IHOsw8	1	TRUE
rs9818394	C	A	C	A	-0.072606	-0.094	NA	0.6912	FALSE	FALSE	FALSE	cmktAP	1.00122	0.9252	69995	all_pilepsy	TRUE	reported	0.010592	7.33×10-12	31356	SFOF_R_FA	TRUE	reported	IHOsw8	1	TRUE
rs13164785	G	T	G	T	-0.098665	2.727	NA	0.8041	FALSE	FALSE	FALSE	cmktAP	0.999994	0.006391	69995	all_pilepsy	TRUE	reported	0.012336	1.33×10-15	31356	SFOF_R_ICVF	TRUE	reported	AjOsIL	1	TRUE
rs9806843	G	A	G	A	-0.054845	1.733	NA	0.6022	FALSE	FALSE	FALSE	cmktAP	1.00021	0.08316	69995	all_pilepsy	TRUE	reported	0.0099649	3.76×10-8	31356	SFOF_R_ICVF	TRUE	reported	AjOsIL	1	TRUE
rs13164785	G	T	G	T	0.068613	2.727	NA	0.8041	FALSE	FALSE	FALSE	cmktAP	0.999994	0.006391	69995	all_pilepsy	TRUE	reported	0.012345	2.77×10-8	31356	SFOF_R_MD	TRUE	reported	3aF0Uu	1	TRUE
rs56093138	C	A	C	A	-0.058041	2.169	NA	0.7023	FALSE	FALSE	FALSE	cmktAP	1.00011	0.0301	69995	all_pilepsy	TRUE	reported	0.010532	3.61×10-8	31356	SFOF_R_MD	TRUE	reported	3aF0Uu	1	TRUE
rs11813823	T	C	T	C	-0.070604	-0.408	NA	0.1703	FALSE	FALSE	FALSE	cmktAP	1.00009	0.6833	69995	all_pilepsy	TRUE	reported	0.012472	1.53×10-8	31356	SFOF_R_OD	TRUE	reported	VGgqwy	1	TRUE
rs12354622	A	G	A	G	-0.066534	1.574	NA	0.2517	FALSE	FALSE	FALSE	cmktAP	0.99976	0.1154	69995	all_pilepsy	TRUE	reported	0.011151	2.46×10-9	31356	SFOF_R_OD	TRUE	reported	VGgqwy	1	TRUE
rs2267859	T	C	T	C	0.064961	1.114	NA	0.5166	FALSE	FALSE	FALSE	cmktAP	0.999834	0.2652	69995	all_pilepsy	TRUE	reported	0.0097963	3.41×10-11	31356	SFOF_R_OD	TRUE	reported	VGgqwy	1	TRUE
rs2817706	A	C	A	C	-0.072154	-1.165	NA	0.3127	FALSE	FALSE	FALSE	cmktAP	1.00038	0.2442	69995	all_pilepsy	TRUE	reported	0.01054	7.80×10-12	31356	SFOF_R_OD	TRUE	reported	VGgqwy	1	TRUE
rs6778659	G	A	G	A	0.078744	0.05	NA	0.6828	FALSE	FALSE	FALSE	cmktAP	1.00448	0.9603	69995	all_pilepsy	TRUE	reported	0.010488	6.25×10-14	31356	SFOF_R_OD	TRUE	reported	VGgqwy	1	TRUE
rs701813	T	C	T	C	0.061026	1.068	NA	0.322	FALSE	FALSE	FALSE	cmktAP	0.999542	0.2853	69995	all_pilepsy	TRUE	reported	0.010488	6.03×10-9	31356	SFOF_R_OD	TRUE	reported	VGgqwy	1	TRUE
rs3852188	G	C	G	C	-0.099343	2.463	NA	0.8047	FALSE	TRUE	TRUE	cmktAP	1.00013	0.01379	69995	all_pilepsy	TRUE	reported	0.012326	8.07×10-16	31356	SLF_L_FA	TRUE	reported	BMQmoI	1	TRUE
rs72807596	C	G	C	G	0.095384	-1.611	NA	0.1661	FALSE	TRUE	TRUE	cmktAP	1.00006	0.1072	69995	all_pilepsy	TRUE	reported	0.013061	2.92×10-13	31356	SLF_L_FA	TRUE	reported	BMQmoI	1	TRUE
rs1004764	G	A	G	A	-0.063594	1.33	NA	0.6148	FALSE	FALSE	FALSE	cmktAP	0.999958	0.1835	69995	all_pilepsy	TRUE	reported	0.010092	3.01×10-10	31356	SLF_L_ICVF	TRUE	reported	ChW0Fl	1	TRUE
rs202393	T	C	T	C	0.075241	0.313	NA	0.1731	FALSE	FALSE	FALSE	cmktAP	0.999241	0.7541	69995	all_pilepsy	TRUE	reported	0.013189	1.18×10-8	31356	SLF_L_ICVF	TRUE	reported	ChW0Fl	1	TRUE
rs2267161	T	C	T	C	0.084339	-1.007	NA	0.3216	FALSE	FALSE	FALSE	cmktAP	0.999928	0.3139	69995	all_pilepsy	TRUE	reported	0.010625	2.17×10-15	31356	SLF_L_ICVF	TRUE	reported	ChW0Fl	1	TRUE
rs233821	G	A	G	A	-0.055902	3.261	NA	0.6224	FALSE	FALSE	FALSE	cmktAP	1.00006	0.001111	69995	all_pilepsy	TRUE	reported	0.010169	3.90×10-8	31356	SLF_L_ICVF	TRUE	reported	ChW0Fl	1	TRUE
rs2412397	C	T	C	T	0.073034	-0.386	NA	0.6489	FALSE	FALSE	FALSE	cmktAP	0.999662	0.6994	69995	all_pilepsy	TRUE	reported	0.010114	5.35×10-13	31356	SLF_L_ICVF	TRUE	reported	ChW0Fl	1	TRUE
rs2780818	G	T	G	T	0.078617	1.418	NA	0.7531	FALSE	FALSE	FALSE	cmktAP	0.999539	0.156	69995	all_pilepsy	TRUE	reported	0.011724	2.06×10-11	31356	SLF_L_ICVF	TRUE	reported	ChW0Fl	1	TRUE
rs3776089	G	A	G	A	0.075206	-2.26	NA	0.722	FALSE	FALSE	FALSE	cmktAP	1.00006	0.02383	69995	all_pilepsy	TRUE	reported	0.011152	1.58×10-11	31356	SLF_L_ICVF	TRUE	reported	ChW0Fl	1	TRUE
rs3852188	G	C	G	C	-0.17508	2.463	NA	0.8047	FALSE	TRUE	TRUE	cmktAP	1.00013	0.01379	69995	all_pilepsy	TRUE	reported	0.012286	7.36×10-46	31356	SLF_L_ICVF	TRUE	reported	ChW0Fl	1	TRUE
rs62065975	A	G	A	G	-0.055143	1.286	NA	0.4588	FALSE	FALSE	FALSE	cmktAP	0.999681	0.1983	69995	all_pilepsy	TRUE	reported	0.0098628	2.29×10-8	31356	SLF_L_ICVF	TRUE	reported	ChW0Fl	1	TRUE
rs4556147	T	A	T	A	0.078083	1.561	NA	0.7839	FALSE	TRUE	TRUE	cmktAP	0.999936	0.1185	69995	all_pilepsy	TRUE	reported	0.011801	3.77×10-11	31356	SLF_L_ISOVF	TRUE	reported	NjnCxr	1	TRUE
rs646314	C	T	C	T	0.074639	1.512	NA	0.8004	FALSE	FALSE	FALSE	cmktAP	0.999912	0.1305	69995	all_pilepsy	TRUE	reported	0.012448	2.05×10-9	31356	SLF_L_ISOVF	TRUE	reported	NjnCxr	1	TRUE
rs7197215	A	G	A	G	0.074443	-0.629	NA	0.4406	FALSE	FALSE	FALSE	cmktAP	1.00012	0.5294	69995	all_pilepsy	TRUE	reported	0.0098784	5.05×10-14	31356	SLF_L_ISOVF	TRUE	reported	NjnCxr	1	TRUE
rs1004764	G	A	G	A	0.059915	1.33	NA	0.6148	FALSE	FALSE	FALSE	cmktAP	0.999958	0.1835	69995	all_pilepsy	TRUE	reported	0.010093	2.96×10-9	31356	SLF_L_MD	TRUE	reported	AILf1N	1	TRUE
rs2267161	T	C	T	C	-0.060458	-1.007	NA	0.3216	FALSE	FALSE	FALSE	cmktAP	0.999928	0.3139	69995	all_pilepsy	TRUE	reported	0.010633	1.32×10-8	31356	SLF_L_MD	TRUE	reported	AILf1N	1	TRUE
rs2412397	C	T	C	T	-0.058066	-0.386	NA	0.6489	FALSE	FALSE	FALSE	cmktAP	0.999662	0.6994	69995	all_pilepsy	TRUE	reported	0.010119	9.69×10-9	31356	SLF_L_MD	TRUE	reported	AILf1N	1	TRUE
rs3739118	A	G	A	G	-0.061215	1.576	NA	0.2876	FALSE	FALSE	FALSE	cmktAP	0.999654	0.1149	69995	all_pilepsy	TRUE	reported	0.010827	1.59×10-8	31356	SLF_L_MD	TRUE	reported	AILf1N	1	TRUE
rs3852188	G	C	G	C	0.13953	2.463	NA	0.8047	FALSE	TRUE	TRUE	cmktAP	1.00013	0.01379	69995	all_pilepsy	TRUE	reported	0.012308	1.05×10-29	31356	SLF_L_MD	TRUE	reported	AILf1N	1	TRUE
rs4725392	T	C	T	C	-0.063337	1.967	NA	0.3149	FALSE	FALSE	FALSE	cmktAP	1.00012	0.04921	69995	all_pilepsy	TRUE	reported	0.010583	2.21×10-9	31356	SLF_L_OD	TRUE	reported	j6RJ5B	1	TRUE
rs55862934	T	C	T	C	-0.074813	-1.309	NA	0.1857	FALSE	FALSE	FALSE	cmktAP	1.00015	0.1906	69995	all_pilepsy	TRUE	reported	0.012419	1.73×10-9	31356	SLF_L_OD	TRUE	reported	j6RJ5B	1	TRUE
rs3776089	G	A	G	A	0.061645	-2.26	NA	0.722	FALSE	FALSE	FALSE	cmktAP	1.00006	0.02383	69995	all_pilepsy	TRUE	reported	0.011156	3.32×10-8	31356	SLF_R_FA	TRUE	reported	dG9v4d	1	TRUE
rs3852188	G	C	G	C	-0.10565	2.463	NA	0.8047	FALSE	TRUE	TRUE	cmktAP	1.00013	0.01379	69995	all_pilepsy	TRUE	reported	0.012324	1.08×10-17	31356	SLF_R_FA	TRUE	reported	dG9v4d	1	TRUE
rs61458598	T	C	T	C	0.099897	-0.087	NA	0.0942	FALSE	FALSE	FALSE	cmktAP	1.00186	0.9308	69995	all_pilepsy	TRUE	reported	0.015828	2.82×10-10	31356	SLF_R_FA	TRUE	reported	dG9v4d	1	TRUE
rs72807596	C	G	C	G	0.084694	-1.611	NA	0.1661	FALSE	TRUE	TRUE	cmktAP	1.00006	0.1072	69995	all_pilepsy	TRUE	reported	0.013065	9.23×10-11	31356	SLF_R_FA	TRUE	reported	dG9v4d	1	TRUE
rs1004763	C	T	C	T	-0.060699	1.411	NA	0.5683	FALSE	FALSE	FALSE	cmktAP	0.999893	0.1582	69995	all_pilepsy	TRUE	reported	0.0098905	8.55×10-10	31356	SLF_R_ICVF	TRUE	reported	mrIjUF	1	TRUE
rs10513794	A	G	A	G	0.089797	0.161	NA	0.1581	FALSE	FALSE	FALSE	cmktAP	1.00242	0.8724	69995	all_pilepsy	TRUE	reported	0.013286	1.43×10-11	31356	SLF_R_ICVF	TRUE	reported	mrIjUF	1	TRUE
rs12943182	T	C	T	C	-0.057844	1.214	NA	0.4553	FALSE	FALSE	FALSE	cmktAP	1.00033	0.2249	69995	all_pilepsy	TRUE	reported	0.0098892	5.01×10-9	31356	SLF_R_ICVF	TRUE	reported	mrIjUF	1	TRUE
rs17205972	T	G	T	G	-0.17462	2.433	NA	0.197	FALSE	FALSE	FALSE	cmktAP	0.999858	0.01496	69995	all_pilepsy	TRUE	reported	0.012242	6.04×10-46	31356	SLF_R_ICVF	TRUE	reported	mrIjUF	1	TRUE
rs2267161	T	C	T	C	0.085287	-1.007	NA	0.3216	FALSE	FALSE	FALSE	cmktAP	0.999928	0.3139	69995	all_pilepsy	TRUE	reported	0.010625	1.05×10-15	31356	SLF_R_ICVF	TRUE	reported	mrIjUF	1	TRUE
rs233821	G	A	G	A	-0.056447	3.261	NA	0.6224	FALSE	FALSE	FALSE	cmktAP	1.00006	0.001111	69995	all_pilepsy	TRUE	reported	0.010169	2.88×10-8	31356	SLF_R_ICVF	TRUE	reported	mrIjUF	1	TRUE
rs2780818	G	T	G	T	0.076589	1.418	NA	0.7531	FALSE	FALSE	FALSE	cmktAP	0.999539	0.156	69995	all_pilepsy	TRUE	reported	0.011724	6.62×10-11	31356	SLF_R_ICVF	TRUE	reported	mrIjUF	1	TRUE
rs2978101	G	T	G	T	-0.068229	-0.762	NA	0.5391	FALSE	FALSE	FALSE	cmktAP	1.00053	0.4463	69995	all_pilepsy	TRUE	reported	0.0098133	3.69×10-12	31356	SLF_R_ICVF	TRUE	reported	mrIjUF	1	TRUE
rs4150197	T	C	T	C	0.071603	-2.012	NA	0.2688	FALSE	FALSE	FALSE	cmktAP	0.999906	0.0442	69995	all_pilepsy	TRUE	reported	0.011195	1.63×10-10	31356	SLF_R_ICVF	TRUE	reported	mrIjUF	1	TRUE
rs6554068	G	A	G	A	0.078325	0.22	NA	0.6376	FALSE	FALSE	FALSE	cmktAP	1.00134	0.8261	69995	all_pilepsy	TRUE	reported	0.010065	7.48×10-15	31356	SLF_R_ICVF	TRUE	reported	mrIjUF	1	TRUE
rs74504435	G	A	G	A	-0.1197	0.099	NA	0.9087	FALSE	FALSE	FALSE	cmktAP	1.00334	0.9214	69995	all_pilepsy	TRUE	reported	0.016898	1.45×10-12	31356	SLF_R_ICVF	TRUE	reported	mrIjUF	1	TRUE
rs2109596	T	C	T	C	0.058883	1.367	NA	0.3479	FALSE	FALSE	FALSE	cmktAP	0.999708	0.1715	69995	all_pilepsy	TRUE	reported	0.010413	1.58×10-8	31356	SLF_R_ISOVF	TRUE	reported	tehSyE	1	TRUE
rs4240791	G	A	G	A	0.072701	0.155	NA	0.6075	FALSE	FALSE	FALSE	cmktAP	1.00146	0.877	69995	all_pilepsy	TRUE	reported	0.0099971	3.66×10-13	31356	SLF_R_ISOVF	TRUE	reported	tehSyE	1	TRUE
rs4556147	T	A	T	A	0.090033	1.561	NA	0.7839	FALSE	TRUE	TRUE	cmktAP	0.999936	0.1185	69995	all_pilepsy	TRUE	reported	0.011797	2.42×10-14	31356	SLF_R_ISOVF	TRUE	reported	tehSyE	1	TRUE
rs4862340	A	G	A	G	-0.0983	-0.555	NA	0.3998	FALSE	FALSE	FALSE	cmktAP	1.0008	0.5792	69995	all_pilepsy	TRUE	reported	0.0099802	7.73×10-23	31356	SLF_R_ISOVF	TRUE	reported	tehSyE	1	TRUE
rs7196814	A	G	A	G	0.078145	-0.606	NA	0.4407	FALSE	FALSE	FALSE	cmktAP	1.00046	0.5447	69995	all_pilepsy	TRUE	reported	0.0098762	2.65×10-15	31356	SLF_R_ISOVF	TRUE	reported	tehSyE	1	TRUE
rs7638092	T	C	T	C	-0.064755	1.205	NA	0.2294	FALSE	FALSE	FALSE	cmktAP	0.999778	0.2281	69995	all_pilepsy	TRUE	reported	0.011723	3.36×10-8	31356	SLF_R_ISOVF	TRUE	reported	tehSyE	1	TRUE
rs79553250	T	C	T	C	0.072829	-1.214	NA	0.1878	FALSE	FALSE	FALSE	cmktAP	0.999897	0.2247	69995	all_pilepsy	TRUE	reported	0.012739	1.10×10-8	31356	SLF_R_ISOVF	TRUE	reported	tehSyE	1	TRUE
rs6554068	G	A	G	A	-0.060008	0.22	NA	0.6376	FALSE	FALSE	FALSE	cmktAP	1.00134	0.8261	69995	all_pilepsy	TRUE	reported	0.010071	2.59×10-9	31356	SLF_R_MD	TRUE	reported	NtASQe	1	TRUE
rs67827860	T	C	T	C	0.13972	2.642	NA	0.1955	FALSE	FALSE	FALSE	cmktAP	1.0001	0.008248	69995	all_pilepsy	TRUE	reported	0.012313	9.33×10-30	31356	SLF_R_MD	TRUE	reported	NtASQe	1	TRUE
rs10922200	T	C	T	C	-0.11607	0.113	NA	0.0977	FALSE	FALSE	FALSE	cmktAP	0.998545	0.9099	69995	all_pilepsy	TRUE	reported	0.01577	1.91×10-13	31356	SLF_R_OD	TRUE	reported	ZMmf6X	1	TRUE
rs1380362	C	T	C	T	0.10211	-0.113	NA	0.9269	FALSE	FALSE	FALSE	cmktAP	0.999659	0.91	69995	all_pilepsy	TRUE	reported	0.018486	3.37×10-8	31356	SLF_R_OD	TRUE	reported	ZMmf6X	1	TRUE
rs1430624	A	G	A	G	-0.064679	1.091	NA	0.3661	FALSE	FALSE	FALSE	cmktAP	1.00047	0.2755	69995	all_pilepsy	TRUE	reported	0.010164	2.01×10-10	31356	SLF_R_OD	TRUE	reported	ZMmf6X	1	TRUE
rs12146713	C	T	C	T	0.094214	0.504	NA	0.9155	FALSE	FALSE	FALSE	cmktAP	0.999545	0.6141	69995	all_pilepsy	TRUE	reported	0.016698	1.70×10-8	31356	SCC_FA	TRUE	reported	95SpNo	1	TRUE
rs2018980	A	G	A	G	-0.060534	2.046	NA	0.3785	FALSE	FALSE	FALSE	cmktAP	0.999819	0.04072	69995	all_pilepsy	TRUE	reported	0.010125	2.29×10-9	31356	SCC_FA	TRUE	reported	95SpNo	1	TRUE
rs2267161	T	C	T	C	0.079302	-1.007	NA	0.3216	FALSE	FALSE	FALSE	cmktAP	0.999928	0.3139	69995	all_pilepsy	TRUE	reported	0.010627	8.83×10-14	31356	SCC_FA	TRUE	reported	95SpNo	1	TRUE
rs3776089	G	A	G	A	0.11401	-2.26	NA	0.722	FALSE	FALSE	FALSE	cmktAP	1.00006	0.02383	69995	all_pilepsy	TRUE	reported	0.011136	1.54×10-24	31356	SCC_FA	TRUE	reported	95SpNo	1	TRUE
rs3852188	G	C	G	C	-0.13144	2.463	NA	0.8047	FALSE	TRUE	TRUE	cmktAP	1.00013	0.01379	69995	all_pilepsy	TRUE	reported	0.012312	1.55×10-26	31356	SCC_FA	TRUE	reported	95SpNo	1	TRUE
rs1004763	C	T	C	T	-0.060008	1.411	NA	0.5683	FALSE	FALSE	FALSE	cmktAP	0.999893	0.1582	69995	all_pilepsy	TRUE	reported	0.0098907	1.32×10-9	31356	SCC_ICVF	TRUE	reported	OBnkmI	1	TRUE
rs17205972	T	G	T	G	-0.16145	2.433	NA	0.197	FALSE	FALSE	FALSE	cmktAP	0.999858	0.01496	69995	all_pilepsy	TRUE	reported	0.012251	1.68×10-39	31356	SCC_ICVF	TRUE	reported	OBnkmI	1	TRUE
rs2267161	T	C	T	C	0.09019	-1.007	NA	0.3216	FALSE	FALSE	FALSE	cmktAP	0.999928	0.3139	69995	all_pilepsy	TRUE	reported	0.010623	2.20×10-17	31356	SCC_ICVF	TRUE	reported	OBnkmI	1	TRUE
rs4150197	T	C	T	C	0.13246	-2.012	NA	0.2688	FALSE	FALSE	FALSE	cmktAP	0.999906	0.0442	69995	all_pilepsy	TRUE	reported	0.011168	2.41×10-32	31356	SCC_ICVF	TRUE	reported	OBnkmI	1	TRUE
rs6554068	G	A	G	A	0.063209	0.22	NA	0.6376	FALSE	FALSE	FALSE	cmktAP	1.00134	0.8261	69995	all_pilepsy	TRUE	reported	0.01007	3.52×10-10	31356	SCC_ICVF	TRUE	reported	OBnkmI	1	TRUE
rs9872160	C	A	C	A	0.084858	-2.238	NA	0.8769	FALSE	FALSE	FALSE	cmktAP	1.00006	0.02523	69995	all_pilepsy	TRUE	reported	0.015198	2.39×10-8	31356	SCC_ICVF	TRUE	reported	OBnkmI	1	TRUE
rs10811643	G	A	G	A	-0.056617	-2.289	NA	0.5399	FALSE	FALSE	FALSE	cmktAP	1.00016	0.0221	69995	all_pilepsy	TRUE	reported	0.0098783	1.01×10-8	31356	SCC_MD	TRUE	reported	RpOeY1	1	TRUE
rs10840420	C	T	C	T	0.059161	-0.473	NA	0.5499	FALSE	FALSE	FALSE	cmktAP	0.999665	0.6361	69995	all_pilepsy	TRUE	reported	0.009861	2.01×10-9	31356	SCC_MD	TRUE	reported	RpOeY1	1	TRUE
rs13164785	G	T	G	T	0.12385	2.727	NA	0.8041	FALSE	FALSE	FALSE	cmktAP	0.999994	0.006391	69995	all_pilepsy	TRUE	reported	0.012325	1.05×10-23	31356	SCC_MD	TRUE	reported	RpOeY1	1	TRUE
rs1877034	G	A	G	A	0.056387	0.353	NA	0.5572	FALSE	FALSE	FALSE	cmktAP	1.00042	0.7242	69995	all_pilepsy	TRUE	reported	0.0098236	9.60×10-9	31356	SCC_MD	TRUE	reported	RpOeY1	1	TRUE
rs4150197	T	C	T	C	-0.071717	-2.012	NA	0.2688	FALSE	FALSE	FALSE	cmktAP	0.999906	0.0442	69995	all_pilepsy	TRUE	reported	0.011194	1.52×10-10	31356	SCC_MD	TRUE	reported	RpOeY1	1	TRUE
rs75499503	T	C	T	C	0.066592	0.594	NA	0.2253	FALSE	FALSE	FALSE	cmktAP	1.00047	0.5527	69995	all_pilepsy	TRUE	reported	0.012023	3.08×10-8	31356	SCC_MD	TRUE	reported	RpOeY1	1	TRUE
rs12146713	C	T	C	T	0.13014	0.504	NA	0.9155	FALSE	FALSE	FALSE	cmktAP	0.999545	0.6141	69995	all_pilepsy	TRUE	reported	0.016686	6.50×10-15	31356	SCC_MO	TRUE	reported	SBs4uX	1	TRUE
rs7704277	T	C	T	C	0.057384	0.395	NA	0.4001	FALSE	FALSE	FALSE	cmktAP	1.0002	0.6929	69995	all_pilepsy	TRUE	reported	0.0099763	8.94×10-9	31356	SCC_MO	TRUE	reported	SBs4uX	1	TRUE
rs12146713	C	T	C	T	-0.12262	0.504	NA	0.9155	FALSE	FALSE	FALSE	cmktAP	0.999545	0.6141	69995	all_pilepsy	TRUE	reported	0.016689	2.09×10-13	31356	SCC_OD	TRUE	reported	RibseT	1	TRUE
rs7704277	T	C	T	C	-0.060007	0.395	NA	0.4001	FALSE	FALSE	FALSE	cmktAP	1.0002	0.6929	69995	all_pilepsy	TRUE	reported	0.0099756	1.82×10-9	31356	SCC_OD	TRUE	reported	RibseT	1	TRUE
rs112451491	T	C	T	C	0.092059	-1.879	NA	0.1498	FALSE	FALSE	FALSE	cmktAP	0.999827	0.0602	69995	all_pilepsy	TRUE	reported	0.014007	5.08×10-11	31356	SS_L_FA	TRUE	reported	XyY7dm	1	TRUE
rs3852188	G	C	G	C	-0.12008	2.463	NA	0.8047	FALSE	TRUE	TRUE	cmktAP	1.00013	0.01379	69995	all_pilepsy	TRUE	reported	0.012317	2.09×10-22	31356	SS_L_FA	TRUE	reported	XyY7dm	1	TRUE
rs4799926	A	G	A	G	-0.066833	-0.156	NA	0.3741	FALSE	FALSE	FALSE	cmktAP	1.00218	0.8763	69995	all_pilepsy	TRUE	reported	0.01023	6.58×10-11	31356	SS_L_FA	TRUE	reported	XyY7dm	1	TRUE
rs760975	G	C	G	C	-0.06112	1.995	NA	0.6114	FALSE	TRUE	TRUE	cmktAP	0.999849	0.04601	69995	all_pilepsy	TRUE	reported	0.010078	1.35×10-9	31356	SS_L_FA	TRUE	reported	XyY7dm	1	TRUE
rs9608859	T	C	T	C	-0.070511	0.954	NA	0.4244	FALSE	FALSE	FALSE	cmktAP	0.99962	0.3399	69995	all_pilepsy	TRUE	reported	0.0099129	1.17×10-12	31356	SS_L_FA	TRUE	reported	XyY7dm	1	TRUE
rs1004763	C	T	C	T	-0.060828	1.411	NA	0.5683	FALSE	FALSE	FALSE	cmktAP	0.999893	0.1582	69995	all_pilepsy	TRUE	reported	0.0098905	7.88×10-10	31356	SS_L_ICVF	TRUE	reported	dQTu0g	1	TRUE
rs10857614	C	T	C	T	0.062025	-0.605	NA	0.5356	FALSE	FALSE	FALSE	cmktAP	1.00055	0.5454	69995	all_pilepsy	TRUE	reported	0.0098401	2.97×10-10	31356	SS_L_ICVF	TRUE	reported	dQTu0g	1	TRUE
rs113882147	C	T	C	T	0.1254	-2.159	NA	0.8347	FALSE	FALSE	FALSE	cmktAP	0.99976	0.03081	69995	all_pilepsy	TRUE	reported	0.013505	1.77×10-20	31356	SS_L_ICVF	TRUE	reported	dQTu0g	1	TRUE
rs1693551	C	T	C	T	-0.070787	-0.881	NA	0.5387	FALSE	FALSE	FALSE	cmktAP	1.00017	0.3784	69995	all_pilepsy	TRUE	reported	0.0097871	4.90×10-13	31356	SS_L_ICVF	TRUE	reported	dQTu0g	1	TRUE
rs3776089	G	A	G	A	0.06756	-2.26	NA	0.722	FALSE	FALSE	FALSE	cmktAP	1.00006	0.02383	69995	all_pilepsy	TRUE	reported	0.011155	1.41×10-9	31356	SS_L_ICVF	TRUE	reported	dQTu0g	1	TRUE
rs3852188	G	C	G	C	-0.20084	2.463	NA	0.8047	FALSE	TRUE	TRUE	cmktAP	1.00013	0.01379	69995	all_pilepsy	TRUE	reported	0.012267	7.18×10-60	31356	SS_L_ICVF	TRUE	reported	dQTu0g	1	TRUE
rs4799926	A	G	A	G	-0.059388	-0.156	NA	0.3741	FALSE	FALSE	FALSE	cmktAP	1.00218	0.8763	69995	all_pilepsy	TRUE	reported	0.010232	6.56×10-9	31356	SS_L_ICVF	TRUE	reported	dQTu0g	1	TRUE
rs6554068	G	A	G	A	0.069975	0.22	NA	0.6376	FALSE	FALSE	FALSE	cmktAP	1.00134	0.8261	69995	all_pilepsy	TRUE	reported	0.010068	3.76×10-12	31356	SS_L_ICVF	TRUE	reported	dQTu0g	1	TRUE
rs71318332	A	G	A	G	0.093365	0.047	NA	0.1582	FALSE	FALSE	FALSE	cmktAP	0.99434	0.9623	69995	all_pilepsy	TRUE	reported	0.013286	2.17×10-12	31356	SS_L_ICVF	TRUE	reported	dQTu0g	1	TRUE
rs7443346	G	A	G	A	0.060357	0.226	NA	0.7306	FALSE	FALSE	FALSE	cmktAP	0.999992	0.8212	69995	all_pilepsy	TRUE	reported	0.011035	4.56×10-8	31356	SS_L_ICVF	TRUE	reported	dQTu0g	1	TRUE
rs877598	C	A	C	A	-0.063286	-0.364	NA	0.5721	FALSE	FALSE	FALSE	cmktAP	1.00089	0.7161	69995	all_pilepsy	TRUE	reported	0.0098358	1.27×10-10	31356	SS_L_ICVF	TRUE	reported	dQTu0g	1	TRUE
rs9608859	T	C	T	C	-0.087727	0.954	NA	0.4244	FALSE	FALSE	FALSE	cmktAP	0.99962	0.3399	69995	all_pilepsy	TRUE	reported	0.0099067	8.99×10-19	31356	SS_L_ICVF	TRUE	reported	dQTu0g	1	TRUE
rs17616633	T	C	T	C	0.077382	-0.669	NA	0.4406	FALSE	FALSE	FALSE	cmktAP	1.00024	0.5036	69995	all_pilepsy	TRUE	reported	0.0098972	5.60×10-15	31356	SS_L_ISOVF	TRUE	reported	50pzKG	1	TRUE
rs4862340	A	G	A	G	-0.077015	-0.555	NA	0.3998	FALSE	FALSE	FALSE	cmktAP	1.0008	0.5792	69995	all_pilepsy	TRUE	reported	0.0099892	1.32×10-14	31356	SS_L_ISOVF	TRUE	reported	50pzKG	1	TRUE
rs3852188	G	C	G	C	0.17663	2.463	NA	0.8047	FALSE	TRUE	TRUE	cmktAP	1.00013	0.01379	69995	all_pilepsy	TRUE	reported	0.012285	1.19×10-46	31356	SS_L_MD	TRUE	reported	ipyFkb	1	TRUE
rs6554068	G	A	G	A	-0.055996	0.22	NA	0.6376	FALSE	FALSE	FALSE	cmktAP	1.00134	0.8261	69995	all_pilepsy	TRUE	reported	0.010072	2.74×10-8	31356	SS_L_MD	TRUE	reported	ipyFkb	1	TRUE
rs742396	C	G	C	G	0.057346	1.846	NA	0.3837	FALSE	TRUE	TRUE	cmktAP	1.00003	0.0649	69995	all_pilepsy	TRUE	reported	0.010091	1.34×10-8	31356	SS_L_MD	TRUE	reported	ipyFkb	1	TRUE
rs7443346	G	A	G	A	-0.061604	0.226	NA	0.7306	FALSE	FALSE	FALSE	cmktAP	0.999992	0.8212	69995	all_pilepsy	TRUE	reported	0.011034	2.39×10-8	31356	SS_L_MD	TRUE	reported	ipyFkb	1	TRUE
rs76238604	T	C	T	C	-0.091143	-1.772	NA	0.1451	FALSE	FALSE	FALSE	cmktAP	1.00015	0.07644	69995	all_pilepsy	TRUE	reported	0.014145	1.19×10-10	31356	SS_L_MD	TRUE	reported	ipyFkb	1	TRUE
rs939924	C	T	C	T	-0.10404	1.466	NA	0.9044	FALSE	FALSE	FALSE	cmktAP	0.999879	0.1426	69995	all_pilepsy	TRUE	reported	0.017056	1.08×10-9	31356	SS_L_MD	TRUE	reported	ipyFkb	1	TRUE
rs9608859	T	C	T	C	0.078137	0.954	NA	0.4244	FALSE	FALSE	FALSE	cmktAP	0.99962	0.3399	69995	all_pilepsy	TRUE	reported	0.0099102	3.31×10-15	31356	SS_L_MD	TRUE	reported	ipyFkb	1	TRUE
rs11656065	C	G	C	G	0.095003	-0.689	NA	0.1303	FALSE	TRUE	TRUE	cmktAP	0.999946	0.4908	69995	all_pilepsy	TRUE	reported	0.015207	4.26×10-10	31356	SS_R_FA	TRUE	reported	xqMEGj	1	TRUE
rs67827860	T	C	T	C	-0.12777	2.642	NA	0.1955	FALSE	FALSE	FALSE	cmktAP	1.0001	0.008248	69995	all_pilepsy	TRUE	reported	0.012319	3.84×10-25	31356	SS_R_FA	TRUE	reported	xqMEGj	1	TRUE
rs760975	G	C	G	C	-0.058214	1.995	NA	0.6114	FALSE	TRUE	TRUE	cmktAP	0.999849	0.04601	69995	all_pilepsy	TRUE	reported	0.010079	7.77×10-9	31356	SS_R_FA	TRUE	reported	xqMEGj	1	TRUE
rs10857614	C	T	C	T	0.059589	-0.605	NA	0.5356	FALSE	FALSE	FALSE	cmktAP	1.00055	0.5454	69995	all_pilepsy	TRUE	reported	0.0098408	1.43×10-9	31356	SS_R_ICVF	TRUE	reported	XtHZ2j	1	TRUE
rs1693568	A	G	A	G	-0.070501	-0.71	NA	0.461	FALSE	FALSE	FALSE	cmktAP	0.999764	0.4776	69995	all_pilepsy	TRUE	reported	0.0098095	6.84×10-13	31356	SS_R_ICVF	TRUE	reported	XtHZ2j	1	TRUE
rs2076369	T	G	T	G	-0.064085	1.805	NA	0.3808	FALSE	FALSE	FALSE	cmktAP	1.00005	0.07109	69995	all_pilepsy	TRUE	reported	0.010089	2.17×10-10	31356	SS_R_ICVF	TRUE	reported	XtHZ2j	1	TRUE
rs3776089	G	A	G	A	0.062478	-2.26	NA	0.722	FALSE	FALSE	FALSE	cmktAP	1.00006	0.02383	69995	all_pilepsy	TRUE	reported	0.011156	2.17×10-8	31356	SS_R_ICVF	TRUE	reported	XtHZ2j	1	TRUE
rs67827860	T	C	T	C	-0.19435	2.642	NA	0.1955	FALSE	FALSE	FALSE	cmktAP	1.0001	0.008248	69995	all_pilepsy	TRUE	reported	0.012277	4.08×10-56	31356	SS_R_ICVF	TRUE	reported	XtHZ2j	1	TRUE
rs7216587	C	T	C	T	0.12569	-2.187	NA	0.8314	FALSE	FALSE	FALSE	cmktAP	1.00011	0.02876	69995	all_pilepsy	TRUE	reported	0.013388	6.73×10-21	31356	SS_R_ICVF	TRUE	reported	XtHZ2j	1	TRUE
rs7443346	G	A	G	A	0.064533	0.226	NA	0.7306	FALSE	FALSE	FALSE	cmktAP	0.999992	0.8212	69995	all_pilepsy	TRUE	reported	0.011034	5.03×10-9	31356	SS_R_ICVF	TRUE	reported	XtHZ2j	1	TRUE
rs9608859	T	C	T	C	-0.081639	0.954	NA	0.4244	FALSE	FALSE	FALSE	cmktAP	0.99962	0.3399	69995	all_pilepsy	TRUE	reported	0.0099092	1.84×10-16	31356	SS_R_ICVF	TRUE	reported	XtHZ2j	1	TRUE
rs9899380	C	G	C	G	0.065574	-0.05	NA	0.4382	FALSE	TRUE	TRUE	cmktAP	0.99445	0.9599	69995	all_pilepsy	TRUE	reported	0.0099464	4.43×10-11	31356	SS_R_ICVF	TRUE	reported	XtHZ2j	1	TRUE
rs10980667	A	G	A	G	0.081237	-0.441	NA	0.1372	FALSE	FALSE	FALSE	cmktAP	1.0009	0.6595	69995	all_pilepsy	TRUE	reported	0.014345	1.51×10-8	31356	SS_R_ISOVF	TRUE	reported	er3GKp	1	TRUE
rs1693560	G	A	G	A	-0.060491	-0.791	NA	0.5389	FALSE	FALSE	FALSE	cmktAP	0.999905	0.4289	69995	all_pilepsy	TRUE	reported	0.0098167	7.31×10-10	31356	SS_R_ISOVF	TRUE	reported	er3GKp	1	TRUE
rs17205972	T	G	T	G	-0.086437	2.433	NA	0.197	FALSE	FALSE	FALSE	cmktAP	0.999858	0.01496	69995	all_pilepsy	TRUE	reported	0.012287	2.06×10-12	31356	SS_R_ISOVF	TRUE	reported	er3GKp	1	TRUE
rs1948948	T	C	T	C	0.083343	-0.684	NA	0.4345	FALSE	FALSE	FALSE	cmktAP	1.00029	0.4941	69995	all_pilepsy	TRUE	reported	0.0098485	2.79×10-17	31356	SS_R_ISOVF	TRUE	reported	er3GKp	1	TRUE
rs8067689	T	C	T	C	0.10834	-2.336	NA	0.1691	FALSE	FALSE	FALSE	cmktAP	0.999825	0.01947	69995	all_pilepsy	TRUE	reported	0.013382	6.00×10-16	31356	SS_R_ISOVF	TRUE	reported	er3GKp	1	TRUE
rs10776630	A	T	A	T	-0.054062	-0.423	NA	0.4885	FALSE	TRUE	TRUE	cmktAP	1.00002	0.6723	69995	all_pilepsy	TRUE	reported	0.0098272	3.82×10-8	31356	SS_R_MD	TRUE	reported	fHXZ73	1	TRUE
rs2239925	T	C	T	C	0.055974	-0.346	NA	0.4273	FALSE	FALSE	FALSE	cmktAP	0.998684	0.729	69995	all_pilepsy	TRUE	reported	0.0099154	1.67×10-8	31356	SS_R_MD	TRUE	reported	fHXZ73	1	TRUE
rs67827860	T	C	T	C	0.16557	2.642	NA	0.1955	FALSE	FALSE	FALSE	cmktAP	1.0001	0.008248	69995	all_pilepsy	TRUE	reported	0.012297	3.78×10-41	31356	SS_R_MD	TRUE	reported	fHXZ73	1	TRUE
rs742396	C	G	C	G	0.057011	1.846	NA	0.3837	FALSE	TRUE	TRUE	cmktAP	1.00003	0.0649	69995	all_pilepsy	TRUE	reported	0.010091	1.63×10-8	31356	SS_R_MD	TRUE	reported	fHXZ73	1	TRUE
rs76566528	A	G	A	G	-0.087231	-2.105	NA	0.1545	FALSE	FALSE	FALSE	cmktAP	0.999829	0.03526	69995	all_pilepsy	TRUE	reported	0.013773	2.45×10-10	31356	SS_R_MD	TRUE	reported	fHXZ73	1	TRUE
rs939924	C	T	C	T	-0.10818	1.466	NA	0.9044	FALSE	FALSE	FALSE	cmktAP	0.999879	0.1426	69995	all_pilepsy	TRUE	reported	0.017055	2.29×10-10	31356	SS_R_MD	TRUE	reported	fHXZ73	1	TRUE
rs9608859	T	C	T	C	0.07061	0.954	NA	0.4244	FALSE	FALSE	FALSE	cmktAP	0.99962	0.3399	69995	all_pilepsy	TRUE	reported	0.0099129	1.09×10-12	31356	SS_R_MD	TRUE	reported	fHXZ73	1	TRUE
rs10782438	C	T	C	T	0.058345	0.857	NA	0.566	FALSE	FALSE	FALSE	cmktAP	0.999694	0.3913	69995	all_pilepsy	TRUE	reported	0.0099498	4.59×10-9	31356	SS_R_MO	TRUE	reported	vVc4Ez	1	TRUE
rs7690605	C	G	C	G	-0.084712	0.224	NA	0.1196	FALSE	TRUE	TRUE	cmktAP	0.999098	0.8226	69995	all_pilepsy	TRUE	reported	0.01484	1.16×10-8	31356	SS_R_MO	TRUE	reported	vVc4Ez	1	TRUE
rs11519877	A	G	A	G	-0.061339	-2.115	NA	0.309	FALSE	FALSE	FALSE	cmktAP	1	0.03443	69995	all_pilepsy	TRUE	reported	0.010645	8.42×10-9	31356	STR_L_FA	TRUE	reported	qvRjll	1	TRUE
rs12146713	C	T	C	T	0.14442	0.504	NA	0.9155	FALSE	FALSE	FALSE	cmktAP	0.999545	0.6141	69995	all_pilepsy	TRUE	reported	0.01668	5.13×10-18	31356	STR_L_FA	TRUE	reported	qvRjll	1	TRUE
rs35558207	G	A	G	A	0.060955	0.639	NA	0.6489	FALSE	FALSE	FALSE	cmktAP	0.999464	0.5226	69995	all_pilepsy	TRUE	reported	0.010375	4.29×10-9	31356	STR_L_FA	TRUE	reported	qvRjll	1	TRUE
rs4556147	T	A	T	A	-0.065722	1.561	NA	0.7839	FALSE	TRUE	TRUE	cmktAP	0.999936	0.1185	69995	all_pilepsy	TRUE	reported	0.011805	2.62×10-8	31356	STR_L_FA	TRUE	reported	qvRjll	1	TRUE
rs4843558	G	A	G	A	-0.073975	-1.394	NA	0.6198	FALSE	FALSE	FALSE	cmktAP	0.999958	0.1633	69995	all_pilepsy	TRUE	reported	0.010092	2.39×10-13	31356	STR_L_FA	TRUE	reported	qvRjll	1	TRUE
rs67827860	T	C	T	C	-0.094529	2.642	NA	0.1955	FALSE	FALSE	FALSE	cmktAP	1.0001	0.008248	69995	all_pilepsy	TRUE	reported	0.012333	1.87×10-14	31356	STR_L_FA	TRUE	reported	qvRjll	1	TRUE
rs1543359	C	T	C	T	0.061234	0.585	NA	0.732	FALSE	FALSE	FALSE	cmktAP	1.0009	0.5589	69995	all_pilepsy	TRUE	reported	0.010963	2.36×10-8	31356	STR_L_ICVF	TRUE	reported	I3Jj65	1	TRUE
rs1580310	C	T	C	T	0.056079	-1.204	NA	0.5421	FALSE	FALSE	FALSE	cmktAP	1.00024	0.2287	69995	all_pilepsy	TRUE	reported	0.0098507	1.27×10-8	31356	STR_L_ICVF	TRUE	reported	I3Jj65	1	TRUE
rs59731356	C	T	C	T	0.081122	-1.233	NA	0.671	FALSE	FALSE	FALSE	cmktAP	0.999618	0.2174	69995	all_pilepsy	TRUE	reported	0.010493	1.11×10-14	31356	STR_L_ICVF	TRUE	reported	I3Jj65	1	TRUE
rs62065975	A	G	A	G	-0.057856	1.286	NA	0.4588	FALSE	FALSE	FALSE	cmktAP	0.999681	0.1983	69995	all_pilepsy	TRUE	reported	0.0098621	4.52×10-9	31356	STR_L_ICVF	TRUE	reported	I3Jj65	1	TRUE
rs6442409	T	C	T	C	0.057354	0.323	NA	0.3458	FALSE	FALSE	FALSE	cmktAP	0.999202	0.7465	69995	all_pilepsy	TRUE	reported	0.010328	2.84×10-8	31356	STR_L_ICVF	TRUE	reported	I3Jj65	1	TRUE
rs67827860	T	C	T	C	-0.17308	2.642	NA	0.1955	FALSE	FALSE	FALSE	cmktAP	1.0001	0.008248	69995	all_pilepsy	TRUE	reported	0.012293	8.09×10-45	31356	STR_L_ICVF	TRUE	reported	I3Jj65	1	TRUE
rs72807596	C	G	C	G	0.072019	-1.611	NA	0.1661	FALSE	TRUE	TRUE	cmktAP	1.00006	0.1072	69995	all_pilepsy	TRUE	reported	0.013069	3.61×10-8	31356	STR_L_ICVF	TRUE	reported	I3Jj65	1	TRUE
rs10786772	A	G	A	G	-0.061709	1.037	NA	0.3451	FALSE	FALSE	FALSE	cmktAP	0.999926	0.2997	69995	all_pilepsy	TRUE	reported	0.010163	1.29×10-9	31356	STR_L_ISOVF	TRUE	reported	iTb472	1	TRUE
rs12445948	G	A	G	A	-0.080225	0.568	NA	0.5016	FALSE	FALSE	FALSE	cmktAP	1.00069	0.5703	69995	all_pilepsy	TRUE	reported	0.0098487	3.98×10-16	31356	STR_L_ISOVF	TRUE	reported	iTb472	1	TRUE
rs1409682	A	G	A	G	0.085066	1.147	NA	0.2107	FALSE	FALSE	FALSE	cmktAP	1.00004	0.2514	69995	all_pilepsy	TRUE	reported	0.011913	9.57×10-13	31356	STR_L_ISOVF	TRUE	reported	iTb472	1	TRUE
rs4862340	A	G	A	G	-0.058792	-0.555	NA	0.3998	FALSE	FALSE	FALSE	cmktAP	1.0008	0.5792	69995	all_pilepsy	TRUE	reported	0.0099951	4.11×10-9	31356	STR_L_ISOVF	TRUE	reported	iTb472	1	TRUE
rs11020079	A	G	A	G	-0.057072	-0.082	NA	0.3991	FALSE	FALSE	FALSE	cmktAP	0.994711	0.9343	69995	all_pilepsy	TRUE	reported	0.010027	1.27×10-8	31356	STR_L_MO	TRUE	reported	pRVWAc	1	TRUE
rs12146713	C	T	C	T	0.12124	0.504	NA	0.9155	FALSE	FALSE	FALSE	cmktAP	0.999545	0.6141	69995	all_pilepsy	TRUE	reported	0.016689	3.87×10-13	31356	STR_L_MO	TRUE	reported	pRVWAc	1	TRUE
rs12946889	G	T	G	T	0.056923	-0.324	NA	0.5999	FALSE	FALSE	FALSE	cmktAP	1.00025	0.746	69995	all_pilepsy	TRUE	reported	0.0099593	1.11×10-8	31356	STR_L_MO	TRUE	reported	pRVWAc	1	TRUE
rs2876513	T	C	T	C	0.063788	0.542	NA	0.2869	FALSE	FALSE	FALSE	cmktAP	0.99995	0.5878	69995	all_pilepsy	TRUE	reported	0.010723	2.74×10-9	31356	STR_L_MO	TRUE	reported	pRVWAc	1	TRUE
rs35332951	A	G	A	G	-0.084305	-0.003	NA	0.1538	FALSE	FALSE	FALSE	cmktAP	1.04072	0.9977	69995	all_pilepsy	TRUE	reported	0.01365	6.68×10-10	31356	STR_L_MO	TRUE	reported	pRVWAc	1	TRUE
rs4843554	C	T	C	T	-0.093059	-0.699	NA	0.622	FALSE	FALSE	FALSE	cmktAP	0.999423	0.4843	69995	all_pilepsy	TRUE	reported	0.010152	5.32×10-20	31356	STR_L_MO	TRUE	reported	pRVWAc	1	TRUE
rs73408272	T	C	T	C	0.098748	1.409	NA	0.1089	FALSE	FALSE	FALSE	cmktAP	1.0004	0.159	69995	all_pilepsy	TRUE	reported	0.015634	2.73×10-10	31356	STR_L_MO	TRUE	reported	pRVWAc	1	TRUE
rs12146713	C	T	C	T	-0.15577	0.504	NA	0.9155	FALSE	FALSE	FALSE	cmktAP	0.999545	0.6141	69995	all_pilepsy	TRUE	reported	0.016676	1.05×10-20	31356	STR_L_OD	TRUE	reported	WvmPxI	1	TRUE
rs4556147	T	A	T	A	0.068377	1.561	NA	0.7839	FALSE	TRUE	TRUE	cmktAP	0.999936	0.1185	69995	all_pilepsy	TRUE	reported	0.011804	7.03×10-9	31356	STR_L_OD	TRUE	reported	WvmPxI	1	TRUE
rs4843555	T	C	T	C	0.091568	-0.726	NA	0.4191	FALSE	FALSE	FALSE	cmktAP	1.00059	0.4681	69995	all_pilepsy	TRUE	reported	0.009924	3.04×10-20	31356	STR_L_OD	TRUE	reported	WvmPxI	1	TRUE
rs798508	G	C	G	C	-0.058552	-0.161	NA	0.7089	FALSE	TRUE	TRUE	cmktAP	0.999264	0.872	69995	all_pilepsy	TRUE	reported	0.010728	4.87×10-8	31356	STR_L_OD	TRUE	reported	WvmPxI	1	TRUE
rs10052710	G	T	G	T	-0.099752	2.465	NA	0.8001	FALSE	FALSE	FALSE	cmktAP	1.00009	0.01371	69995	all_pilepsy	TRUE	reported	0.012252	4.12×10-16	31356	STR_R_FA	TRUE	reported	rcvwb8	1	TRUE
rs12146713	C	T	C	T	0.14332	0.504	NA	0.9155	FALSE	FALSE	FALSE	cmktAP	0.999545	0.6141	69995	all_pilepsy	TRUE	reported	0.016681	9.16×10-18	31356	STR_R_FA	TRUE	reported	rcvwb8	1	TRUE
rs1693571	T	A	T	A	-0.053985	-0.85	NA	0.5392	FALSE	TRUE	TRUE	cmktAP	1.00016	0.3954	69995	all_pilepsy	TRUE	reported	0.0098161	3.85×10-8	31356	STR_R_FA	TRUE	reported	rcvwb8	1	TRUE
rs4556147	T	A	T	A	-0.066776	1.561	NA	0.7839	FALSE	TRUE	TRUE	cmktAP	0.999936	0.1185	69995	all_pilepsy	TRUE	reported	0.011804	1.56×10-8	31356	STR_R_FA	TRUE	reported	rcvwb8	1	TRUE
rs4843558	G	A	G	A	-0.075866	-1.394	NA	0.6198	FALSE	FALSE	FALSE	cmktAP	0.999958	0.1633	69995	all_pilepsy	TRUE	reported	0.010092	5.79×10-14	31356	STR_R_FA	TRUE	reported	rcvwb8	1	TRUE
rs10853006	A	G	A	G	0.055442	1.844	NA	0.3781	FALSE	FALSE	FALSE	cmktAP	0.999839	0.06514	69995	all_pilepsy	TRUE	reported	0.010091	3.97×10-8	31356	STR_R_ICVF	TRUE	reported	sLVFhs	1	TRUE
rs2267161	T	C	T	C	0.084943	-1.007	NA	0.3216	FALSE	FALSE	FALSE	cmktAP	0.999928	0.3139	69995	all_pilepsy	TRUE	reported	0.010625	1.37×10-15	31356	STR_R_ICVF	TRUE	reported	sLVFhs	1	TRUE
rs2780818	G	T	G	T	0.06923	1.418	NA	0.7531	FALSE	FALSE	FALSE	cmktAP	0.999539	0.156	69995	all_pilepsy	TRUE	reported	0.011726	3.61×10-9	31356	STR_R_ICVF	TRUE	reported	sLVFhs	1	TRUE
rs62065975	A	G	A	G	-0.060196	1.286	NA	0.4588	FALSE	FALSE	FALSE	cmktAP	0.999681	0.1983	69995	all_pilepsy	TRUE	reported	0.0098614	1.05×10-9	31356	STR_R_ICVF	TRUE	reported	sLVFhs	1	TRUE
rs6442409	T	C	T	C	0.057477	0.323	NA	0.3458	FALSE	FALSE	FALSE	cmktAP	0.999202	0.7465	69995	all_pilepsy	TRUE	reported	0.010328	2.65×10-8	31356	STR_R_ICVF	TRUE	reported	sLVFhs	1	TRUE
rs67827860	T	C	T	C	-0.17835	2.642	NA	0.1955	FALSE	FALSE	FALSE	cmktAP	1.0001	0.008248	69995	all_pilepsy	TRUE	reported	0.012289	1.71×10-47	31356	STR_R_ICVF	TRUE	reported	sLVFhs	1	TRUE
rs6810608	T	C	T	C	0.068928	-0.566	NA	0.3209	FALSE	FALSE	FALSE	cmktAP	1.0008	0.5717	69995	all_pilepsy	TRUE	reported	0.010358	2.91×10-11	31356	STR_R_ICVF	TRUE	reported	sLVFhs	1	TRUE
rs10786772	A	G	A	G	-0.056994	1.037	NA	0.3451	FALSE	FALSE	FALSE	cmktAP	0.999926	0.2997	69995	all_pilepsy	TRUE	reported	0.010164	2.08×10-8	31356	STR_R_ISOVF	TRUE	reported	ZzEqbX	1	TRUE
rs10980628	C	T	C	T	0.089735	1.155	NA	0.7894	FALSE	FALSE	FALSE	cmktAP	1.00002	0.2481	69995	all_pilepsy	TRUE	reported	0.011906	5.00×10-14	31356	STR_R_ISOVF	TRUE	reported	ZzEqbX	1	TRUE
rs12445948	G	A	G	A	-0.079101	0.568	NA	0.5016	FALSE	FALSE	FALSE	cmktAP	1.00069	0.5703	69995	all_pilepsy	TRUE	reported	0.0098492	1.02×10-15	31356	STR_R_ISOVF	TRUE	reported	ZzEqbX	1	TRUE
rs5750482	T	C	T	C	-0.057311	-0.441	NA	0.3827	FALSE	FALSE	FALSE	cmktAP	0.99902	0.6589	69995	all_pilepsy	TRUE	reported	0.010154	1.68×10-8	31356	STR_R_ISOVF	TRUE	reported	ZzEqbX	1	TRUE
rs12146713	C	T	C	T	0.11803	0.504	NA	0.9155	FALSE	FALSE	FALSE	cmktAP	0.999545	0.6141	69995	all_pilepsy	TRUE	reported	0.01669	1.58×10-12	31356	STR_R_MO	TRUE	reported	uelybK	1	TRUE
rs12946889	G	T	G	T	0.057019	-0.324	NA	0.5999	FALSE	FALSE	FALSE	cmktAP	1.00025	0.746	69995	all_pilepsy	TRUE	reported	0.0099593	1.05×10-8	31356	STR_R_MO	TRUE	reported	uelybK	1	TRUE
rs3847525	A	C	A	C	0.057741	0.842	NA	0.324	FALSE	FALSE	FALSE	cmktAP	0.999601	0.3996	69995	all_pilepsy	TRUE	reported	0.010391	2.78×10-8	31356	STR_R_MO	TRUE	reported	uelybK	1	TRUE
rs4905906	T	G	T	G	0.066947	-1.942	NA	0.3153	FALSE	FALSE	FALSE	cmktAP	1.00027	0.0522	69995	all_pilepsy	TRUE	reported	0.010682	3.74×10-10	31356	STR_R_MO	TRUE	reported	uelybK	1	TRUE
rs7821914	C	T	C	T	0.055408	-2.177	NA	0.5667	FALSE	FALSE	FALSE	cmktAP	1.00006	0.02949	69995	all_pilepsy	TRUE	reported	0.0099405	2.52×10-8	31356	STR_R_MO	TRUE	reported	uelybK	1	TRUE
rs9398787	G	A	G	A	-0.07603	-0.173	NA	0.49	FALSE	FALSE	FALSE	cmktAP	0.998154	0.8624	69995	all_pilepsy	TRUE	reported	0.0098587	1.29×10-14	31356	STR_R_MO	TRUE	reported	uelybK	1	TRUE
rs9888792	G	A	G	A	-0.091035	-1.517	NA	0.6679	FALSE	FALSE	FALSE	cmktAP	0.999826	0.1292	69995	all_pilepsy	TRUE	reported	0.010477	3.92×10-18	31356	STR_R_MO	TRUE	reported	uelybK	1	TRUE
rs12146713	C	T	C	T	-0.15665	0.504	NA	0.9155	FALSE	FALSE	FALSE	cmktAP	0.999545	0.6141	69995	all_pilepsy	TRUE	reported	0.016675	6.32×10-21	31356	STR_R_OD	TRUE	reported	2kNQrN	1	TRUE
rs13256208	T	C	T	C	-0.057587	-1.789	NA	0.3836	FALSE	FALSE	FALSE	cmktAP	1.00016	0.07366	69995	all_pilepsy	TRUE	reported	0.010083	1.14×10-8	31356	STR_R_OD	TRUE	reported	2kNQrN	1	TRUE
rs17098275	C	T	C	T	-0.073472	-0.41	NA	0.8457	FALSE	FALSE	FALSE	cmktAP	0.99998	0.6818	69995	all_pilepsy	TRUE	reported	0.013347	3.74×10-8	31356	STR_R_OD	TRUE	reported	2kNQrN	1	TRUE
rs4843555	T	C	T	C	0.086737	-0.726	NA	0.4191	FALSE	FALSE	FALSE	cmktAP	1.00059	0.4681	69995	all_pilepsy	TRUE	reported	0.0099261	2.54×10-18	31356	STR_R_OD	TRUE	reported	2kNQrN	1	TRUE
rs59216835	C	A	C	A	-0.078811	1.161	NA	0.8487	FALSE	FALSE	FALSE	cmktAP	1.00033	0.2458	69995	all_pilepsy	TRUE	reported	0.013838	1.25×10-8	31356	STR_R_OD	TRUE	reported	2kNQrN	1	TRUE
rs923025	A	G	A	G	0.060167	-0.086	NA	0.3088	FALSE	FALSE	FALSE	cmktAP	0.996118	0.9312	69995	all_pilepsy	TRUE	reported	0.010808	2.63×10-8	31356	STR_R_OD	TRUE	reported	2kNQrN	1	TRUE
rs117785736	A	G	A	G	-0.10302	-0.229	NA	0.077	FALSE	FALSE	FALSE	cmktAP	1.00186	0.8192	69995	all_pilepsy	TRUE	reported	0.018053	1.17×10-8	31356	Tapetum_L_FA	TRUE	reported	6Ifj8k	1	TRUE
rs13176921	G	A	G	A	-0.076081	2.457	NA	0.7978	FALSE	FALSE	FALSE	cmktAP	0.999997	0.01401	69995	all_pilepsy	TRUE	reported	0.012233	5.09×10-10	31356	Tapetum_L_FA	TRUE	reported	6Ifj8k	1	TRUE
rs141382935	T	C	T	C	0.17922	-0.204	NA	0.0256	FALSE	FALSE	FALSE	cmktAP	1.00218	0.8387	69995	all_pilepsy	TRUE	reported	0.029989	2.32×10-9	31356	Tapetum_L_FA	TRUE	reported	6Ifj8k	1	TRUE
rs17371986	G	A	G	A	0.068767	-0.26	NA	0.795	FALSE	FALSE	FALSE	cmktAP	0.998686	0.7946	69995	all_pilepsy	TRUE	reported	0.012067	1.22×10-8	31356	Tapetum_L_FA	TRUE	reported	6Ifj8k	1	TRUE
rs2164950	A	G	A	G	-0.097148	0.079	NA	0.1283	FALSE	FALSE	FALSE	cmktAP	1.00427	0.9373	69995	all_pilepsy	TRUE	reported	0.014872	6.62×10-11	31356	Tapetum_L_FA	TRUE	reported	6Ifj8k	1	TRUE
rs4857716	C	T	C	T	0.062726	-1.113	NA	0.5859	FALSE	FALSE	FALSE	cmktAP	1.00019	0.2658	69995	all_pilepsy	TRUE	reported	0.0099599	3.08×10-10	31356	Tapetum_L_FA	TRUE	reported	6Ifj8k	1	TRUE
rs7224779	T	A	T	A	0.05604	-0.364	NA	0.5137	FALSE	TRUE	TRUE	cmktAP	1.00052	0.716	69995	all_pilepsy	TRUE	reported	0.0097113	8.01×10-9	31356	Tapetum_L_FA	TRUE	reported	6Ifj8k	1	TRUE
rs13100537	T	G	T	G	0.076478	0.055	NA	0.1893	FALSE	FALSE	FALSE	cmktAP	1.006	0.9564	69995	all_pilepsy	TRUE	reported	0.012384	6.71×10-10	31356	Tapetum_L_ICVF	TRUE	reported	zFrK5t	1	TRUE
rs17205972	T	G	T	G	-0.1397	2.433	NA	0.197	FALSE	FALSE	FALSE	cmktAP	0.999858	0.01496	69995	all_pilepsy	TRUE	reported	0.012264	5.68×10-30	31356	Tapetum_L_ICVF	TRUE	reported	zFrK5t	1	TRUE
rs72828807	A	G	A	G	0.075678	-0.743	NA	0.2817	FALSE	FALSE	FALSE	cmktAP	1.00049	0.4577	69995	all_pilepsy	TRUE	reported	0.011037	7.26×10-12	31356	Tapetum_L_ICVF	TRUE	reported	zFrK5t	1	TRUE
rs309587	C	T	C	T	0.057743	2.15	NA	0.6717	FALSE	FALSE	FALSE	cmktAP	0.999793	0.03152	69995	all_pilepsy	TRUE	reported	0.010458	3.41×10-8	31356	Tapetum_L_MD	TRUE	reported	SvX6nq	1	TRUE
rs56714236	G	T	G	T	0.093229	-1.011	NA	0.9042	FALSE	FALSE	FALSE	cmktAP	0.999966	0.312	69995	all_pilepsy	TRUE	reported	0.0164	1.33×10-8	31356	Tapetum_L_MD	TRUE	reported	SvX6nq	1	TRUE
rs141382935	T	C	T	C	0.20181	-0.204	NA	0.0256	FALSE	FALSE	FALSE	cmktAP	1.00218	0.8387	69995	all_pilepsy	TRUE	reported	0.029983	1.73×10-11	31356	Tapetum_R_FA	TRUE	reported	McklvT	1	TRUE
rs17371986	G	A	G	A	0.076811	-0.26	NA	0.795	FALSE	FALSE	FALSE	cmktAP	0.998686	0.7946	69995	all_pilepsy	TRUE	reported	0.012065	1.98×10-10	31356	Tapetum_R_FA	TRUE	reported	McklvT	1	TRUE
rs4923816	T	C	T	C	0.0648	-0.749	NA	0.429	FALSE	FALSE	FALSE	cmktAP	1.00032	0.454	69995	all_pilepsy	TRUE	reported	0.0098852	5.68×10-11	31356	Tapetum_R_FA	TRUE	reported	McklvT	1	TRUE
rs67316928	C	T	C	T	-0.056598	-0.213	NA	0.6067	FALSE	FALSE	FALSE	cmktAP	1.00104	0.8315	69995	all_pilepsy	TRUE	reported	0.010047	1.79×10-8	31356	Tapetum_R_FA	TRUE	reported	McklvT	1	TRUE
rs760402	G	A	G	A	0.058452	-0.294	NA	0.6947	FALSE	FALSE	FALSE	cmktAP	0.999298	0.7686	69995	all_pilepsy	TRUE	reported	0.010603	3.57×10-8	31356	Tapetum_R_FA	TRUE	reported	McklvT	1	TRUE
rs9493458	C	A	C	A	-0.057594	-0.979	NA	0.6399	FALSE	FALSE	FALSE	cmktAP	0.999835	0.3275	69995	all_pilepsy	TRUE	reported	0.010171	1.51×10-8	31356	Tapetum_R_FA	TRUE	reported	McklvT	1	TRUE
rs10109984	C	T	C	T	0.056296	-1.106	NA	0.6086	FALSE	FALSE	FALSE	cmktAP	0.999527	0.2685	69995	all_pilepsy	TRUE	reported	0.010228	3.75×10-8	31356	Tapetum_R_ICVF	TRUE	reported	YACliq	1	TRUE
rs11867582	G	A	G	A	-0.091719	0.854	NA	0.808	FALSE	FALSE	FALSE	cmktAP	0.999778	0.393	69995	all_pilepsy	TRUE	reported	0.012495	2.20×10-13	31356	Tapetum_R_ICVF	TRUE	reported	YACliq	1	TRUE
rs17205972	T	G	T	G	-0.13763	2.433	NA	0.197	FALSE	FALSE	FALSE	cmktAP	0.999858	0.01496	69995	all_pilepsy	TRUE	reported	0.012265	3.85×10-29	31356	Tapetum_R_ICVF	TRUE	reported	YACliq	1	TRUE
rs2280425	T	C	T	C	0.068168	-0.536	NA	0.2601	FALSE	FALSE	FALSE	cmktAP	0.999572	0.5918	69995	all_pilepsy	TRUE	reported	0.011166	1.05×10-9	31356	Tapetum_R_ICVF	TRUE	reported	YACliq	1	TRUE
rs3776089	G	A	G	A	0.064627	-2.26	NA	0.722	FALSE	FALSE	FALSE	cmktAP	1.00006	0.02383	69995	all_pilepsy	TRUE	reported	0.011155	7.00×10-9	31356	Tapetum_R_ICVF	TRUE	reported	YACliq	1	TRUE
rs4142495	A	G	A	G	0.057912	-0.324	NA	0.3045	FALSE	FALSE	FALSE	cmktAP	1.00025	0.746	69995	all_pilepsy	TRUE	reported	0.010548	4.06×10-8	31356	Tapetum_R_ICVF	TRUE	reported	YACliq	1	TRUE
rs10237149	A	G	A	G	-0.060967	-0.465	NA	0.3841	FALSE	FALSE	FALSE	cmktAP	0.999006	0.6416	69995	all_pilepsy	TRUE	reported	0.010229	2.56×10-9	31356	Tapetum_R_MD	TRUE	reported	Rt7pgF	1	TRUE
rs10252734	G	T	G	T	0.062807	1.222	NA	0.5849	FALSE	FALSE	FALSE	cmktAP	1.0002	0.2218	69995	all_pilepsy	TRUE	reported	0.0099702	3.05×10-10	31356	Tapetum_R_MD	TRUE	reported	Rt7pgF	1	TRUE
rs141382935	T	C	T	C	-0.17418	-0.204	NA	0.0256	FALSE	FALSE	FALSE	cmktAP	1.00218	0.8387	69995	all_pilepsy	TRUE	reported	0.029991	6.43×10-9	31356	Tapetum_R_MD	TRUE	reported	Rt7pgF	1	TRUE
rs309587	C	T	C	T	0.062059	2.15	NA	0.6717	FALSE	FALSE	FALSE	cmktAP	0.999793	0.03152	69995	all_pilepsy	TRUE	reported	0.010457	2.99×10-9	31356	Tapetum_R_MD	TRUE	reported	Rt7pgF	1	TRUE
rs4843550	G	C	G	C	-0.058847	-0.156	NA	0.5668	FALSE	TRUE	TRUE	cmktAP	1.00299	0.8764	69995	all_pilepsy	TRUE	reported	0.0098759	2.58×10-9	31356	Tapetum_R_MD	TRUE	reported	Rt7pgF	1	TRUE
rs4610751	A	C	A	C	0.063551	0.881	NA	0.2728	FALSE	FALSE	FALSE	cmktAP	0.999753	0.3782	69995	all_pilepsy	TRUE	reported	0.010893	5.48×10-9	31356	UF_L_FA	TRUE	reported	pJZi9M	1	TRUE
rs5024083	A	G	A	G	-0.08741	-0.784	NA	0.2898	FALSE	FALSE	FALSE	cmktAP	1.00057	0.4333	69995	all_pilepsy	TRUE	reported	0.010586	1.58×10-16	31356	UF_L_FA	TRUE	reported	pJZi9M	1	TRUE
rs67827860	T	C	T	C	-0.069971	2.642	NA	0.1955	FALSE	FALSE	FALSE	cmktAP	1.0001	0.008248	69995	all_pilepsy	TRUE	reported	0.012341	1.45×10-8	31356	UF_L_FA	TRUE	reported	pJZi9M	1	TRUE
rs79643070	G	T	G	T	0.088233	0.149	NA	0.8705	FALSE	FALSE	FALSE	cmktAP	0.998695	0.8814	69995	all_pilepsy	TRUE	reported	0.01496	3.73×10-9	31356	UF_L_FA	TRUE	reported	pJZi9M	1	TRUE
rs16900511	T	C	T	C	0.079697	-0.185	NA	0.1871	FALSE	FALSE	FALSE	cmktAP	0.997052	0.8528	69995	all_pilepsy	TRUE	reported	0.012897	6.54×10-10	31356	UF_L_ICVF	TRUE	reported	E8Ava7	1	TRUE
rs17187902	A	T	A	T	-0.07533	-0.747	NA	0.2924	FALSE	TRUE	TRUE	cmktAP	0.999859	0.455	69995	all_pilepsy	TRUE	reported	0.01055	9.62×10-13	31356	UF_L_ICVF	TRUE	reported	E8Ava7	1	TRUE
rs2780818	G	T	G	T	0.087403	1.418	NA	0.7531	FALSE	FALSE	FALSE	cmktAP	0.999539	0.156	69995	all_pilepsy	TRUE	reported	0.011721	9.18×10-14	31356	UF_L_ICVF	TRUE	reported	E8Ava7	1	TRUE
rs6442409	T	C	T	C	0.05856	0.323	NA	0.3458	FALSE	FALSE	FALSE	cmktAP	0.999202	0.7465	69995	all_pilepsy	TRUE	reported	0.010328	1.45×10-8	31356	UF_L_ICVF	TRUE	reported	E8Ava7	1	TRUE
rs6601340	T	A	T	A	0.058069	2.38	NA	0.6428	FALSE	TRUE	TRUE	cmktAP	1.00016	0.01733	69995	all_pilepsy	TRUE	reported	0.010161	1.11×10-8	31356	UF_L_ICVF	TRUE	reported	E8Ava7	1	TRUE
rs67827860	T	C	T	C	-0.16777	2.642	NA	0.1955	FALSE	FALSE	FALSE	cmktAP	1.0001	0.008248	69995	all_pilepsy	TRUE	reported	0.012296	3.33×10-42	31356	UF_L_ICVF	TRUE	reported	E8Ava7	1	TRUE
rs2780902	T	C	T	C	-0.079525	1.598	NA	0.2449	FALSE	FALSE	FALSE	cmktAP	0.999879	0.11	69995	all_pilepsy	TRUE	reported	0.011739	1.28×10-11	31356	UF_L_MD	TRUE	reported	ePO0UX	1	TRUE
rs67827860	T	C	T	C	0.13493	2.642	NA	0.1955	FALSE	FALSE	FALSE	cmktAP	1.0001	0.008248	69995	all_pilepsy	TRUE	reported	0.012315	7.40×10-28	31356	UF_L_MD	TRUE	reported	ePO0UX	1	TRUE
rs11860417	C	T	C	T	-0.061444	-1.183	NA	0.723	FALSE	FALSE	FALSE	cmktAP	0.999767	0.2367	69995	all_pilepsy	TRUE	reported	0.01087	1.60×10-8	31356	UF_L_OD	TRUE	reported	ZVPduq	1	TRUE
rs13121156	C	T	C	T	0.066618	-0.843	NA	0.7006	FALSE	FALSE	FALSE	cmktAP	0.99994	0.3992	69995	all_pilepsy	TRUE	reported	0.010534	2.60×10-10	31356	UF_L_OD	TRUE	reported	ZVPduq	1	TRUE
rs17659166	T	C	T	C	-0.060124	0.661	NA	0.3403	FALSE	FALSE	FALSE	cmktAP	1.00044	0.5088	69995	all_pilepsy	TRUE	reported	0.010292	5.24×10-9	31356	UF_L_OD	TRUE	reported	ZVPduq	1	TRUE
rs35025214	G	C	G	C	-0.059507	0.674	NA	0.5189	FALSE	TRUE	TRUE	cmktAP	0.99974	0.5002	69995	all_pilepsy	TRUE	reported	0.0097755	1.17×10-9	31356	UF_L_OD	TRUE	reported	ZVPduq	1	TRUE
rs4857715	A	T	A	T	-0.057379	-0.086	NA	0.3872	FALSE	TRUE	TRUE	cmktAP	0.999029	0.9314	69995	all_pilepsy	TRUE	reported	0.010048	1.14×10-8	31356	UF_L_OD	TRUE	reported	ZVPduq	1	TRUE
rs17247425	C	A	C	A	-0.069389	-0.72	NA	0.7048	FALSE	FALSE	FALSE	cmktAP	1.00017	0.4716	69995	all_pilepsy	TRUE	reported	0.010546	4.82×10-11	31356	UF_R_FA	TRUE	reported	qO8bNb	1	TRUE
rs1814324	A	T	A	T	-0.073574	0.062	NA	0.1878	FALSE	TRUE	TRUE	cmktAP	0.992705	0.9502	69995	all_pilepsy	TRUE	reported	0.012361	2.69×10-9	31356	UF_R_FA	TRUE	reported	qO8bNb	1	TRUE
rs2713546	A	C	A	C	0.067852	0.816	NA	0.4806	FALSE	FALSE	FALSE	cmktAP	0.999571	0.4143	69995	all_pilepsy	TRUE	reported	0.009775	4.00×10-12	31356	UF_R_FA	TRUE	reported	qO8bNb	1	TRUE
rs4610751	A	C	A	C	0.068175	0.881	NA	0.2728	FALSE	FALSE	FALSE	cmktAP	0.999753	0.3782	69995	all_pilepsy	TRUE	reported	0.010891	3.94×10-10	31356	UF_R_FA	TRUE	reported	qO8bNb	1	TRUE
rs11249939	G	A	G	A	0.061217	2.179	NA	0.6111	FALSE	FALSE	FALSE	cmktAP	0.999804	0.0293	69995	all_pilepsy	TRUE	reported	0.010046	1.12×10-9	31356	UF_R_ICVF	TRUE	reported	h71R2R	1	TRUE
rs13164785	G	T	G	T	-0.17703	2.727	NA	0.8041	FALSE	FALSE	FALSE	cmktAP	0.999994	0.006391	69995	all_pilepsy	TRUE	reported	0.012294	8.69×10-47	31356	UF_R_ICVF	TRUE	reported	h71R2R	1	TRUE
rs2780885	T	C	T	C	0.080749	1.559	NA	0.2449	FALSE	FALSE	FALSE	cmktAP	1.00028	0.1191	69995	all_pilepsy	TRUE	reported	0.011742	6.30×10-12	31356	UF_R_ICVF	TRUE	reported	h71R2R	1	TRUE
rs7727329	C	T	C	T	0.082487	-0.311	NA	0.8277	FALSE	FALSE	FALSE	cmktAP	1.00127	0.7561	69995	all_pilepsy	TRUE	reported	0.013549	1.16×10-9	31356	UF_R_ICVF	TRUE	reported	h71R2R	1	TRUE
rs112317270	C	T	C	T	-0.081016	1.022	NA	0.868	FALSE	FALSE	FALSE	cmktAP	1.00025	0.3069	69995	all_pilepsy	TRUE	reported	0.013822	4.66×10-9	31356	UF_R_MD	TRUE	reported	SbiCuP	1	TRUE
rs2780902	T	C	T	C	-0.075398	1.598	NA	0.2449	FALSE	FALSE	FALSE	cmktAP	0.999879	0.11	69995	all_pilepsy	TRUE	reported	0.01174	1.37×10-10	31356	UF_R_MD	TRUE	reported	SbiCuP	1	TRUE
rs67827860	T	C	T	C	0.14958	2.642	NA	0.1955	FALSE	FALSE	FALSE	cmktAP	1.0001	0.008248	69995	all_pilepsy	TRUE	reported	0.012307	7.10×10-34	31356	UF_R_MD	TRUE	reported	SbiCuP	1	TRUE
rs75430653	C	T	C	T	-0.075045	-0.367	NA	0.8194	FALSE	FALSE	FALSE	cmktAP	0.999565	0.7135	69995	all_pilepsy	TRUE	reported	0.013136	1.13×10-8	31356	UF_R_MD	TRUE	reported	SbiCuP	1	TRUE
rs2189574	A	G	A	G	0.058622	-0.778	NA	0.3028	FALSE	FALSE	FALSE	cmktAP	1.00029	0.4367	69995	all_pilepsy	TRUE	reported	0.010501	2.40×10-8	31356	UF_R_OD	TRUE	reported	h91jbo	1	TRUE
rs2713546	A	C	A	C	-0.070541	0.816	NA	0.4806	FALSE	FALSE	FALSE	cmktAP	0.999571	0.4143	69995	all_pilepsy	TRUE	reported	0.0097741	5.50×10-13	31356	UF_R_OD	TRUE	reported	h91jbo	1	TRUE
rs9308343	G	A	G	A	-0.054422	-0.618	NA	0.5743	FALSE	FALSE	FALSE	cmktAP	1.00006	0.5366	69995	all_pilepsy	TRUE	reported	0.0099064	3.98×10-8	31356	UF_R_OD	TRUE	reported	h91jbo	1	TRUE
Action3
SNP	Effect_Allele. Exposure	Other_Allele. Exposure	Effect_Allele. Outcome	Other_Allele. Outcome	Beta. Exposure	Beta. Outcome	Eaf. Exposure	Eaf. Outcome	Remove	Palindromic	Ambiguous	ID. Outcome	SE. Outcome	Pval. Outcome	Samplesize. Outcome	Outcome	Mr_keep. Outcome	Pval_Origin. Outcome	SE. Exposure	Pval. Exposure	Samplesize. Exposure	Exposure	MR_keep. Exposure	Pval_Origin. Exposure	ID. Exposure	Action	MR_Keep
rs1536633	T	G	T	G	0.055163	-0.328	NA	0.495	FALSE	FALSE	FALSE	m143kl	1.00157	0.7433	69995	all_pilepsy	TRUE	reported	0.00983636	2.05×10-8	31356	RIC_L_FA	TRUE	reported	v7iBl4	3	TRUE
rs1591805	G	A	G	A	-0.059266	1.596	NA	0.4941	FALSE	FALSE	FALSE	m143kl	1.00003	0.1105	69995	all_pilepsy	TRUE	reported	0.0098115	1.54×10-9	31356	RIC_L_FA	TRUE	reported	v7iBl4	3	TRUE
rs3852188	G	C	G	C	-0.10412	2.463	NA	0.8047	FALSE	TRUE	TRUE	m143kl	1.00013	0.01379	69995	all_pilepsy	TRUE	reported	0.0123351	3.15×10-17	31356	RIC_L_FA	TRUE	reported	v7iBl4	3	FALSE
rs9303628	C	T	C	T	-0.058754	-0.678	NA	0.5239	FALSE	FALSE	FALSE	m143kl	0.999601	0.4976	69995	all_pilepsy	TRUE	reported	0.00979797	2.02×10-9	31356	RIC_L_FA	TRUE	reported	v7iBl4	3	TRUE
rs9608859	T	C	T	C	-0.056692	0.954	NA	0.4244	FALSE	FALSE	FALSE	m143kl	0.99962	0.3399	69995	all_pilepsy	TRUE	reported	0.0099212	1.10×10-8	31356	RIC_L_FA	TRUE	reported	v7iBl4	3	TRUE
rs10857614	C	T	C	T	0.054788	-0.605	NA	0.5356	FALSE	FALSE	FALSE	m143kl	1.00055	0.5454	69995	all_pilepsy	TRUE	reported	0.00984592	2.63×10-8	31356	RIC_L_ICVF	TRUE	reported	zTztmT	3	TRUE
rs113882147	C	T	C	T	0.1298	-2.159	NA	0.8347	FALSE	FALSE	FALSE	m143kl	0.99976	0.03081	69995	all_pilepsy	TRUE	reported	0.0135176	7.82×10-22	31356	RIC_L_ICVF	TRUE	reported	zTztmT	3	TRUE
rs1497119	G	A	G	A	0.088797	-1.568	NA	0.8976	FALSE	FALSE	FALSE	m143kl	0.999778	0.1168	69995	all_pilepsy	TRUE	reported	0.0160905	3.42×10-8	31356	RIC_L_ICVF	TRUE	reported	zTztmT	3	TRUE
rs1847037	T	C	T	C	-0.061045	-0.189	NA	0.2937	FALSE	FALSE	FALSE	m143kl	1.00208	0.8504	69995	all_pilepsy	TRUE	reported	0.0107706	1.45×10-8	31356	RIC_L_ICVF	TRUE	reported	zTztmT	3	TRUE
rs233821	G	A	G	A	-0.05719	3.261	NA	0.6224	FALSE	FALSE	FALSE	m143kl	1.00006	0.001111	69995	all_pilepsy	TRUE	reported	0.0101727	1.89×10-8	31356	RIC_L_ICVF	TRUE	reported	zTztmT	3	TRUE
rs2780818	G	T	G	T	0.08548	1.418	NA	0.7531	FALSE	FALSE	FALSE	m143kl	0.999539	0.156	69995	all_pilepsy	TRUE	reported	0.011729	3.15×10-13	31356	RIC_L_ICVF	TRUE	reported	zTztmT	3	TRUE
rs3776089	G	A	G	A	0.064926	-2.26	NA	0.722	FALSE	FALSE	FALSE	m143kl	1.00006	0.02383	69995	all_pilepsy	TRUE	reported	0.0111602	5.97×10-9	31356	RIC_L_ICVF	TRUE	reported	zTztmT	3	TRUE
rs6006426	G	A	G	A	-0.076908	0.613	NA	0.555	FALSE	FALSE	FALSE	m143kl	0.999812	0.5398	69995	all_pilepsy	TRUE	reported	0.00984543	5.65×10-15	31356	RIC_L_ICVF	TRUE	reported	zTztmT	3	TRUE
rs67827860	T	C	T	C	-0.19491	2.642	NA	0.1955	FALSE	FALSE	FALSE	m143kl	1.0001	0.008248	69995	all_pilepsy	TRUE	reported	0.0123142	1.99×10-56	31356	RIC_L_ICVF	TRUE	reported	zTztmT	3	TRUE
rs7587117	C	T	C	T	-0.064692	-0.145	NA	0.6622	FALSE	FALSE	FALSE	m143kl	1.00165	0.8849	69995	all_pilepsy	TRUE	reported	0.0104465	5.91×10-10	31356	RIC_L_ICVF	TRUE	reported	zTztmT	3	TRUE
rs760975	G	C	G	C	-0.059874	1.995	NA	0.6114	FALSE	TRUE	TRUE	m143kl	0.999849	0.04601	69995	all_pilepsy	TRUE	reported	0.0100828	2.88×10-9	31356	RIC_L_ICVF	TRUE	reported	zTztmT	3	FALSE
rs4862340	A	G	A	G	-0.055096	-0.555	NA	0.3998	FALSE	FALSE	FALSE	m143kl	1.0008	0.5792	69995	all_pilepsy	TRUE	reported	0.00999987	3.60×10-8	31356	RIC_L_ISOVF	TRUE	reported	aMRsJ4	3	TRUE
rs7196814	A	G	A	G	0.075063	-0.606	NA	0.4407	FALSE	FALSE	FALSE	m143kl	1.00046	0.5447	69995	all_pilepsy	TRUE	reported	0.00988428	3.10×10-14	31356	RIC_L_ISOVF	TRUE	reported	aMRsJ4	3	TRUE
rs2523609	G	A	G	A	-0.056615	-2.123	NA	0.6322	FALSE	FALSE	FALSE	m143kl	0.999922	0.03374	69995	all_pilepsy	TRUE	reported	0.0100379	1.70×10-8	31356	RIC_L_MD	TRUE	reported	ZY3kx9	3	TRUE
rs4150197	T	C	T	C	-0.063223	-2.012	NA	0.2688	FALSE	FALSE	FALSE	m143kl	0.999906	0.0442	69995	all_pilepsy	TRUE	reported	0.0112012	1.66×10-8	31356	RIC_L_MD	TRUE	reported	ZY3kx9	3	TRUE
rs67827860	T	C	T	C	0.1364	2.642	NA	0.1955	FALSE	FALSE	FALSE	m143kl	1.0001	0.008248	69995	all_pilepsy	TRUE	reported	0.0123331	1.97×10-28	31356	RIC_L_MD	TRUE	reported	ZY3kx9	3	TRUE
rs76238604	T	C	T	C	-0.08804	-1.772	NA	0.1451	FALSE	FALSE	FALSE	m143kl	1.00015	0.07644	69995	all_pilepsy	TRUE	reported	0.0141532	4.96×10-10	31356	RIC_L_MD	TRUE	reported	ZY3kx9	3	TRUE
rs9379831	A	C	A	C	0.066486	-0.187	NA	0.3193	FALSE	FALSE	FALSE	m143kl	1.00095	0.8518	69995	all_pilepsy	TRUE	reported	0.0105828	3.33×10-10	31356	RIC_L_MD	TRUE	reported	ZY3kx9	3	TRUE
rs9608859	T	C	T	C	0.072202	0.954	NA	0.4244	FALSE	FALSE	FALSE	m143kl	0.99962	0.3399	69995	all_pilepsy	TRUE	reported	0.00991891	3.36×10-13	31356	RIC_L_MD	TRUE	reported	ZY3kx9	3	TRUE
rs13233931	C	T	C	T	-0.061444	0.505	NA	0.6623	FALSE	FALSE	FALSE	m143kl	1.0004	0.6137	69995	all_pilepsy	TRUE	reported	0.0103093	2.52×10-9	31356	RIC_L_MO	TRUE	reported	erU8mK	3	TRUE
rs1907067	C	A	C	A	-0.066843	2.259	NA	0.5299	FALSE	FALSE	FALSE	m143kl	0.999905	0.02387	69995	all_pilepsy	TRUE	reported	0.00981473	9.73×10-12	31356	RIC_L_MO	TRUE	reported	erU8mK	3	TRUE
rs3807186	T	G	T	G	0.06821	2.071	NA	0.2387	FALSE	FALSE	FALSE	m143kl	0.999799	0.03832	69995	all_pilepsy	TRUE	reported	0.0114253	2.37×10-9	31356	RIC_L_MO	TRUE	reported	erU8mK	3	TRUE
rs7429614	T	G	T	G	0.055814	1.02	NA	0.4071	FALSE	FALSE	FALSE	m143kl	1.00035	0.3079	69995	all_pilepsy	TRUE	reported	0.00989834	1.71×10-8	31356	RIC_L_MO	TRUE	reported	erU8mK	3	TRUE
rs1591805	G	A	G	A	-0.055738	1.596	NA	0.4941	FALSE	FALSE	FALSE	m143kl	1.00003	0.1105	69995	all_pilepsy	TRUE	reported	0.00981204	1.34×10-8	31356	RIC_R_FA	TRUE	reported	KYR7K6	3	TRUE
rs3852188	G	C	G	C	-0.11055	2.463	NA	0.8047	FALSE	TRUE	TRUE	m143kl	1.00013	0.01379	69995	all_pilepsy	TRUE	reported	0.0123338	3.16×10-19	31356	RIC_R_FA	TRUE	reported	KYR7K6	3	FALSE
rs9303628	C	T	C	T	-0.064976	-0.678	NA	0.5239	FALSE	FALSE	FALSE	m143kl	0.999601	0.4976	69995	all_pilepsy	TRUE	reported	0.00979732	3.31×10-11	31356	RIC_R_FA	TRUE	reported	KYR7K6	3	TRUE
rs17205972	T	G	T	G	-0.19204	2.433	NA	0.197	FALSE	FALSE	FALSE	m143kl	0.999858	0.01496	69995	all_pilepsy	TRUE	reported	0.0122655	2.98×10-55	31356	RIC_R_ICVF	TRUE	reported	LHVrsD	3	TRUE
rs2267161	T	C	T	C	0.08376	-1.007	NA	0.3216	FALSE	FALSE	FALSE	m143kl	0.999928	0.3139	69995	all_pilepsy	TRUE	reported	0.0106337	3.36×10-15	31356	RIC_R_ICVF	TRUE	reported	LHVrsD	3	TRUE
rs2780818	G	T	G	T	0.080071	1.418	NA	0.7531	FALSE	FALSE	FALSE	m143kl	0.999539	0.156	69995	all_pilepsy	TRUE	reported	0.0117297	8.71×10-12	31356	RIC_R_ICVF	TRUE	reported	LHVrsD	3	TRUE
rs4150197	T	C	T	C	0.067036	-2.012	NA	0.2688	FALSE	FALSE	FALSE	m143kl	0.999906	0.0442	69995	all_pilepsy	TRUE	reported	0.0112009	2.17×10-9	31356	RIC_R_ICVF	TRUE	reported	LHVrsD	3	TRUE
rs76238604	T	C	T	C	0.13788	-1.772	NA	0.1451	FALSE	FALSE	FALSE	m143kl	1.00015	0.07644	69995	all_pilepsy	TRUE	reported	0.0141439	1.87×10-22	31356	RIC_R_ICVF	TRUE	reported	LHVrsD	3	TRUE
rs78240150	C	T	C	T	-0.096877	-1.176	NA	0.9133	FALSE	FALSE	FALSE	m143kl	0.999798	0.2395	69995	all_pilepsy	TRUE	reported	0.0174175	2.67×10-8	31356	RIC_R_ICVF	TRUE	reported	LHVrsD	3	TRUE
rs9400513	C	A	C	A	0.066432	1.017	NA	0.7877	FALSE	FALSE	FALSE	m143kl	0.999683	0.309	69995	all_pilepsy	TRUE	reported	0.0121462	4.52×10-8	31356	RIC_R_ICVF	TRUE	reported	LHVrsD	3	TRUE
rs13164785	G	T	G	T	0.13595	2.727	NA	0.8041	FALSE	FALSE	FALSE	m143kl	0.999994	0.006391	69995	all_pilepsy	TRUE	reported	0.0123362	3.05×10-28	31356	RIC_R_MD	TRUE	reported	fdP0en	3	TRUE
rs76238604	T	C	T	C	-0.10578	-1.772	NA	0.1451	FALSE	FALSE	FALSE	m143kl	1.00015	0.07644	69995	all_pilepsy	TRUE	reported	0.0141497	7.67×10-14	31356	RIC_R_MD	TRUE	reported	fdP0en	3	TRUE
rs78240150	C	T	C	T	0.10021	-1.176	NA	0.9133	FALSE	FALSE	FALSE	m143kl	0.999798	0.2395	69995	all_pilepsy	TRUE	reported	0.0174176	8.75×10-9	31356	RIC_R_MD	TRUE	reported	fdP0en	3	TRUE
rs1155939	A	C	A	C	-0.053943	1.789	NA	0.5031	FALSE	FALSE	FALSE	m143kl	0.999879	0.07358	69995	all_pilepsy	TRUE	reported	0.00976263	3.29×10-8	31356	RIC_R_MO	TRUE	reported	R577jE	3	TRUE
rs12146713	C	T	C	T	0.11305	0.504	NA	0.9155	FALSE	FALSE	FALSE	m143kl	0.999545	0.6141	69995	all_pilepsy	TRUE	reported	0.0167013	1.30×10-11	31356	RIC_R_MO	TRUE	reported	R577jE	3	TRUE
rs2028836	G	A	G	A	-0.065481	0.156	NA	0.7571	FALSE	FALSE	FALSE	m143kl	1.00299	0.8764	69995	all_pilepsy	TRUE	reported	0.0114992	1.24×10-8	31356	RIC_R_MO	TRUE	reported	R577jE	3	TRUE
rs2536149	A	G	A	G	-0.086769	0.329	NA	0.1174	FALSE	FALSE	FALSE	m143kl	0.999374	0.742	69995	all_pilepsy	TRUE	reported	0.0155572	2.44×10-8	31356	RIC_R_MO	TRUE	reported	R577jE	3	TRUE
rs4917691	C	T	C	T	0.057952	-0.768	NA	0.6651	FALSE	FALSE	FALSE	m143kl	0.99959	0.4423	69995	all_pilepsy	TRUE	reported	0.01045	2.93×10-8	31356	RIC_R_MO	TRUE	reported	R577jE	3	TRUE
rs7825468	G	A	G	A	-0.057644	0.166	NA	0.5098	FALSE	FALSE	FALSE	m143kl	1.00186	0.8684	69995	all_pilepsy	TRUE	reported	0.00981667	4.30×10-9	31356	RIC_R_MO	TRUE	reported	R577jE	3	TRUE
rs13291566	A	C	A	C	0.066821	-0.981	NA	0.24	FALSE	FALSE	FALSE	m143kl	1.00022	0.3267	69995	all_pilepsy	TRUE	reported	0.0115344	6.91×10-9	31356	SCP_L_FA	TRUE	reported	2icPkm	3	TRUE
rs16894235	C	T	C	T	0.077963	1.727	NA	0.7519	FALSE	FALSE	FALSE	m143kl	0.999943	0.08415	69995	all_pilepsy	TRUE	reported	0.0113862	7.53×10-12	31356	SCP_L_FA	TRUE	reported	2icPkm	3	TRUE
rs2932966	C	A	C	A	0.06213	-0.327	NA	0.7478	FALSE	FALSE	FALSE	m143kl	0.998918	0.7434	69995	all_pilepsy	TRUE	reported	0.0113875	4.87×10-8	31356	SCP_L_FA	TRUE	reported	2icPkm	3	TRUE
rs67827860	T	C	T	C	-0.082141	2.642	NA	0.1955	FALSE	FALSE	FALSE	m143kl	1.0001	0.008248	69995	all_pilepsy	TRUE	reported	0.0123445	2.85×10-11	31356	SCP_L_FA	TRUE	reported	2icPkm	3	TRUE
rs10052710	G	T	G	T	-0.12564	2.465	NA	0.8001	FALSE	FALSE	FALSE	m143kl	1.00009	0.01371	69995	all_pilepsy	TRUE	reported	0.012257	1.18×10-24	31356	SCP_L_ICVF	TRUE	reported	61COSw	3	TRUE
rs3806827	C	G	C	G	0.082657	1.304	NA	0.328	FALSE	TRUE	TRUE	m143kl	0.9997	0.1921	69995	all_pilepsy	TRUE	reported	0.0103834	1.71×10-15	31356	SCP_L_ICVF	TRUE	reported	61COSw	3	FALSE
rs4302120	G	A	G	A	-0.056347	-1.083	NA	0.5336	FALSE	FALSE	FALSE	m143kl	0.999774	0.2787	69995	all_pilepsy	TRUE	reported	0.00975095	7.53×10-9	31356	SCP_L_ICVF	TRUE	reported	61COSw	3	TRUE
rs8057620	T	A	T	A	0.058615	1.232	NA	0.5524	FALSE	TRUE	TRUE	m143kl	0.999893	0.2179	69995	all_pilepsy	TRUE	reported	0.00987313	2.91×10-9	31356	SCP_L_ICVF	TRUE	reported	61COSw	3	FALSE
rs11737962	T	C	T	C	0.07741	1.702	NA	0.2534	FALSE	FALSE	FALSE	m143kl	1.0002	0.08882	69995	all_pilepsy	TRUE	reported	0.0112146	5.11×10-12	31356	SCP_R_FA	TRUE	reported	Zki2qI	3	TRUE
rs4302120	G	A	G	A	-0.055304	-1.083	NA	0.5336	FALSE	FALSE	FALSE	m143kl	0.999774	0.2787	69995	all_pilepsy	TRUE	reported	0.00975059	1.41×10-8	31356	SCP_R_FA	TRUE	reported	Zki2qI	3	TRUE
rs7733216	C	T	C	T	-0.074941	1.829	NA	0.7929	FALSE	FALSE	FALSE	m143kl	0.999855	0.06736	69995	all_pilepsy	TRUE	reported	0.0121939	7.96×10-10	31356	SCP_R_FA	TRUE	reported	Zki2qI	3	TRUE
rs10067229	G	A	G	A	0.090115	1.358	NA	0.6719	FALSE	FALSE	FALSE	m143kl	0.999852	0.1744	69995	all_pilepsy	TRUE	reported	0.0103818	3.95×10-18	31356	SCP_R_ICVF	TRUE	reported	SNSkKR	3	TRUE
rs4285804	T	A	T	A	-0.058956	0.075	NA	0.5564	FALSE	TRUE	TRUE	m143kl	1.0048	0.9405	69995	all_pilepsy	TRUE	reported	0.00987736	2.39×10-9	31356	SCP_R_ICVF	TRUE	reported	SNSkKR	3	FALSE
rs67827860	T	C	T	C	-0.13105	2.642	NA	0.1955	FALSE	FALSE	FALSE	m143kl	1.0001	0.008248	69995	all_pilepsy	TRUE	reported	0.0123346	2.29×10-26	31356	SCP_R_ICVF	TRUE	reported	SNSkKR	3	TRUE
rs8057620	T	A	T	A	0.054154	1.232	NA	0.5524	FALSE	TRUE	TRUE	m143kl	0.999893	0.2179	69995	all_pilepsy	TRUE	reported	0.00987388	4.14×10-8	31356	SCP_R_ICVF	TRUE	reported	SNSkKR	3	FALSE
rs10940044	A	G	A	G	-0.067063	0.118	NA	0.3457	FALSE	FALSE	FALSE	m143kl	1.00035	0.9061	69995	all_pilepsy	TRUE	reported	0.0102349	5.66×10-11	31356	SCP_R_MD	TRUE	reported	2hjajf	3	TRUE
rs2979269	A	G	A	G	0.054719	-2.528	NA	0.4724	FALSE	FALSE	FALSE	m143kl	0.999862	0.01146	69995	all_pilepsy	TRUE	reported	0.00976358	2.09×10-8	31356	SCP_R_MD	TRUE	reported	2hjajf	3	TRUE
rs36083520	C	T	C	T	-0.10367	-1.136	NA	0.8275	FALSE	FALSE	FALSE	m143kl	0.999671	0.2558	69995	all_pilepsy	TRUE	reported	0.0128165	6.03×10-16	31356	SCP_R_MD	TRUE	reported	2hjajf	3	TRUE
rs12694079	A	G	A	G	0.061114	0.727	NA	0.3456	FALSE	FALSE	FALSE	m143kl	0.999942	0.4672	69995	all_pilepsy	TRUE	reported	0.0103715	3.80×10-9	31356	SCP_R_MO	TRUE	reported	RywiKb	3	TRUE
rs7188289	C	T	C	T	0.15358	-0.154	NA	0.9662	FALSE	FALSE	FALSE	m143kl	1.00322	0.878	69995	all_pilepsy	TRUE	reported	0.0277227	3.03×10-8	31356	SCP_R_MO	TRUE	reported	RywiKb	3	TRUE
rs17205972	T	G	T	G	-0.16189	2.433	NA	0.197	FALSE	FALSE	FALSE	m143kl	0.999858	0.01496	69995	all_pilepsy	TRUE	reported	0.0122763	1.04×10-39	31356	SCR_L_ICVF	TRUE	reported	jJYRnV	3	TRUE
rs4078085	C	A	C	A	0.066443	-1.26	NA	0.6522	FALSE	FALSE	FALSE	m143kl	1.00007	0.2077	69995	all_pilepsy	TRUE	reported	0.0103934	1.63×10-10	31356	SCR_L_ICVF	TRUE	reported	jJYRnV	3	TRUE
rs62324288	C	G	C	G	0.073148	-0.776	NA	0.3286	FALSE	TRUE	TRUE	m143kl	1.00055	0.438	69995	all_pilepsy	TRUE	reported	0.0102553	9.84×10-13	31356	SCR_L_ICVF	TRUE	reported	jJYRnV	3	FALSE
rs71318332	A	G	A	G	0.075997	0.047	NA	0.1582	FALSE	FALSE	FALSE	m143kl	0.99434	0.9623	69995	all_pilepsy	TRUE	reported	0.0132962	1.09×10-8	31356	SCR_L_ICVF	TRUE	reported	jJYRnV	3	TRUE
rs9608859	T	C	T	C	-0.075325	0.954	NA	0.4244	FALSE	FALSE	FALSE	m143kl	0.99962	0.3399	69995	all_pilepsy	TRUE	reported	0.00991839	3.09×10-14	31356	SCR_L_ICVF	TRUE	reported	jJYRnV	3	TRUE
rs9987297	A	G	A	G	-0.062356	-0.738	NA	0.2542	FALSE	FALSE	FALSE	m143kl	1.00019	0.4606	69995	all_pilepsy	TRUE	reported	0.0112866	3.30×10-8	31356	SCR_L_ICVF	TRUE	reported	jJYRnV	3	TRUE
rs6482385	C	T	C	T	-0.054013	0.706	NA	0.5005	FALSE	FALSE	FALSE	m143kl	1.00025	0.4803	69995	all_pilepsy	TRUE	reported	0.00989165	4.75×10-8	31356	SCR_L_ISOVF	TRUE	reported	b1LLw7	3	TRUE
rs8176526	T	C	T	C	-0.060964	-2.562	NA	0.2841	FALSE	FALSE	FALSE	m143kl	0.999777	0.01039	69995	all_pilepsy	TRUE	reported	0.0110917	3.88×10-8	31356	SCR_L_ISOVF	TRUE	reported	b1LLw7	3	TRUE
rs10840420	C	T	C	T	0.05451	-0.473	NA	0.5499	FALSE	FALSE	FALSE	m143kl	0.999665	0.6361	69995	all_pilepsy	TRUE	reported	0.00986596	3.29×10-8	31356	SCR_L_MD	TRUE	reported	Jya9wo	3	TRUE
rs13265546	A	G	A	G	0.054128	-0.609	NA	0.4424	FALSE	FALSE	FALSE	m143kl	0.999197	0.5422	69995	all_pilepsy	TRUE	reported	0.00989606	4.51×10-8	31356	SCR_L_MD	TRUE	reported	Jya9wo	3	TRUE
rs17205972	T	G	T	G	0.13203	2.433	NA	0.197	FALSE	FALSE	FALSE	m143kl	0.999858	0.01496	69995	all_pilepsy	TRUE	reported	0.0122843	6.07×10-27	31356	SCR_L_MD	TRUE	reported	Jya9wo	3	TRUE
rs4864743	A	T	A	T	-0.062387	-0.302	NA	0.3205	FALSE	TRUE	TRUE	m143kl	0.999774	0.7626	69995	all_pilepsy	TRUE	reported	0.0103594	1.72×10-9	31356	SCR_L_MD	TRUE	reported	Jya9wo	3	FALSE
rs59731356	C	T	C	T	-0.062543	-1.233	NA	0.671	FALSE	FALSE	FALSE	m143kl	0.999618	0.2174	69995	all_pilepsy	TRUE	reported	0.0105032	2.61×10-9	31356	SCR_L_MD	TRUE	reported	Jya9wo	3	TRUE
rs72828807	A	G	A	G	-0.065251	-0.743	NA	0.2817	FALSE	FALSE	FALSE	m143kl	1.00049	0.4577	69995	all_pilepsy	TRUE	reported	0.0110452	3.47×10-9	31356	SCR_L_MD	TRUE	reported	Jya9wo	3	TRUE
rs12146713	C	T	C	T	-0.1051	0.504	NA	0.9155	FALSE	FALSE	FALSE	m143kl	0.999545	0.6141	69995	all_pilepsy	TRUE	reported	0.0167021	3.12×10-10	31356	SCR_L_OD	TRUE	reported	NekYmw	3	TRUE
rs4843560	A	G	A	G	0.076423	-1.423	NA	0.3799	FALSE	FALSE	FALSE	m143kl	1.00015	0.1548	69995	all_pilepsy	TRUE	reported	0.0101183	4.26×10-14	31356	SCR_L_OD	TRUE	reported	NekYmw	3	TRUE
rs59216835	C	A	C	A	-0.077413	1.161	NA	0.8487	FALSE	FALSE	FALSE	m143kl	1.00033	0.2458	69995	all_pilepsy	TRUE	reported	0.0138438	2.25×10-8	31356	SCR_L_OD	TRUE	reported	NekYmw	3	TRUE
rs12146713	C	T	C	T	0.095571	0.504	NA	0.9155	FALSE	FALSE	FALSE	m143kl	0.999545	0.6141	69995	all_pilepsy	TRUE	reported	0.0167039	1.06×10-8	31356	SCR_R_FA	TRUE	reported	P4iLZL	3	TRUE
rs3852188	G	C	G	C	-0.087325	2.463	NA	0.8047	FALSE	TRUE	TRUE	m143kl	1.00013	0.01379	69995	all_pilepsy	TRUE	reported	0.012338	1.47×10-12	31356	SCR_R_FA	TRUE	reported	P4iLZL	3	FALSE
rs4103860	C	T	C	T	0.060565	0.862	NA	0.722	FALSE	FALSE	FALSE	m143kl	0.999816	0.3886	69995	all_pilepsy	TRUE	reported	0.0108124	2.13×10-8	31356	SCR_R_FA	TRUE	reported	P4iLZL	3	TRUE
rs1693566	G	A	G	A	-0.06254	-0.781	NA	0.7538	FALSE	FALSE	FALSE	m143kl	0.999342	0.4345	69995	all_pilepsy	TRUE	reported	0.0114075	4.20×10-8	31356	SCR_R_ICVF	TRUE	reported	93pwwT	3	TRUE
rs17205972	T	G	T	G	-0.1644	2.433	NA	0.197	FALSE	FALSE	FALSE	m143kl	0.999858	0.01496	69995	all_pilepsy	TRUE	reported	0.0122755	6.68×10-41	31356	SCR_R_ICVF	TRUE	reported	93pwwT	3	TRUE
rs3169733	C	T	C	T	0.071045	-1.834	NA	0.7247	FALSE	FALSE	FALSE	m143kl	0.999985	0.06665	69995	all_pilepsy	TRUE	reported	0.011072	1.39×10-10	31356	SCR_R_ICVF	TRUE	reported	93pwwT	3	TRUE
rs6810608	T	C	T	C	0.076695	-0.566	NA	0.3209	FALSE	FALSE	FALSE	m143kl	1.0008	0.5717	69995	all_pilepsy	TRUE	reported	0.0103624	1.35×10-13	31356	SCR_R_ICVF	TRUE	reported	93pwwT	3	TRUE
rs71318332	A	G	A	G	0.077372	0.047	NA	0.1582	FALSE	FALSE	FALSE	m143kl	0.99434	0.9623	69995	all_pilepsy	TRUE	reported	0.0132962	5.92×10-9	31356	SCR_R_ICVF	TRUE	reported	93pwwT	3	TRUE
rs9608859	T	C	T	C	-0.078252	0.954	NA	0.4244	FALSE	FALSE	FALSE	m143kl	0.99962	0.3399	69995	all_pilepsy	TRUE	reported	0.00991813	3.03×10-15	31356	SCR_R_ICVF	TRUE	reported	93pwwT	3	TRUE
rs9987297	A	G	A	G	-0.064641	-0.738	NA	0.2542	FALSE	FALSE	FALSE	m143kl	1.00019	0.4606	69995	all_pilepsy	TRUE	reported	0.0112864	1.02×10-8	31356	SCR_R_ICVF	TRUE	reported	93pwwT	3	TRUE
rs4862340	A	G	A	G	-0.071438	-0.555	NA	0.3998	FALSE	FALSE	FALSE	m143kl	1.0008	0.5792	69995	all_pilepsy	TRUE	reported	0.00999734	8.95×10-13	31356	SCR_R_ISOVF	TRUE	reported	EJFBWa	3	TRUE
rs6060370	C	T	C	T	-0.057867	-2.376	NA	0.6658	FALSE	FALSE	FALSE	m143kl	0.999898	0.01749	69995	all_pilepsy	TRUE	reported	0.0104345	2.93×10-8	31356	SCR_R_ISOVF	TRUE	reported	EJFBWa	3	TRUE
rs7221079	C	T	C	T	-0.066147	1.926	NA	0.7411	FALSE	FALSE	FALSE	m143kl	0.99994	0.05409	69995	all_pilepsy	TRUE	reported	0.011257	4.20×10-9	31356	SCR_R_ISOVF	TRUE	reported	EJFBWa	3	TRUE
rs11731676	G	A	G	A	-0.064773	-0.286	NA	0.6788	FALSE	FALSE	FALSE	m143kl	0.998732	0.7746	69995	all_pilepsy	TRUE	reported	0.0103594	4.04×10-10	31356	SCR_R_MD	TRUE	reported	zjP6t3	3	TRUE
rs17205972	T	G	T	G	0.13783	2.433	NA	0.197	FALSE	FALSE	FALSE	m143kl	0.999858	0.01496	69995	all_pilepsy	TRUE	reported	0.0122831	3.21×10-29	31356	SCR_R_MD	TRUE	reported	zjP6t3	3	TRUE
rs75498163	T	C	T	C	-0.10475	-1.927	NA	0.1495	FALSE	FALSE	FALSE	m143kl	1.00021	0.05403	69995	all_pilepsy	TRUE	reported	0.014013	7.71×10-14	31356	SCR_R_MD	TRUE	reported	zjP6t3	3	TRUE
rs9608859	T	C	T	C	0.055823	0.954	NA	0.4244	FALSE	FALSE	FALSE	m143kl	0.99962	0.3399	69995	all_pilepsy	TRUE	reported	0.00992124	1.84×10-8	31356	SCR_R_MD	TRUE	reported	zjP6t3	3	TRUE
rs12146713	C	T	C	T	-0.12039	0.504	NA	0.9155	FALSE	FALSE	FALSE	m143kl	0.999545	0.6141	69995	all_pilepsy	TRUE	reported	0.0167007	5.65×10-13	31356	SCR_R_OD	TRUE	reported	gZOpwC	3	TRUE
rs2585784	T	C	T	C	-0.072895	-0.758	NA	0.1756	FALSE	FALSE	FALSE	m143kl	0.999447	0.4482	69995	all_pilepsy	TRUE	reported	0.0130662	2.42×10-8	31356	SCR_R_OD	TRUE	reported	gZOpwC	3	TRUE
rs59216835	C	A	C	A	-0.076234	1.161	NA	0.8487	FALSE	FALSE	FALSE	m143kl	1.00033	0.2458	69995	all_pilepsy	TRUE	reported	0.013844	3.66×10-8	31356	SCR_R_OD	TRUE	reported	gZOpwC	3	TRUE
rs9308343	G	A	G	A	0.05415	-0.618	NA	0.5743	FALSE	FALSE	FALSE	m143kl	1.00006	0.5366	69995	all_pilepsy	TRUE	reported	0.00991014	4.65×10-8	31356	SCR_R_OD	TRUE	reported	gZOpwC	3	TRUE
rs17005890	G	A	G	A	-0.069725	-0.059	NA	0.6919	FALSE	FALSE	FALSE	m143kl	1.00746	0.9533	69995	all_pilepsy	TRUE	reported	0.010606	5.01×10-11	31356	SFOF_L_FA	TRUE	reported	aUJIvj	3	TRUE
rs199502	A	G	A	G	-0.070431	-0.574	NA	0.2027	FALSE	FALSE	FALSE	m143kl	1.0006	0.5662	69995	all_pilepsy	TRUE	reported	0.011986	4.27×10-9	31356	SFOF_L_FA	TRUE	reported	aUJIvj	3	TRUE
rs2378813	G	A	G	A	0.060345	0.4	NA	0.5406	FALSE	FALSE	FALSE	m143kl	1.00015	0.6892	69995	all_pilepsy	TRUE	reported	0.0098133	7.93×10-10	31356	SFOF_L_FA	TRUE	reported	aUJIvj	3	TRUE
rs11746859	G	A	G	A	-0.055727	0.951	NA	0.5487	FALSE	FALSE	FALSE	m143kl	1.00041	0.3418	69995	all_pilepsy	TRUE	reported	0.0098424	1.52×10-8	31356	SFOF_L_ICVF	TRUE	reported	FpNxlT	3	TRUE
rs17205972	T	G	T	G	-0.1088	2.433	NA	0.197	FALSE	FALSE	FALSE	m143kl	0.999858	0.01496	69995	all_pilepsy	TRUE	reported	0.012279	8.55×10-19	31356	SFOF_L_ICVF	TRUE	reported	FpNxlT	3	TRUE
rs72828807	A	G	A	G	0.067806	-0.743	NA	0.2817	FALSE	FALSE	FALSE	m143kl	1.00049	0.4577	69995	all_pilepsy	TRUE	reported	0.01104	8.30×10-10	31356	SFOF_L_ICVF	TRUE	reported	FpNxlT	3	TRUE
rs4580811	G	A	G	A	0.062683	0.802	NA	0.7032	FALSE	FALSE	FALSE	m143kl	0.999886	0.4225	69995	all_pilepsy	TRUE	reported	0.010813	6.85×10-9	31356	SFOF_L_OD	TRUE	reported	95r4XM	3	TRUE
rs62251445	A	G	A	G	0.065864	-0.068	NA	0.3164	FALSE	FALSE	FALSE	m143kl	1.00212	0.9459	69995	all_pilepsy	TRUE	reported	0.010544	4.27×10-10	31356	SFOF_L_OD	TRUE	reported	95r4XM	3	TRUE
rs6996185	C	T	C	T	0.067868	-0.563	NA	0.7779	FALSE	FALSE	FALSE	m143kl	0.999909	0.5734	69995	all_pilepsy	TRUE	reported	0.012049	1.80×10-8	31356	SFOF_L_OD	TRUE	reported	95r4XM	3	TRUE
rs9322866	T	C	T	C	-0.079504	0.043	NA	0.4414	FALSE	FALSE	FALSE	m143kl	1.00582	0.9659	69995	all_pilepsy	TRUE	reported	0.0098219	6.05×10-16	31356	SFOF_L_OD	TRUE	reported	95r4XM	3	TRUE
rs13164785	G	T	G	T	-0.098665	2.727	NA	0.8041	FALSE	FALSE	FALSE	m143kl	0.999994	0.006391	69995	all_pilepsy	TRUE	reported	0.012336	1.33×10-15	31356	SFOF_R_ICVF	TRUE	reported	AjOsIL	3	TRUE
rs9806843	G	A	G	A	-0.054845	1.733	NA	0.6022	FALSE	FALSE	FALSE	m143kl	1.00021	0.08316	69995	all_pilepsy	TRUE	reported	0.0099649	3.76×10-8	31356	SFOF_R_ICVF	TRUE	reported	AjOsIL	3	TRUE
rs13164785	G	T	G	T	0.068613	2.727	NA	0.8041	FALSE	FALSE	FALSE	m143kl	0.999994	0.006391	69995	all_pilepsy	TRUE	reported	0.012345	2.77×10-8	31356	SFOF_R_MD	TRUE	reported	3aF0Uu	3	TRUE
rs56093138	C	A	C	A	-0.058041	2.169	NA	0.7023	FALSE	FALSE	FALSE	m143kl	1.00011	0.0301	69995	all_pilepsy	TRUE	reported	0.010532	3.61×10-8	31356	SFOF_R_MD	TRUE	reported	3aF0Uu	3	TRUE
rs11813823	T	C	T	C	-0.070604	-0.408	NA	0.1703	FALSE	FALSE	FALSE	m143kl	1.00009	0.6833	69995	all_pilepsy	TRUE	reported	0.012472	1.53×10-8	31356	SFOF_R_OD	TRUE	reported	VGgqwy	3	TRUE
rs12354622	A	G	A	G	-0.066534	1.574	NA	0.2517	FALSE	FALSE	FALSE	m143kl	0.99976	0.1154	69995	all_pilepsy	TRUE	reported	0.011151	2.46×10-9	31356	SFOF_R_OD	TRUE	reported	VGgqwy	3	TRUE
rs2267859	T	C	T	C	0.064961	1.114	NA	0.5166	FALSE	FALSE	FALSE	m143kl	0.999834	0.2652	69995	all_pilepsy	TRUE	reported	0.0097963	3.41×10-11	31356	SFOF_R_OD	TRUE	reported	VGgqwy	3	TRUE
rs2817706	A	C	A	C	-0.072154	-1.165	NA	0.3127	FALSE	FALSE	FALSE	m143kl	1.00038	0.2442	69995	all_pilepsy	TRUE	reported	0.01054	7.80×10-12	31356	SFOF_R_OD	TRUE	reported	VGgqwy	3	TRUE
rs6778659	G	A	G	A	0.078744	0.05	NA	0.6828	FALSE	FALSE	FALSE	m143kl	1.00448	0.9603	69995	all_pilepsy	TRUE	reported	0.010488	6.25×10-14	31356	SFOF_R_OD	TRUE	reported	VGgqwy	3	TRUE
rs701813	T	C	T	C	0.061026	1.068	NA	0.322	FALSE	FALSE	FALSE	m143kl	0.999542	0.2853	69995	all_pilepsy	TRUE	reported	0.010488	6.03×10-9	31356	SFOF_R_OD	TRUE	reported	VGgqwy	3	TRUE
rs1004764	G	A	G	A	-0.063594	1.33	NA	0.6148	FALSE	FALSE	FALSE	m143kl	0.999958	0.1835	69995	all_pilepsy	TRUE	reported	0.010092	3.01×10-10	31356	SLF_L_ICVF	TRUE	reported	ChW0Fl	3	TRUE
rs202393	T	C	T	C	0.075241	0.313	NA	0.1731	FALSE	FALSE	FALSE	m143kl	0.999241	0.7541	69995	all_pilepsy	TRUE	reported	0.013189	1.18×10-8	31356	SLF_L_ICVF	TRUE	reported	ChW0Fl	3	TRUE
rs2267161	T	C	T	C	0.084339	-1.007	NA	0.3216	FALSE	FALSE	FALSE	m143kl	0.999928	0.3139	69995	all_pilepsy	TRUE	reported	0.010625	2.17×10-15	31356	SLF_L_ICVF	TRUE	reported	ChW0Fl	3	TRUE
rs233821	G	A	G	A	-0.055902	3.261	NA	0.6224	FALSE	FALSE	FALSE	m143kl	1.00006	0.001111	69995	all_pilepsy	TRUE	reported	0.010169	3.90×10-8	31356	SLF_L_ICVF	TRUE	reported	ChW0Fl	3	TRUE
rs2412397	C	T	C	T	0.073034	-0.386	NA	0.6489	FALSE	FALSE	FALSE	m143kl	0.999662	0.6994	69995	all_pilepsy	TRUE	reported	0.010114	5.35×10-13	31356	SLF_L_ICVF	TRUE	reported	ChW0Fl	3	TRUE
rs2780818	G	T	G	T	0.078617	1.418	NA	0.7531	FALSE	FALSE	FALSE	m143kl	0.999539	0.156	69995	all_pilepsy	TRUE	reported	0.011724	2.06×10-11	31356	SLF_L_ICVF	TRUE	reported	ChW0Fl	3	TRUE
rs3776089	G	A	G	A	0.075206	-2.26	NA	0.722	FALSE	FALSE	FALSE	m143kl	1.00006	0.02383	69995	all_pilepsy	TRUE	reported	0.011152	1.58×10-11	31356	SLF_L_ICVF	TRUE	reported	ChW0Fl	3	TRUE
rs3852188	G	C	G	C	-0.17508	2.463	NA	0.8047	FALSE	TRUE	TRUE	m143kl	1.00013	0.01379	69995	all_pilepsy	TRUE	reported	0.012286	7.36×10-46	31356	SLF_L_ICVF	TRUE	reported	ChW0Fl	3	FALSE
rs62065975	A	G	A	G	-0.055143	1.286	NA	0.4588	FALSE	FALSE	FALSE	m143kl	0.999681	0.1983	69995	all_pilepsy	TRUE	reported	0.0098628	2.29×10-8	31356	SLF_L_ICVF	TRUE	reported	ChW0Fl	3	TRUE
rs4556147	T	A	T	A	0.078083	1.561	NA	0.7839	FALSE	TRUE	TRUE	m143kl	0.999936	0.1185	69995	all_pilepsy	TRUE	reported	0.011801	3.77×10-11	31356	SLF_L_ISOVF	TRUE	reported	NjnCxr	3	FALSE
rs646314	C	T	C	T	0.074639	1.512	NA	0.8004	FALSE	FALSE	FALSE	m143kl	0.999912	0.1305	69995	all_pilepsy	TRUE	reported	0.012448	2.05×10-9	31356	SLF_L_ISOVF	TRUE	reported	NjnCxr	3	TRUE
rs7197215	A	G	A	G	0.074443	-0.629	NA	0.4406	FALSE	FALSE	FALSE	m143kl	1.00012	0.5294	69995	all_pilepsy	TRUE	reported	0.0098784	5.05×10-14	31356	SLF_L_ISOVF	TRUE	reported	NjnCxr	3	TRUE
rs1004764	G	A	G	A	0.059915	1.33	NA	0.6148	FALSE	FALSE	FALSE	m143kl	0.999958	0.1835	69995	all_pilepsy	TRUE	reported	0.010093	2.96×10-9	31356	SLF_L_MD	TRUE	reported	AILf1N	3	TRUE
rs2267161	T	C	T	C	-0.060458	-1.007	NA	0.3216	FALSE	FALSE	FALSE	m143kl	0.999928	0.3139	69995	all_pilepsy	TRUE	reported	0.010633	1.32×10-8	31356	SLF_L_MD	TRUE	reported	AILf1N	3	TRUE
rs2412397	C	T	C	T	-0.058066	-0.386	NA	0.6489	FALSE	FALSE	FALSE	m143kl	0.999662	0.6994	69995	all_pilepsy	TRUE	reported	0.010119	9.69×10-9	31356	SLF_L_MD	TRUE	reported	AILf1N	3	TRUE
rs3739118	A	G	A	G	-0.061215	1.576	NA	0.2876	FALSE	FALSE	FALSE	m143kl	0.999654	0.1149	69995	all_pilepsy	TRUE	reported	0.010827	1.59×10-8	31356	SLF_L_MD	TRUE	reported	AILf1N	3	TRUE
rs3852188	G	C	G	C	0.13953	2.463	NA	0.8047	FALSE	TRUE	TRUE	m143kl	1.00013	0.01379	69995	all_pilepsy	TRUE	reported	0.012308	1.05×10-29	31356	SLF_L_MD	TRUE	reported	AILf1N	3	FALSE
rs4725392	T	C	T	C	-0.063337	1.967	NA	0.3149	FALSE	FALSE	FALSE	m143kl	1.00012	0.04921	69995	all_pilepsy	TRUE	reported	0.010583	2.21×10-9	31356	SLF_L_OD	TRUE	reported	j6RJ5B	3	TRUE
rs55862934	T	C	T	C	-0.074813	-1.309	NA	0.1857	FALSE	FALSE	FALSE	m143kl	1.00015	0.1906	69995	all_pilepsy	TRUE	reported	0.012419	1.73×10-9	31356	SLF_L_OD	TRUE	reported	j6RJ5B	3	TRUE
rs3776089	G	A	G	A	0.061645	-2.26	NA	0.722	FALSE	FALSE	FALSE	m143kl	1.00006	0.02383	69995	all_pilepsy	TRUE	reported	0.011156	3.32×10-8	31356	SLF_R_FA	TRUE	reported	dG9v4d	3	TRUE
rs3852188	G	C	G	C	-0.10565	2.463	NA	0.8047	FALSE	TRUE	TRUE	m143kl	1.00013	0.01379	69995	all_pilepsy	TRUE	reported	0.012324	1.08×10-17	31356	SLF_R_FA	TRUE	reported	dG9v4d	3	FALSE
rs61458598	T	C	T	C	0.099897	-0.087	NA	0.0942	FALSE	FALSE	FALSE	m143kl	1.00186	0.9308	69995	all_pilepsy	TRUE	reported	0.015828	2.82×10-10	31356	SLF_R_FA	TRUE	reported	dG9v4d	3	TRUE
rs72807596	C	G	C	G	0.084694	-1.611	NA	0.1661	FALSE	TRUE	TRUE	m143kl	1.00006	0.1072	69995	all_pilepsy	TRUE	reported	0.013065	9.23×10-11	31356	SLF_R_FA	TRUE	reported	dG9v4d	3	FALSE
rs1004763	C	T	C	T	-0.060699	1.411	NA	0.5683	FALSE	FALSE	FALSE	m143kl	0.999893	0.1582	69995	all_pilepsy	TRUE	reported	0.0098905	8.55×10-10	31356	SLF_R_ICVF	TRUE	reported	mrIjUF	3	TRUE
rs10513794	A	G	A	G	0.089797	0.161	NA	0.1581	FALSE	FALSE	FALSE	m143kl	1.00242	0.8724	69995	all_pilepsy	TRUE	reported	0.013286	1.43×10-11	31356	SLF_R_ICVF	TRUE	reported	mrIjUF	3	TRUE
rs12943182	T	C	T	C	-0.057844	1.214	NA	0.4553	FALSE	FALSE	FALSE	m143kl	1.00033	0.2249	69995	all_pilepsy	TRUE	reported	0.0098892	5.01×10-9	31356	SLF_R_ICVF	TRUE	reported	mrIjUF	3	TRUE
rs17205972	T	G	T	G	-0.17462	2.433	NA	0.197	FALSE	FALSE	FALSE	m143kl	0.999858	0.01496	69995	all_pilepsy	TRUE	reported	0.012242	6.04×10-46	31356	SLF_R_ICVF	TRUE	reported	mrIjUF	3	TRUE
rs2267161	T	C	T	C	0.085287	-1.007	NA	0.3216	FALSE	FALSE	FALSE	m143kl	0.999928	0.3139	69995	all_pilepsy	TRUE	reported	0.010625	1.05×10-15	31356	SLF_R_ICVF	TRUE	reported	mrIjUF	3	TRUE
rs233821	G	A	G	A	-0.056447	3.261	NA	0.6224	FALSE	FALSE	FALSE	m143kl	1.00006	0.001111	69995	all_pilepsy	TRUE	reported	0.010169	2.88×10-8	31356	SLF_R_ICVF	TRUE	reported	mrIjUF	3	TRUE
rs2780818	G	T	G	T	0.076589	1.418	NA	0.7531	FALSE	FALSE	FALSE	m143kl	0.999539	0.156	69995	all_pilepsy	TRUE	reported	0.011724	6.62×10-11	31356	SLF_R_ICVF	TRUE	reported	mrIjUF	3	TRUE
rs2978101	G	T	G	T	-0.068229	-0.762	NA	0.5391	FALSE	FALSE	FALSE	m143kl	1.00053	0.4463	69995	all_pilepsy	TRUE	reported	0.0098133	3.69×10-12	31356	SLF_R_ICVF	TRUE	reported	mrIjUF	3	TRUE
rs4150197	T	C	T	C	0.071603	-2.012	NA	0.2688	FALSE	FALSE	FALSE	m143kl	0.999906	0.0442	69995	all_pilepsy	TRUE	reported	0.011195	1.63×10-10	31356	SLF_R_ICVF	TRUE	reported	mrIjUF	3	TRUE
rs6554068	G	A	G	A	0.078325	0.22	NA	0.6376	FALSE	FALSE	FALSE	m143kl	1.00134	0.8261	69995	all_pilepsy	TRUE	reported	0.010065	7.48×10-15	31356	SLF_R_ICVF	TRUE	reported	mrIjUF	3	TRUE
rs74504435	G	A	G	A	-0.1197	0.099	NA	0.9087	FALSE	FALSE	FALSE	m143kl	1.00334	0.9214	69995	all_pilepsy	TRUE	reported	0.016898	1.45×10-12	31356	SLF_R_ICVF	TRUE	reported	mrIjUF	3	TRUE
rs2109596	T	C	T	C	0.058883	1.367	NA	0.3479	FALSE	FALSE	FALSE	m143kl	0.999708	0.1715	69995	all_pilepsy	TRUE	reported	0.010413	1.58×10-8	31356	SLF_R_ISOVF	TRUE	reported	tehSyE	3	TRUE
rs4240791	G	A	G	A	0.072701	0.155	NA	0.6075	FALSE	FALSE	FALSE	m143kl	1.00146	0.877	69995	all_pilepsy	TRUE	reported	0.0099971	3.66×10-13	31356	SLF_R_ISOVF	TRUE	reported	tehSyE	3	TRUE
rs4556147	T	A	T	A	0.090033	1.561	NA	0.7839	FALSE	TRUE	TRUE	m143kl	0.999936	0.1185	69995	all_pilepsy	TRUE	reported	0.011797	2.42×10-14	31356	SLF_R_ISOVF	TRUE	reported	tehSyE	3	FALSE
rs4862340	A	G	A	G	-0.0983	-0.555	NA	0.3998	FALSE	FALSE	FALSE	m143kl	1.0008	0.5792	69995	all_pilepsy	TRUE	reported	0.0099802	7.73×10-23	31356	SLF_R_ISOVF	TRUE	reported	tehSyE	3	TRUE
rs7196814	A	G	A	G	0.078145	-0.606	NA	0.4407	FALSE	FALSE	FALSE	m143kl	1.00046	0.5447	69995	all_pilepsy	TRUE	reported	0.0098762	2.65×10-15	31356	SLF_R_ISOVF	TRUE	reported	tehSyE	3	TRUE
rs7638092	T	C	T	C	-0.064755	1.205	NA	0.2294	FALSE	FALSE	FALSE	m143kl	0.999778	0.2281	69995	all_pilepsy	TRUE	reported	0.011723	3.36×10-8	31356	SLF_R_ISOVF	TRUE	reported	tehSyE	3	TRUE
rs79553250	T	C	T	C	0.072829	-1.214	NA	0.1878	FALSE	FALSE	FALSE	m143kl	0.999897	0.2247	69995	all_pilepsy	TRUE	reported	0.012739	1.10×10-8	31356	SLF_R_ISOVF	TRUE	reported	tehSyE	3	TRUE
rs6554068	G	A	G	A	-0.060008	0.22	NA	0.6376	FALSE	FALSE	FALSE	m143kl	1.00134	0.8261	69995	all_pilepsy	TRUE	reported	0.010071	2.59×10-9	31356	SLF_R_MD	TRUE	reported	NtASQe	3	TRUE
rs67827860	T	C	T	C	0.13972	2.642	NA	0.1955	FALSE	FALSE	FALSE	m143kl	1.0001	0.008248	69995	all_pilepsy	TRUE	reported	0.012313	9.33×10-30	31356	SLF_R_MD	TRUE	reported	NtASQe	3	TRUE
rs10922200	T	C	T	C	-0.11607	0.113	NA	0.0977	FALSE	FALSE	FALSE	m143kl	0.998545	0.9099	69995	all_pilepsy	TRUE	reported	0.01577	1.91×10-13	31356	SLF_R_OD	TRUE	reported	ZMmf6X	3	TRUE
rs1380362	C	T	C	T	0.10211	-0.113	NA	0.9269	FALSE	FALSE	FALSE	m143kl	0.999659	0.91	69995	all_pilepsy	TRUE	reported	0.018486	3.37×10-8	31356	SLF_R_OD	TRUE	reported	ZMmf6X	3	TRUE
rs1430624	A	G	A	G	-0.064679	1.091	NA	0.3661	FALSE	FALSE	FALSE	m143kl	1.00047	0.2755	69995	all_pilepsy	TRUE	reported	0.010164	2.01×10-10	31356	SLF_R_OD	TRUE	reported	ZMmf6X	3	TRUE
rs12146713	C	T	C	T	0.094214	0.504	NA	0.9155	FALSE	FALSE	FALSE	m143kl	0.999545	0.6141	69995	all_pilepsy	TRUE	reported	0.016698	1.70×10-8	31356	SCC_FA	TRUE	reported	95SpNo	3	TRUE
rs2018980	A	G	A	G	-0.060534	2.046	NA	0.3785	FALSE	FALSE	FALSE	m143kl	0.999819	0.04072	69995	all_pilepsy	TRUE	reported	0.010125	2.29×10-9	31356	SCC_FA	TRUE	reported	95SpNo	3	TRUE
rs2267161	T	C	T	C	0.079302	-1.007	NA	0.3216	FALSE	FALSE	FALSE	m143kl	0.999928	0.3139	69995	all_pilepsy	TRUE	reported	0.010627	8.83×10-14	31356	SCC_FA	TRUE	reported	95SpNo	3	TRUE
rs3776089	G	A	G	A	0.11401	-2.26	NA	0.722	FALSE	FALSE	FALSE	m143kl	1.00006	0.02383	69995	all_pilepsy	TRUE	reported	0.011136	1.54×10-24	31356	SCC_FA	TRUE	reported	95SpNo	3	TRUE
rs3852188	G	C	G	C	-0.13144	2.463	NA	0.8047	FALSE	TRUE	TRUE	m143kl	1.00013	0.01379	69995	all_pilepsy	TRUE	reported	0.012312	1.55×10-26	31356	SCC_FA	TRUE	reported	95SpNo	3	FALSE
rs1004763	C	T	C	T	-0.060008	1.411	NA	0.5683	FALSE	FALSE	FALSE	m143kl	0.999893	0.1582	69995	all_pilepsy	TRUE	reported	0.0098907	1.32×10-9	31356	SCC_ICVF	TRUE	reported	OBnkmI	3	TRUE
rs17205972	T	G	T	G	-0.16145	2.433	NA	0.197	FALSE	FALSE	FALSE	m143kl	0.999858	0.01496	69995	all_pilepsy	TRUE	reported	0.012251	1.68×10-39	31356	SCC_ICVF	TRUE	reported	OBnkmI	3	TRUE
rs2267161	T	C	T	C	0.09019	-1.007	NA	0.3216	FALSE	FALSE	FALSE	m143kl	0.999928	0.3139	69995	all_pilepsy	TRUE	reported	0.010623	2.20×10-17	31356	SCC_ICVF	TRUE	reported	OBnkmI	3	TRUE
rs4150197	T	C	T	C	0.13246	-2.012	NA	0.2688	FALSE	FALSE	FALSE	m143kl	0.999906	0.0442	69995	all_pilepsy	TRUE	reported	0.011168	2.41×10-32	31356	SCC_ICVF	TRUE	reported	OBnkmI	3	TRUE
rs6554068	G	A	G	A	0.063209	0.22	NA	0.6376	FALSE	FALSE	FALSE	m143kl	1.00134	0.8261	69995	all_pilepsy	TRUE	reported	0.01007	3.52×10-10	31356	SCC_ICVF	TRUE	reported	OBnkmI	3	TRUE
rs9872160	C	A	C	A	0.084858	-2.238	NA	0.8769	FALSE	FALSE	FALSE	m143kl	1.00006	0.02523	69995	all_pilepsy	TRUE	reported	0.015198	2.39×10-8	31356	SCC_ICVF	TRUE	reported	OBnkmI	3	TRUE
rs10811643	G	A	G	A	-0.056617	-2.289	NA	0.5399	FALSE	FALSE	FALSE	m143kl	1.00016	0.0221	69995	all_pilepsy	TRUE	reported	0.0098783	1.01×10-8	31356	SCC_MD	TRUE	reported	RpOeY1	3	TRUE
rs10840420	C	T	C	T	0.059161	-0.473	NA	0.5499	FALSE	FALSE	FALSE	m143kl	0.999665	0.6361	69995	all_pilepsy	TRUE	reported	0.009861	2.01×10-9	31356	SCC_MD	TRUE	reported	RpOeY1	3	TRUE
rs13164785	G	T	G	T	0.12385	2.727	NA	0.8041	FALSE	FALSE	FALSE	m143kl	0.999994	0.006391	69995	all_pilepsy	TRUE	reported	0.012325	1.05×10-23	31356	SCC_MD	TRUE	reported	RpOeY1	3	TRUE
rs1877034	G	A	G	A	0.056387	0.353	NA	0.5572	FALSE	FALSE	FALSE	m143kl	1.00042	0.7242	69995	all_pilepsy	TRUE	reported	0.0098236	9.60×10-9	31356	SCC_MD	TRUE	reported	RpOeY1	3	TRUE
rs4150197	T	C	T	C	-0.071717	-2.012	NA	0.2688	FALSE	FALSE	FALSE	m143kl	0.999906	0.0442	69995	all_pilepsy	TRUE	reported	0.011194	1.52×10-10	31356	SCC_MD	TRUE	reported	RpOeY1	3	TRUE
rs75499503	T	C	T	C	0.066592	0.594	NA	0.2253	FALSE	FALSE	FALSE	m143kl	1.00047	0.5527	69995	all_pilepsy	TRUE	reported	0.012023	3.08×10-8	31356	SCC_MD	TRUE	reported	RpOeY1	3	TRUE
rs12146713	C	T	C	T	0.13014	0.504	NA	0.9155	FALSE	FALSE	FALSE	m143kl	0.999545	0.6141	69995	all_pilepsy	TRUE	reported	0.016686	6.50×10-15	31356	SCC_MO	TRUE	reported	SBs4uX	3	TRUE
rs7704277	T	C	T	C	0.057384	0.395	NA	0.4001	FALSE	FALSE	FALSE	m143kl	1.0002	0.6929	69995	all_pilepsy	TRUE	reported	0.0099763	8.94×10-9	31356	SCC_MO	TRUE	reported	SBs4uX	3	TRUE
rs12146713	C	T	C	T	-0.12262	0.504	NA	0.9155	FALSE	FALSE	FALSE	m143kl	0.999545	0.6141	69995	all_pilepsy	TRUE	reported	0.016689	2.09×10-13	31356	SCC_OD	TRUE	reported	RibseT	3	TRUE
rs7704277	T	C	T	C	-0.060007	0.395	NA	0.4001	FALSE	FALSE	FALSE	m143kl	1.0002	0.6929	69995	all_pilepsy	TRUE	reported	0.0099756	1.82×10-9	31356	SCC_OD	TRUE	reported	RibseT	3	TRUE
rs112451491	T	C	T	C	0.092059	-1.879	NA	0.1498	FALSE	FALSE	FALSE	m143kl	0.999827	0.0602	69995	all_pilepsy	TRUE	reported	0.014007	5.08×10-11	31356	SS_L_FA	TRUE	reported	XyY7dm	3	TRUE
rs3852188	G	C	G	C	-0.12008	2.463	NA	0.8047	FALSE	TRUE	TRUE	m143kl	1.00013	0.01379	69995	all_pilepsy	TRUE	reported	0.012317	2.09×10-22	31356	SS_L_FA	TRUE	reported	XyY7dm	3	FALSE
rs4799926	A	G	A	G	-0.066833	-0.156	NA	0.3741	FALSE	FALSE	FALSE	m143kl	1.00218	0.8763	69995	all_pilepsy	TRUE	reported	0.01023	6.58×10-11	31356	SS_L_FA	TRUE	reported	XyY7dm	3	TRUE
rs760975	G	C	G	C	-0.06112	1.995	NA	0.6114	FALSE	TRUE	TRUE	m143kl	0.999849	0.04601	69995	all_pilepsy	TRUE	reported	0.010078	1.35×10-9	31356	SS_L_FA	TRUE	reported	XyY7dm	3	FALSE
rs9608859	T	C	T	C	-0.070511	0.954	NA	0.4244	FALSE	FALSE	FALSE	m143kl	0.99962	0.3399	69995	all_pilepsy	TRUE	reported	0.0099129	1.17×10-12	31356	SS_L_FA	TRUE	reported	XyY7dm	3	TRUE
rs1004763	C	T	C	T	-0.060828	1.411	NA	0.5683	FALSE	FALSE	FALSE	m143kl	0.999893	0.1582	69995	all_pilepsy	TRUE	reported	0.0098905	7.88×10-10	31356	SS_L_ICVF	TRUE	reported	dQTu0g	3	TRUE
rs10857614	C	T	C	T	0.062025	-0.605	NA	0.5356	FALSE	FALSE	FALSE	m143kl	1.00055	0.5454	69995	all_pilepsy	TRUE	reported	0.0098401	2.97×10-10	31356	SS_L_ICVF	TRUE	reported	dQTu0g	3	TRUE
rs113882147	C	T	C	T	0.1254	-2.159	NA	0.8347	FALSE	FALSE	FALSE	m143kl	0.99976	0.03081	69995	all_pilepsy	TRUE	reported	0.013505	1.77×10-20	31356	SS_L_ICVF	TRUE	reported	dQTu0g	3	TRUE
rs1693551	C	T	C	T	-0.070787	-0.881	NA	0.5387	FALSE	FALSE	FALSE	m143kl	1.00017	0.3784	69995	all_pilepsy	TRUE	reported	0.0097871	4.90×10-13	31356	SS_L_ICVF	TRUE	reported	dQTu0g	3	TRUE
rs3776089	G	A	G	A	0.06756	-2.26	NA	0.722	FALSE	FALSE	FALSE	m143kl	1.00006	0.02383	69995	all_pilepsy	TRUE	reported	0.011155	1.41×10-9	31356	SS_L_ICVF	TRUE	reported	dQTu0g	3	TRUE
rs3852188	G	C	G	C	-0.20084	2.463	NA	0.8047	FALSE	TRUE	TRUE	m143kl	1.00013	0.01379	69995	all_pilepsy	TRUE	reported	0.012267	7.18×10-60	31356	SS_L_ICVF	TRUE	reported	dQTu0g	3	FALSE
rs4799926	A	G	A	G	-0.059388	-0.156	NA	0.3741	FALSE	FALSE	FALSE	m143kl	1.00218	0.8763	69995	all_pilepsy	TRUE	reported	0.010232	6.56×10-9	31356	SS_L_ICVF	TRUE	reported	dQTu0g	3	TRUE
rs6554068	G	A	G	A	0.069975	0.22	NA	0.6376	FALSE	FALSE	FALSE	m143kl	1.00134	0.8261	69995	all_pilepsy	TRUE	reported	0.010068	3.76×10-12	31356	SS_L_ICVF	TRUE	reported	dQTu0g	3	TRUE
rs71318332	A	G	A	G	0.093365	0.047	NA	0.1582	FALSE	FALSE	FALSE	m143kl	0.99434	0.9623	69995	all_pilepsy	TRUE	reported	0.013286	2.17×10-12	31356	SS_L_ICVF	TRUE	reported	dQTu0g	3	TRUE
rs7443346	G	A	G	A	0.060357	0.226	NA	0.7306	FALSE	FALSE	FALSE	m143kl	0.999992	0.8212	69995	all_pilepsy	TRUE	reported	0.011035	4.56×10-8	31356	SS_L_ICVF	TRUE	reported	dQTu0g	3	TRUE
rs877598	C	A	C	A	-0.063286	-0.364	NA	0.5721	FALSE	FALSE	FALSE	m143kl	1.00089	0.7161	69995	all_pilepsy	TRUE	reported	0.0098358	1.27×10-10	31356	SS_L_ICVF	TRUE	reported	dQTu0g	3	TRUE
rs9608859	T	C	T	C	-0.087727	0.954	NA	0.4244	FALSE	FALSE	FALSE	m143kl	0.99962	0.3399	69995	all_pilepsy	TRUE	reported	0.0099067	8.99×10-19	31356	SS_L_ICVF	TRUE	reported	dQTu0g	3	TRUE
rs17616633	T	C	T	C	0.077382	-0.669	NA	0.4406	FALSE	FALSE	FALSE	m143kl	1.00024	0.5036	69995	all_pilepsy	TRUE	reported	0.0098972	5.60×10-15	31356	SS_L_ISOVF	TRUE	reported	50pzKG	3	TRUE
rs4862340	A	G	A	G	-0.077015	-0.555	NA	0.3998	FALSE	FALSE	FALSE	m143kl	1.0008	0.5792	69995	all_pilepsy	TRUE	reported	0.0099892	1.32×10-14	31356	SS_L_ISOVF	TRUE	reported	50pzKG	3	TRUE
rs3852188	G	C	G	C	0.17663	2.463	NA	0.8047	FALSE	TRUE	TRUE	m143kl	1.00013	0.01379	69995	all_pilepsy	TRUE	reported	0.012285	1.19×10-46	31356	SS_L_MD	TRUE	reported	ipyFkb	3	FALSE
rs6554068	G	A	G	A	-0.055996	0.22	NA	0.6376	FALSE	FALSE	FALSE	m143kl	1.00134	0.8261	69995	all_pilepsy	TRUE	reported	0.010072	2.74×10-8	31356	SS_L_MD	TRUE	reported	ipyFkb	3	TRUE
rs742396	C	G	C	G	0.057346	1.846	NA	0.3837	FALSE	TRUE	TRUE	m143kl	1.00003	0.0649	69995	all_pilepsy	TRUE	reported	0.010091	1.34×10-8	31356	SS_L_MD	TRUE	reported	ipyFkb	3	FALSE
rs7443346	G	A	G	A	-0.061604	0.226	NA	0.7306	FALSE	FALSE	FALSE	m143kl	0.999992	0.8212	69995	all_pilepsy	TRUE	reported	0.011034	2.39×10-8	31356	SS_L_MD	TRUE	reported	ipyFkb	3	TRUE
rs76238604	T	C	T	C	-0.091143	-1.772	NA	0.1451	FALSE	FALSE	FALSE	m143kl	1.00015	0.07644	69995	all_pilepsy	TRUE	reported	0.014145	1.19×10-10	31356	SS_L_MD	TRUE	reported	ipyFkb	3	TRUE
rs939924	C	T	C	T	-0.10404	1.466	NA	0.9044	FALSE	FALSE	FALSE	m143kl	0.999879	0.1426	69995	all_pilepsy	TRUE	reported	0.017056	1.08×10-9	31356	SS_L_MD	TRUE	reported	ipyFkb	3	TRUE
rs9608859	T	C	T	C	0.078137	0.954	NA	0.4244	FALSE	FALSE	FALSE	m143kl	0.99962	0.3399	69995	all_pilepsy	TRUE	reported	0.0099102	3.31×10-15	31356	SS_L_MD	TRUE	reported	ipyFkb	3	TRUE
rs10857614	C	T	C	T	0.059589	-0.605	NA	0.5356	FALSE	FALSE	FALSE	m143kl	1.00055	0.5454	69995	all_pilepsy	TRUE	reported	0.0098408	1.43×10-9	31356	SS_R_ICVF	TRUE	reported	XtHZ2j	3	TRUE
rs1693568	A	G	A	G	-0.070501	-0.71	NA	0.461	FALSE	FALSE	FALSE	m143kl	0.999764	0.4776	69995	all_pilepsy	TRUE	reported	0.0098095	6.84×10-13	31356	SS_R_ICVF	TRUE	reported	XtHZ2j	3	TRUE
rs2076369	T	G	T	G	-0.064085	1.805	NA	0.3808	FALSE	FALSE	FALSE	m143kl	1.00005	0.07109	69995	all_pilepsy	TRUE	reported	0.010089	2.17×10-10	31356	SS_R_ICVF	TRUE	reported	XtHZ2j	3	TRUE
rs3776089	G	A	G	A	0.062478	-2.26	NA	0.722	FALSE	FALSE	FALSE	m143kl	1.00006	0.02383	69995	all_pilepsy	TRUE	reported	0.011156	2.17×10-8	31356	SS_R_ICVF	TRUE	reported	XtHZ2j	3	TRUE
rs67827860	T	C	T	C	-0.19435	2.642	NA	0.1955	FALSE	FALSE	FALSE	m143kl	1.0001	0.008248	69995	all_pilepsy	TRUE	reported	0.012277	4.08×10-56	31356	SS_R_ICVF	TRUE	reported	XtHZ2j	3	TRUE
rs7216587	C	T	C	T	0.12569	-2.187	NA	0.8314	FALSE	FALSE	FALSE	m143kl	1.00011	0.02876	69995	all_pilepsy	TRUE	reported	0.013388	6.73×10-21	31356	SS_R_ICVF	TRUE	reported	XtHZ2j	3	TRUE
rs7443346	G	A	G	A	0.064533	0.226	NA	0.7306	FALSE	FALSE	FALSE	m143kl	0.999992	0.8212	69995	all_pilepsy	TRUE	reported	0.011034	5.03×10-9	31356	SS_R_ICVF	TRUE	reported	XtHZ2j	3	TRUE
rs9608859	T	C	T	C	-0.081639	0.954	NA	0.4244	FALSE	FALSE	FALSE	m143kl	0.99962	0.3399	69995	all_pilepsy	TRUE	reported	0.0099092	1.84×10-16	31356	SS_R_ICVF	TRUE	reported	XtHZ2j	3	TRUE
rs9899380	C	G	C	G	0.065574	-0.05	NA	0.4382	FALSE	TRUE	TRUE	m143kl	0.99445	0.9599	69995	all_pilepsy	TRUE	reported	0.0099464	4.43×10-11	31356	SS_R_ICVF	TRUE	reported	XtHZ2j	3	FALSE
rs10980667	A	G	A	G	0.081237	-0.441	NA	0.1372	FALSE	FALSE	FALSE	m143kl	1.0009	0.6595	69995	all_pilepsy	TRUE	reported	0.014345	1.51×10-8	31356	SS_R_ISOVF	TRUE	reported	er3GKp	3	TRUE
rs1693560	G	A	G	A	-0.060491	-0.791	NA	0.5389	FALSE	FALSE	FALSE	m143kl	0.999905	0.4289	69995	all_pilepsy	TRUE	reported	0.0098167	7.31×10-10	31356	SS_R_ISOVF	TRUE	reported	er3GKp	3	TRUE
rs17205972	T	G	T	G	-0.086437	2.433	NA	0.197	FALSE	FALSE	FALSE	m143kl	0.999858	0.01496	69995	all_pilepsy	TRUE	reported	0.012287	2.06×10-12	31356	SS_R_ISOVF	TRUE	reported	er3GKp	3	TRUE
rs1948948	T	C	T	C	0.083343	-0.684	NA	0.4345	FALSE	FALSE	FALSE	m143kl	1.00029	0.4941	69995	all_pilepsy	TRUE	reported	0.0098485	2.79×10-17	31356	SS_R_ISOVF	TRUE	reported	er3GKp	3	TRUE
rs8067689	T	C	T	C	0.10834	-2.336	NA	0.1691	FALSE	FALSE	FALSE	m143kl	0.999825	0.01947	69995	all_pilepsy	TRUE	reported	0.013382	6.00×10-16	31356	SS_R_ISOVF	TRUE	reported	er3GKp	3	TRUE
rs10776630	A	T	A	T	-0.054062	-0.423	NA	0.4885	FALSE	TRUE	TRUE	m143kl	1.00002	0.6723	69995	all_pilepsy	TRUE	reported	0.0098272	3.82×10-8	31356	SS_R_MD	TRUE	reported	fHXZ73	3	FALSE
rs2239925	T	C	T	C	0.055974	-0.346	NA	0.4273	FALSE	FALSE	FALSE	m143kl	0.998684	0.729	69995	all_pilepsy	TRUE	reported	0.0099154	1.67×10-8	31356	SS_R_MD	TRUE	reported	fHXZ73	3	TRUE
rs67827860	T	C	T	C	0.16557	2.642	NA	0.1955	FALSE	FALSE	FALSE	m143kl	1.0001	0.008248	69995	all_pilepsy	TRUE	reported	0.012297	3.78×10-41	31356	SS_R_MD	TRUE	reported	fHXZ73	3	TRUE
rs742396	C	G	C	G	0.057011	1.846	NA	0.3837	FALSE	TRUE	TRUE	m143kl	1.00003	0.0649	69995	all_pilepsy	TRUE	reported	0.010091	1.63×10-8	31356	SS_R_MD	TRUE	reported	fHXZ73	3	FALSE
rs76566528	A	G	A	G	-0.087231	-2.105	NA	0.1545	FALSE	FALSE	FALSE	m143kl	0.999829	0.03526	69995	all_pilepsy	TRUE	reported	0.013773	2.45×10-10	31356	SS_R_MD	TRUE	reported	fHXZ73	3	TRUE
rs939924	C	T	C	T	-0.10818	1.466	NA	0.9044	FALSE	FALSE	FALSE	m143kl	0.999879	0.1426	69995	all_pilepsy	TRUE	reported	0.017055	2.29×10-10	31356	SS_R_MD	TRUE	reported	fHXZ73	3	TRUE
rs9608859	T	C	T	C	0.07061	0.954	NA	0.4244	FALSE	FALSE	FALSE	m143kl	0.99962	0.3399	69995	all_pilepsy	TRUE	reported	0.0099129	1.09×10-12	31356	SS_R_MD	TRUE	reported	fHXZ73	3	TRUE
rs11519877	A	G	A	G	-0.061339	-2.115	NA	0.309	FALSE	FALSE	FALSE	m143kl	1	0.03443	69995	all_pilepsy	TRUE	reported	0.010645	8.42×10-9	31356	STR_L_FA	TRUE	reported	qvRjll	3	TRUE
rs12146713	C	T	C	T	0.14442	0.504	NA	0.9155	FALSE	FALSE	FALSE	m143kl	0.999545	0.6141	69995	all_pilepsy	TRUE	reported	0.01668	5.13×10-18	31356	STR_L_FA	TRUE	reported	qvRjll	3	TRUE
rs35558207	G	A	G	A	0.060955	0.639	NA	0.6489	FALSE	FALSE	FALSE	m143kl	0.999464	0.5226	69995	all_pilepsy	TRUE	reported	0.010375	4.29×10-9	31356	STR_L_FA	TRUE	reported	qvRjll	3	TRUE
rs4556147	T	A	T	A	-0.065722	1.561	NA	0.7839	FALSE	TRUE	TRUE	m143kl	0.999936	0.1185	69995	all_pilepsy	TRUE	reported	0.011805	2.62×10-8	31356	STR_L_FA	TRUE	reported	qvRjll	3	FALSE
rs4843558	G	A	G	A	-0.073975	-1.394	NA	0.6198	FALSE	FALSE	FALSE	m143kl	0.999958	0.1633	69995	all_pilepsy	TRUE	reported	0.010092	2.39×10-13	31356	STR_L_FA	TRUE	reported	qvRjll	3	TRUE
rs67827860	T	C	T	C	-0.094529	2.642	NA	0.1955	FALSE	FALSE	FALSE	m143kl	1.0001	0.008248	69995	all_pilepsy	TRUE	reported	0.012333	1.87×10-14	31356	STR_L_FA	TRUE	reported	qvRjll	3	TRUE
rs1543359	C	T	C	T	0.061234	0.585	NA	0.732	FALSE	FALSE	FALSE	m143kl	1.0009	0.5589	69995	all_pilepsy	TRUE	reported	0.010963	2.36×10-8	31356	STR_L_ICVF	TRUE	reported	I3Jj65	3	TRUE
rs1580310	C	T	C	T	0.056079	-1.204	NA	0.5421	FALSE	FALSE	FALSE	m143kl	1.00024	0.2287	69995	all_pilepsy	TRUE	reported	0.0098507	1.27×10-8	31356	STR_L_ICVF	TRUE	reported	I3Jj65	3	TRUE
rs59731356	C	T	C	T	0.081122	-1.233	NA	0.671	FALSE	FALSE	FALSE	m143kl	0.999618	0.2174	69995	all_pilepsy	TRUE	reported	0.010493	1.11×10-14	31356	STR_L_ICVF	TRUE	reported	I3Jj65	3	TRUE
rs62065975	A	G	A	G	-0.057856	1.286	NA	0.4588	FALSE	FALSE	FALSE	m143kl	0.999681	0.1983	69995	all_pilepsy	TRUE	reported	0.0098621	4.52×10-9	31356	STR_L_ICVF	TRUE	reported	I3Jj65	3	TRUE
rs6442409	T	C	T	C	0.057354	0.323	NA	0.3458	FALSE	FALSE	FALSE	m143kl	0.999202	0.7465	69995	all_pilepsy	TRUE	reported	0.010328	2.84×10-8	31356	STR_L_ICVF	TRUE	reported	I3Jj65	3	TRUE
rs67827860	T	C	T	C	-0.17308	2.642	NA	0.1955	FALSE	FALSE	FALSE	m143kl	1.0001	0.008248	69995	all_pilepsy	TRUE	reported	0.012293	8.09×10-45	31356	STR_L_ICVF	TRUE	reported	I3Jj65	3	TRUE
rs72807596	C	G	C	G	0.072019	-1.611	NA	0.1661	FALSE	TRUE	TRUE	m143kl	1.00006	0.1072	69995	all_pilepsy	TRUE	reported	0.013069	3.61×10-8	31356	STR_L_ICVF	TRUE	reported	I3Jj65	3	FALSE
rs10786772	A	G	A	G	-0.061709	1.037	NA	0.3451	FALSE	FALSE	FALSE	m143kl	0.999926	0.2997	69995	all_pilepsy	TRUE	reported	0.010163	1.29×10-9	31356	STR_L_ISOVF	TRUE	reported	iTb472	3	TRUE
rs12445948	G	A	G	A	-0.080225	0.568	NA	0.5016	FALSE	FALSE	FALSE	m143kl	1.00069	0.5703	69995	all_pilepsy	TRUE	reported	0.0098487	3.98×10-16	31356	STR_L_ISOVF	TRUE	reported	iTb472	3	TRUE
rs1409682	A	G	A	G	0.085066	1.147	NA	0.2107	FALSE	FALSE	FALSE	m143kl	1.00004	0.2514	69995	all_pilepsy	TRUE	reported	0.011913	9.57×10-13	31356	STR_L_ISOVF	TRUE	reported	iTb472	3	TRUE
rs4862340	A	G	A	G	-0.058792	-0.555	NA	0.3998	FALSE	FALSE	FALSE	m143kl	1.0008	0.5792	69995	all_pilepsy	TRUE	reported	0.0099951	4.11×10-9	31356	STR_L_ISOVF	TRUE	reported	iTb472	3	TRUE
rs11020079	A	G	A	G	-0.057072	-0.082	NA	0.3991	FALSE	FALSE	FALSE	m143kl	0.994711	0.9343	69995	all_pilepsy	TRUE	reported	0.010027	1.27×10-8	31356	STR_L_MO	TRUE	reported	pRVWAc	3	TRUE
rs12146713	C	T	C	T	0.12124	0.504	NA	0.9155	FALSE	FALSE	FALSE	m143kl	0.999545	0.6141	69995	all_pilepsy	TRUE	reported	0.016689	3.87×10-13	31356	STR_L_MO	TRUE	reported	pRVWAc	3	TRUE
rs12946889	G	T	G	T	0.056923	-0.324	NA	0.5999	FALSE	FALSE	FALSE	m143kl	1.00025	0.746	69995	all_pilepsy	TRUE	reported	0.0099593	1.11×10-8	31356	STR_L_MO	TRUE	reported	pRVWAc	3	TRUE
rs2876513	T	C	T	C	0.063788	0.542	NA	0.2869	FALSE	FALSE	FALSE	m143kl	0.99995	0.5878	69995	all_pilepsy	TRUE	reported	0.010723	2.74×10-9	31356	STR_L_MO	TRUE	reported	pRVWAc	3	TRUE
rs35332951	A	G	A	G	-0.084305	-0.003	NA	0.1538	FALSE	FALSE	FALSE	m143kl	1.04072	0.9977	69995	all_pilepsy	TRUE	reported	0.01365	6.68×10-10	31356	STR_L_MO	TRUE	reported	pRVWAc	3	TRUE
rs4843554	C	T	C	T	-0.093059	-0.699	NA	0.622	FALSE	FALSE	FALSE	m143kl	0.999423	0.4843	69995	all_pilepsy	TRUE	reported	0.010152	5.32×10-20	31356	STR_L_MO	TRUE	reported	pRVWAc	3	TRUE
rs73408272	T	C	T	C	0.098748	1.409	NA	0.1089	FALSE	FALSE	FALSE	m143kl	1.0004	0.159	69995	all_pilepsy	TRUE	reported	0.015634	2.73×10-10	31356	STR_L_MO	TRUE	reported	pRVWAc	3	TRUE
rs12146713	C	T	C	T	-0.15577	0.504	NA	0.9155	FALSE	FALSE	FALSE	m143kl	0.999545	0.6141	69995	all_pilepsy	TRUE	reported	0.016676	1.05×10-20	31356	STR_L_OD	TRUE	reported	WvmPxI	3	TRUE
rs4556147	T	A	T	A	0.068377	1.561	NA	0.7839	FALSE	TRUE	TRUE	m143kl	0.999936	0.1185	69995	all_pilepsy	TRUE	reported	0.011804	7.03×10-9	31356	STR_L_OD	TRUE	reported	WvmPxI	3	FALSE
rs4843555	T	C	T	C	0.091568	-0.726	NA	0.4191	FALSE	FALSE	FALSE	m143kl	1.00059	0.4681	69995	all_pilepsy	TRUE	reported	0.009924	3.04×10-20	31356	STR_L_OD	TRUE	reported	WvmPxI	3	TRUE
rs798508	G	C	G	C	-0.058552	-0.161	NA	0.7089	FALSE	TRUE	TRUE	m143kl	0.999264	0.872	69995	all_pilepsy	TRUE	reported	0.010728	4.87×10-8	31356	STR_L_OD	TRUE	reported	WvmPxI	3	FALSE
rs10052710	G	T	G	T	-0.099752	2.465	NA	0.8001	FALSE	FALSE	FALSE	m143kl	1.00009	0.01371	69995	all_pilepsy	TRUE	reported	0.012252	4.12×10-16	31356	STR_R_FA	TRUE	reported	rcvwb8	3	TRUE
rs12146713	C	T	C	T	0.14332	0.504	NA	0.9155	FALSE	FALSE	FALSE	m143kl	0.999545	0.6141	69995	all_pilepsy	TRUE	reported	0.016681	9.16×10-18	31356	STR_R_FA	TRUE	reported	rcvwb8	3	TRUE
rs1693571	T	A	T	A	-0.053985	-0.85	NA	0.5392	FALSE	TRUE	TRUE	m143kl	1.00016	0.3954	69995	all_pilepsy	TRUE	reported	0.0098161	3.85×10-8	31356	STR_R_FA	TRUE	reported	rcvwb8	3	FALSE
rs4556147	T	A	T	A	-0.066776	1.561	NA	0.7839	FALSE	TRUE	TRUE	m143kl	0.999936	0.1185	69995	all_pilepsy	TRUE	reported	0.011804	1.56×10-8	31356	STR_R_FA	TRUE	reported	rcvwb8	3	FALSE
rs4843558	G	A	G	A	-0.075866	-1.394	NA	0.6198	FALSE	FALSE	FALSE	m143kl	0.999958	0.1633	69995	all_pilepsy	TRUE	reported	0.010092	5.79×10-14	31356	STR_R_FA	TRUE	reported	rcvwb8	3	TRUE
rs10853006	A	G	A	G	0.055442	1.844	NA	0.3781	FALSE	FALSE	FALSE	m143kl	0.999839	0.06514	69995	all_pilepsy	TRUE	reported	0.010091	3.97×10-8	31356	STR_R_ICVF	TRUE	reported	sLVFhs	3	TRUE
rs2267161	T	C	T	C	0.084943	-1.007	NA	0.3216	FALSE	FALSE	FALSE	m143kl	0.999928	0.3139	69995	all_pilepsy	TRUE	reported	0.010625	1.37×10-15	31356	STR_R_ICVF	TRUE	reported	sLVFhs	3	TRUE
rs2780818	G	T	G	T	0.06923	1.418	NA	0.7531	FALSE	FALSE	FALSE	m143kl	0.999539	0.156	69995	all_pilepsy	TRUE	reported	0.011726	3.61×10-9	31356	STR_R_ICVF	TRUE	reported	sLVFhs	3	TRUE
rs62065975	A	G	A	G	-0.060196	1.286	NA	0.4588	FALSE	FALSE	FALSE	m143kl	0.999681	0.1983	69995	all_pilepsy	TRUE	reported	0.0098614	1.05×10-9	31356	STR_R_ICVF	TRUE	reported	sLVFhs	3	TRUE
rs6442409	T	C	T	C	0.057477	0.323	NA	0.3458	FALSE	FALSE	FALSE	m143kl	0.999202	0.7465	69995	all_pilepsy	TRUE	reported	0.010328	2.65×10-8	31356	STR_R_ICVF	TRUE	reported	sLVFhs	3	TRUE
rs67827860	T	C	T	C	-0.17835	2.642	NA	0.1955	FALSE	FALSE	FALSE	m143kl	1.0001	0.008248	69995	all_pilepsy	TRUE	reported	0.012289	1.71×10-47	31356	STR_R_ICVF	TRUE	reported	sLVFhs	3	TRUE
rs6810608	T	C	T	C	0.068928	-0.566	NA	0.3209	FALSE	FALSE	FALSE	m143kl	1.0008	0.5717	69995	all_pilepsy	TRUE	reported	0.010358	2.91×10-11	31356	STR_R_ICVF	TRUE	reported	sLVFhs	3	TRUE
rs10786772	A	G	A	G	-0.056994	1.037	NA	0.3451	FALSE	FALSE	FALSE	m143kl	0.999926	0.2997	69995	all_pilepsy	TRUE	reported	0.010164	2.08×10-8	31356	STR_R_ISOVF	TRUE	reported	ZzEqbX	3	TRUE
rs10980628	C	T	C	T	0.089735	1.155	NA	0.7894	FALSE	FALSE	FALSE	m143kl	1.00002	0.2481	69995	all_pilepsy	TRUE	reported	0.011906	5.00×10-14	31356	STR_R_ISOVF	TRUE	reported	ZzEqbX	3	TRUE
rs12445948	G	A	G	A	-0.079101	0.568	NA	0.5016	FALSE	FALSE	FALSE	m143kl	1.00069	0.5703	69995	all_pilepsy	TRUE	reported	0.0098492	1.02×10-15	31356	STR_R_ISOVF	TRUE	reported	ZzEqbX	3	TRUE
rs5750482	T	C	T	C	-0.057311	-0.441	NA	0.3827	FALSE	FALSE	FALSE	m143kl	0.99902	0.6589	69995	all_pilepsy	TRUE	reported	0.010154	1.68×10-8	31356	STR_R_ISOVF	TRUE	reported	ZzEqbX	3	TRUE
rs12146713	C	T	C	T	0.11803	0.504	NA	0.9155	FALSE	FALSE	FALSE	m143kl	0.999545	0.6141	69995	all_pilepsy	TRUE	reported	0.01669	1.58×10-12	31356	STR_R_MO	TRUE	reported	uelybK	3	TRUE
rs12946889	G	T	G	T	0.057019	-0.324	NA	0.5999	FALSE	FALSE	FALSE	m143kl	1.00025	0.746	69995	all_pilepsy	TRUE	reported	0.0099593	1.05×10-8	31356	STR_R_MO	TRUE	reported	uelybK	3	TRUE
rs3847525	A	C	A	C	0.057741	0.842	NA	0.324	FALSE	FALSE	FALSE	m143kl	0.999601	0.3996	69995	all_pilepsy	TRUE	reported	0.010391	2.78×10-8	31356	STR_R_MO	TRUE	reported	uelybK	3	TRUE
rs4905906	T	G	T	G	0.066947	-1.942	NA	0.3153	FALSE	FALSE	FALSE	m143kl	1.00027	0.0522	69995	all_pilepsy	TRUE	reported	0.010682	3.74×10-10	31356	STR_R_MO	TRUE	reported	uelybK	3	TRUE
rs7821914	C	T	C	T	0.055408	-2.177	NA	0.5667	FALSE	FALSE	FALSE	m143kl	1.00006	0.02949	69995	all_pilepsy	TRUE	reported	0.0099405	2.52×10-8	31356	STR_R_MO	TRUE	reported	uelybK	3	TRUE
rs9398787	G	A	G	A	-0.07603	-0.173	NA	0.49	FALSE	FALSE	FALSE	m143kl	0.998154	0.8624	69995	all_pilepsy	TRUE	reported	0.0098587	1.29×10-14	31356	STR_R_MO	TRUE	reported	uelybK	3	TRUE
rs9888792	G	A	G	A	-0.091035	-1.517	NA	0.6679	FALSE	FALSE	FALSE	m143kl	0.999826	0.1292	69995	all_pilepsy	TRUE	reported	0.010477	3.92×10-18	31356	STR_R_MO	TRUE	reported	uelybK	3	TRUE
rs12146713	C	T	C	T	-0.15665	0.504	NA	0.9155	FALSE	FALSE	FALSE	m143kl	0.999545	0.6141	69995	all_pilepsy	TRUE	reported	0.016675	6.32×10-21	31356	STR_R_OD	TRUE	reported	2kNQrN	3	TRUE
rs13256208	T	C	T	C	-0.057587	-1.789	NA	0.3836	FALSE	FALSE	FALSE	m143kl	1.00016	0.07366	69995	all_pilepsy	TRUE	reported	0.010083	1.14×10-8	31356	STR_R_OD	TRUE	reported	2kNQrN	3	TRUE
rs17098275	C	T	C	T	-0.073472	-0.41	NA	0.8457	FALSE	FALSE	FALSE	m143kl	0.99998	0.6818	69995	all_pilepsy	TRUE	reported	0.013347	3.74×10-8	31356	STR_R_OD	TRUE	reported	2kNQrN	3	TRUE
rs4843555	T	C	T	C	0.086737	-0.726	NA	0.4191	FALSE	FALSE	FALSE	m143kl	1.00059	0.4681	69995	all_pilepsy	TRUE	reported	0.0099261	2.54×10-18	31356	STR_R_OD	TRUE	reported	2kNQrN	3	TRUE
rs59216835	C	A	C	A	-0.078811	1.161	NA	0.8487	FALSE	FALSE	FALSE	m143kl	1.00033	0.2458	69995	all_pilepsy	TRUE	reported	0.013838	1.25×10-8	31356	STR_R_OD	TRUE	reported	2kNQrN	3	TRUE
rs923025	A	G	A	G	0.060167	-0.086	NA	0.3088	FALSE	FALSE	FALSE	m143kl	0.996118	0.9312	69995	all_pilepsy	TRUE	reported	0.010808	2.63×10-8	31356	STR_R_OD	TRUE	reported	2kNQrN	3	TRUE
rs117785736	A	G	A	G	-0.10302	-0.229	NA	0.077	FALSE	FALSE	FALSE	m143kl	1.00186	0.8192	69995	all_pilepsy	TRUE	reported	0.018053	1.17×10-8	31356	Tapetum_L_FA	TRUE	reported	6Ifj8k	3	TRUE
rs13176921	G	A	G	A	-0.076081	2.457	NA	0.7978	FALSE	FALSE	FALSE	m143kl	0.999997	0.01401	69995	all_pilepsy	TRUE	reported	0.012233	5.09×10-10	31356	Tapetum_L_FA	TRUE	reported	6Ifj8k	3	TRUE
rs141382935	T	C	T	C	0.17922	-0.204	NA	0.0256	FALSE	FALSE	FALSE	m143kl	1.00218	0.8387	69995	all_pilepsy	TRUE	reported	0.029989	2.32×10-9	31356	Tapetum_L_FA	TRUE	reported	6Ifj8k	3	TRUE
rs17371986	G	A	G	A	0.068767	-0.26	NA	0.795	FALSE	FALSE	FALSE	m143kl	0.998686	0.7946	69995	all_pilepsy	TRUE	reported	0.012067	1.22×10-8	31356	Tapetum_L_FA	TRUE	reported	6Ifj8k	3	TRUE
rs2164950	A	G	A	G	-0.097148	0.079	NA	0.1283	FALSE	FALSE	FALSE	m143kl	1.00427	0.9373	69995	all_pilepsy	TRUE	reported	0.014872	6.62×10-11	31356	Tapetum_L_FA	TRUE	reported	6Ifj8k	3	TRUE
rs4857716	C	T	C	T	0.062726	-1.113	NA	0.5859	FALSE	FALSE	FALSE	m143kl	1.00019	0.2658	69995	all_pilepsy	TRUE	reported	0.0099599	3.08×10-10	31356	Tapetum_L_FA	TRUE	reported	6Ifj8k	3	TRUE
rs7224779	T	A	T	A	0.05604	-0.364	NA	0.5137	FALSE	TRUE	TRUE	m143kl	1.00052	0.716	69995	all_pilepsy	TRUE	reported	0.0097113	8.01×10-9	31356	Tapetum_L_FA	TRUE	reported	6Ifj8k	3	FALSE
rs13100537	T	G	T	G	0.076478	0.055	NA	0.1893	FALSE	FALSE	FALSE	m143kl	1.006	0.9564	69995	all_pilepsy	TRUE	reported	0.012384	6.71×10-10	31356	Tapetum_L_ICVF	TRUE	reported	zFrK5t	3	TRUE
rs17205972	T	G	T	G	-0.1397	2.433	NA	0.197	FALSE	FALSE	FALSE	m143kl	0.999858	0.01496	69995	all_pilepsy	TRUE	reported	0.012264	5.68×10-30	31356	Tapetum_L_ICVF	TRUE	reported	zFrK5t	3	TRUE
rs72828807	A	G	A	G	0.075678	-0.743	NA	0.2817	FALSE	FALSE	FALSE	m143kl	1.00049	0.4577	69995	all_pilepsy	TRUE	reported	0.011037	7.26×10-12	31356	Tapetum_L_ICVF	TRUE	reported	zFrK5t	3	TRUE
rs309587	C	T	C	T	0.057743	2.15	NA	0.6717	FALSE	FALSE	FALSE	m143kl	0.999793	0.03152	69995	all_pilepsy	TRUE	reported	0.010458	3.41×10-8	31356	Tapetum_L_MD	TRUE	reported	SvX6nq	3	TRUE
rs56714236	G	T	G	T	0.093229	-1.011	NA	0.9042	FALSE	FALSE	FALSE	m143kl	0.999966	0.312	69995	all_pilepsy	TRUE	reported	0.0164	1.33×10-8	31356	Tapetum_L_MD	TRUE	reported	SvX6nq	3	TRUE
rs141382935	T	C	T	C	0.20181	-0.204	NA	0.0256	FALSE	FALSE	FALSE	m143kl	1.00218	0.8387	69995	all_pilepsy	TRUE	reported	0.029983	1.73×10-11	31356	Tapetum_R_FA	TRUE	reported	McklvT	3	TRUE
rs17371986	G	A	G	A	0.076811	-0.26	NA	0.795	FALSE	FALSE	FALSE	m143kl	0.998686	0.7946	69995	all_pilepsy	TRUE	reported	0.012065	1.98×10-10	31356	Tapetum_R_FA	TRUE	reported	McklvT	3	TRUE
rs4923816	T	C	T	C	0.0648	-0.749	NA	0.429	FALSE	FALSE	FALSE	m143kl	1.00032	0.454	69995	all_pilepsy	TRUE	reported	0.0098852	5.68×10-11	31356	Tapetum_R_FA	TRUE	reported	McklvT	3	TRUE
rs67316928	C	T	C	T	-0.056598	-0.213	NA	0.6067	FALSE	FALSE	FALSE	m143kl	1.00104	0.8315	69995	all_pilepsy	TRUE	reported	0.010047	1.79×10-8	31356	Tapetum_R_FA	TRUE	reported	McklvT	3	TRUE
rs760402	G	A	G	A	0.058452	-0.294	NA	0.6947	FALSE	FALSE	FALSE	m143kl	0.999298	0.7686	69995	all_pilepsy	TRUE	reported	0.010603	3.57×10-8	31356	Tapetum_R_FA	TRUE	reported	McklvT	3	TRUE
rs9493458	C	A	C	A	-0.057594	-0.979	NA	0.6399	FALSE	FALSE	FALSE	m143kl	0.999835	0.3275	69995	all_pilepsy	TRUE	reported	0.010171	1.51×10-8	31356	Tapetum_R_FA	TRUE	reported	McklvT	3	TRUE
rs10109984	C	T	C	T	0.056296	-1.106	NA	0.6086	FALSE	FALSE	FALSE	m143kl	0.999527	0.2685	69995	all_pilepsy	TRUE	reported	0.010228	3.75×10-8	31356	Tapetum_R_ICVF	TRUE	reported	YACliq	3	TRUE
rs11867582	G	A	G	A	-0.091719	0.854	NA	0.808	FALSE	FALSE	FALSE	m143kl	0.999778	0.393	69995	all_pilepsy	TRUE	reported	0.012495	2.20×10-13	31356	Tapetum_R_ICVF	TRUE	reported	YACliq	3	TRUE
rs17205972	T	G	T	G	-0.13763	2.433	NA	0.197	FALSE	FALSE	FALSE	m143kl	0.999858	0.01496	69995	all_pilepsy	TRUE	reported	0.012265	3.85×10-29	31356	Tapetum_R_ICVF	TRUE	reported	YACliq	3	TRUE
rs2280425	T	C	T	C	0.068168	-0.536	NA	0.2601	FALSE	FALSE	FALSE	m143kl	0.999572	0.5918	69995	all_pilepsy	TRUE	reported	0.011166	1.05×10-9	31356	Tapetum_R_ICVF	TRUE	reported	YACliq	3	TRUE
rs3776089	G	A	G	A	0.064627	-2.26	NA	0.722	FALSE	FALSE	FALSE	m143kl	1.00006	0.02383	69995	all_pilepsy	TRUE	reported	0.011155	7.00×10-9	31356	Tapetum_R_ICVF	TRUE	reported	YACliq	3	TRUE
rs4142495	A	G	A	G	0.057912	-0.324	NA	0.3045	FALSE	FALSE	FALSE	m143kl	1.00025	0.746	69995	all_pilepsy	TRUE	reported	0.010548	4.06×10-8	31356	Tapetum_R_ICVF	TRUE	reported	YACliq	3	TRUE
rs10237149	A	G	A	G	-0.060967	-0.465	NA	0.3841	FALSE	FALSE	FALSE	m143kl	0.999006	0.6416	69995	all_pilepsy	TRUE	reported	0.010229	2.56×10-9	31356	Tapetum_R_MD	TRUE	reported	Rt7pgF	3	TRUE
rs10252734	G	T	G	T	0.062807	1.222	NA	0.5849	FALSE	FALSE	FALSE	m143kl	1.0002	0.2218	69995	all_pilepsy	TRUE	reported	0.0099702	3.05×10-10	31356	Tapetum_R_MD	TRUE	reported	Rt7pgF	3	TRUE
rs141382935	T	C	T	C	-0.17418	-0.204	NA	0.0256	FALSE	FALSE	FALSE	m143kl	1.00218	0.8387	69995	all_pilepsy	TRUE	reported	0.029991	6.43×10-9	31356	Tapetum_R_MD	TRUE	reported	Rt7pgF	3	TRUE
rs309587	C	T	C	T	0.062059	2.15	NA	0.6717	FALSE	FALSE	FALSE	m143kl	0.999793	0.03152	69995	all_pilepsy	TRUE	reported	0.010457	2.99×10-9	31356	Tapetum_R_MD	TRUE	reported	Rt7pgF	3	TRUE
rs4843550	G	C	G	C	-0.058847	-0.156	NA	0.5668	FALSE	TRUE	TRUE	m143kl	1.00299	0.8764	69995	all_pilepsy	TRUE	reported	0.0098759	2.58×10-9	31356	Tapetum_R_MD	TRUE	reported	Rt7pgF	3	FALSE
rs4610751	A	C	A	C	0.063551	0.881	NA	0.2728	FALSE	FALSE	FALSE	m143kl	0.999753	0.3782	69995	all_pilepsy	TRUE	reported	0.010893	5.48×10-9	31356	UF_L_FA	TRUE	reported	pJZi9M	3	TRUE
rs5024083	A	G	A	G	-0.08741	-0.784	NA	0.2898	FALSE	FALSE	FALSE	m143kl	1.00057	0.4333	69995	all_pilepsy	TRUE	reported	0.010586	1.58×10-16	31356	UF_L_FA	TRUE	reported	pJZi9M	3	TRUE
rs67827860	T	C	T	C	-0.069971	2.642	NA	0.1955	FALSE	FALSE	FALSE	m143kl	1.0001	0.008248	69995	all_pilepsy	TRUE	reported	0.012341	1.45×10-8	31356	UF_L_FA	TRUE	reported	pJZi9M	3	TRUE
rs79643070	G	T	G	T	0.088233	0.149	NA	0.8705	FALSE	FALSE	FALSE	m143kl	0.998695	0.8814	69995	all_pilepsy	TRUE	reported	0.01496	3.73×10-9	31356	UF_L_FA	TRUE	reported	pJZi9M	3	TRUE
rs16900511	T	C	T	C	0.079697	-0.185	NA	0.1871	FALSE	FALSE	FALSE	m143kl	0.997052	0.8528	69995	all_pilepsy	TRUE	reported	0.012897	6.54×10-10	31356	UF_L_ICVF	TRUE	reported	E8Ava7	3	TRUE
rs17187902	A	T	A	T	-0.07533	-0.747	NA	0.2924	FALSE	TRUE	TRUE	m143kl	0.999859	0.455	69995	all_pilepsy	TRUE	reported	0.01055	9.62×10-13	31356	UF_L_ICVF	TRUE	reported	E8Ava7	3	FALSE
rs2780818	G	T	G	T	0.087403	1.418	NA	0.7531	FALSE	FALSE	FALSE	m143kl	0.999539	0.156	69995	all_pilepsy	TRUE	reported	0.011721	9.18×10-14	31356	UF_L_ICVF	TRUE	reported	E8Ava7	3	TRUE
rs6442409	T	C	T	C	0.05856	0.323	NA	0.3458	FALSE	FALSE	FALSE	m143kl	0.999202	0.7465	69995	all_pilepsy	TRUE	reported	0.010328	1.45×10-8	31356	UF_L_ICVF	TRUE	reported	E8Ava7	3	TRUE
rs6601340	T	A	T	A	0.058069	2.38	NA	0.6428	FALSE	TRUE	TRUE	m143kl	1.00016	0.01733	69995	all_pilepsy	TRUE	reported	0.010161	1.11×10-8	31356	UF_L_ICVF	TRUE	reported	E8Ava7	3	FALSE
rs67827860	T	C	T	C	-0.16777	2.642	NA	0.1955	FALSE	FALSE	FALSE	m143kl	1.0001	0.008248	69995	all_pilepsy	TRUE	reported	0.012296	3.33×10-42	31356	UF_L_ICVF	TRUE	reported	E8Ava7	3	TRUE
rs2780902	T	C	T	C	-0.079525	1.598	NA	0.2449	FALSE	FALSE	FALSE	m143kl	0.999879	0.11	69995	all_pilepsy	TRUE	reported	0.011739	1.28×10-11	31356	UF_L_MD	TRUE	reported	ePO0UX	3	TRUE
rs67827860	T	C	T	C	0.13493	2.642	NA	0.1955	FALSE	FALSE	FALSE	m143kl	1.0001	0.008248	69995	all_pilepsy	TRUE	reported	0.012315	7.40×10-28	31356	UF_L_MD	TRUE	reported	ePO0UX	3	TRUE
rs11860417	C	T	C	T	-0.061444	-1.183	NA	0.723	FALSE	FALSE	FALSE	m143kl	0.999767	0.2367	69995	all_pilepsy	TRUE	reported	0.01087	1.60×10-8	31356	UF_L_OD	TRUE	reported	ZVPduq	3	TRUE
rs13121156	C	T	C	T	0.066618	-0.843	NA	0.7006	FALSE	FALSE	FALSE	m143kl	0.99994	0.3992	69995	all_pilepsy	TRUE	reported	0.010534	2.60×10-10	31356	UF_L_OD	TRUE	reported	ZVPduq	3	TRUE
rs17659166	T	C	T	C	-0.060124	0.661	NA	0.3403	FALSE	FALSE	FALSE	m143kl	1.00044	0.5088	69995	all_pilepsy	TRUE	reported	0.010292	5.24×10-9	31356	UF_L_OD	TRUE	reported	ZVPduq	3	TRUE
rs35025214	G	C	G	C	-0.059507	0.674	NA	0.5189	FALSE	TRUE	TRUE	m143kl	0.99974	0.5002	69995	all_pilepsy	TRUE	reported	0.0097755	1.17×10-9	31356	UF_L_OD	TRUE	reported	ZVPduq	3	FALSE
rs4857715	A	T	A	T	-0.057379	-0.086	NA	0.3872	FALSE	TRUE	TRUE	m143kl	0.999029	0.9314	69995	all_pilepsy	TRUE	reported	0.010048	1.14×10-8	31356	UF_L_OD	TRUE	reported	ZVPduq	3	FALSE
rs17247425	C	A	C	A	-0.069389	-0.72	NA	0.7048	FALSE	FALSE	FALSE	m143kl	1.00017	0.4716	69995	all_pilepsy	TRUE	reported	0.010546	4.82×10-11	31356	UF_R_FA	TRUE	reported	qO8bNb	3	TRUE
rs1814324	A	T	A	T	-0.073574	0.062	NA	0.1878	FALSE	TRUE	TRUE	m143kl	0.992705	0.9502	69995	all_pilepsy	TRUE	reported	0.012361	2.69×10-9	31356	UF_R_FA	TRUE	reported	qO8bNb	3	FALSE
rs2713546	A	C	A	C	0.067852	0.816	NA	0.4806	FALSE	FALSE	FALSE	m143kl	0.999571	0.4143	69995	all_pilepsy	TRUE	reported	0.009775	4.00×10-12	31356	UF_R_FA	TRUE	reported	qO8bNb	3	TRUE
rs4610751	A	C	A	C	0.068175	0.881	NA	0.2728	FALSE	FALSE	FALSE	m143kl	0.999753	0.3782	69995	all_pilepsy	TRUE	reported	0.010891	3.94×10-10	31356	UF_R_FA	TRUE	reported	qO8bNb	3	TRUE
rs11249939	G	A	G	A	0.061217	2.179	NA	0.6111	FALSE	FALSE	FALSE	m143kl	0.999804	0.0293	69995	all_pilepsy	TRUE	reported	0.010046	1.12×10-9	31356	UF_R_ICVF	TRUE	reported	h71R2R	3	TRUE
rs13164785	G	T	G	T	-0.17703	2.727	NA	0.8041	FALSE	FALSE	FALSE	m143kl	0.999994	0.006391	69995	all_pilepsy	TRUE	reported	0.012294	8.69×10-47	31356	UF_R_ICVF	TRUE	reported	h71R2R	3	TRUE
rs2780885	T	C	T	C	0.080749	1.559	NA	0.2449	FALSE	FALSE	FALSE	m143kl	1.00028	0.1191	69995	all_pilepsy	TRUE	reported	0.011742	6.30×10-12	31356	UF_R_ICVF	TRUE	reported	h71R2R	3	TRUE
rs7727329	C	T	C	T	0.082487	-0.311	NA	0.8277	FALSE	FALSE	FALSE	m143kl	1.00127	0.7561	69995	all_pilepsy	TRUE	reported	0.013549	1.16×10-9	31356	UF_R_ICVF	TRUE	reported	h71R2R	3	TRUE
rs112317270	C	T	C	T	-0.081016	1.022	NA	0.868	FALSE	FALSE	FALSE	m143kl	1.00025	0.3069	69995	all_pilepsy	TRUE	reported	0.013822	4.66×10-9	31356	UF_R_MD	TRUE	reported	SbiCuP	3	TRUE
rs2780902	T	C	T	C	-0.075398	1.598	NA	0.2449	FALSE	FALSE	FALSE	m143kl	0.999879	0.11	69995	all_pilepsy	TRUE	reported	0.01174	1.37×10-10	31356	UF_R_MD	TRUE	reported	SbiCuP	3	TRUE
rs67827860	T	C	T	C	0.14958	2.642	NA	0.1955	FALSE	FALSE	FALSE	m143kl	1.0001	0.008248	69995	all_pilepsy	TRUE	reported	0.012307	7.10×10-34	31356	UF_R_MD	TRUE	reported	SbiCuP	3	TRUE
rs75430653	C	T	C	T	-0.075045	-0.367	NA	0.8194	FALSE	FALSE	FALSE	m143kl	0.999565	0.7135	69995	all_pilepsy	TRUE	reported	0.013136	1.13×10-8	31356	UF_R_MD	TRUE	reported	SbiCuP	3	TRUE
rs2189574	A	G	A	G	0.058622	-0.778	NA	0.3028	FALSE	FALSE	FALSE	m143kl	1.00029	0.4367	69995	all_pilepsy	TRUE	reported	0.010501	2.40×10-8	31356	UF_R_OD	TRUE	reported	h91jbo	3	TRUE
rs2713546	A	C	A	C	-0.070541	0.816	NA	0.4806	FALSE	FALSE	FALSE	m143kl	0.999571	0.4143	69995	all_pilepsy	TRUE	reported	0.0097741	5.50×10-13	31356	UF_R_OD	TRUE	reported	h91jbo	3	TRUE
rs9308343	G	A	G	A	-0.054422	-0.618	NA	0.5743	FALSE	FALSE	FALSE	m143kl	1.00006	0.5366	69995	all_pilepsy	TRUE	reported	0.0099064	3.98×10-8	31356	UF_R_OD	TRUE	reported	h91jbo	3	TRUE

## Sheet: IDP to all pilepsy_result
Action1
Outcome	Exposure	Method	nSnp	Beta	SE	Pval	Lo_CI	Up_CI	OR	OR_LCI95	OR_UCI95	Estimate	Pvalue
all_pilepsy	SFOF_R_ICVF	IVW(MRE)	2	-28.5732	1.68109	8.66×10-65	-31.8682	-25.2783	3.90×10-13	1.44×10-14	1.05×10-11	0.000000e+00 ( 0.00- 0.000000e+00)	8.70×10-65
all_pilepsy	SCR_R_MD	IVW(MRE)	4	16.3311	2.46337	3.37×10-11	11.5029	21.1593	1.24×10 7	9.90×10 4	1.55×10 9	1.237379e+07 ( 99001.26- 1.546552e+09)	3.40×10-11
all_pilepsy	SFOF_L_ICVF	IVW(MRE)	3	-18.8397	3.36346	2.13×10-8	-25.432	-12.2473	6.58×10-9	9.02×10-12	4.80×10-6	0.000000e+00 ( 0.00- 0.000000e+00)	2.10×10-8
all_pilepsy	SCC_ICVF	IVW(MRE)	6	-15.1932	2.83344	8.23×10-8	-20.7468	-9.63969	2.52×10-7	9.77×10-10	6.51×10-5	0.000000e+00 ( 0.00- 0.000000e+00)	8.20×10-8
all_pilepsy	SLF_L_FA	IVW(MRE)	2	-21.0016	3.94838	1.04×10-7	-28.7404	-13.2628	7.57×10-10	3.30×10-13	1.74×10-6	0.000000e+00 ( 0.00- 0.000000e+00)	1.00×10-7
all_pilepsy	SCC_OD	IVW(MRE)	2	-4.58744	0.975725	2.58×10-6	-6.49986	-2.67502	1.02×10-2	1.50×10-3	6.89×10-2	1.000000e-02 ( 0.00- 7.000000e-02)	2.60×10-6
all_pilepsy	Tapetum_R_ICVF	IVW(MRE)	6	-15.8492	3.51901	6.67×10-6	-22.7465	-8.95195	1.31×10-7	1.32×10-10	1.29×10-4	0.000000e+00 ( 0.00- 0.000000e+00)	6.70×10-6
all_pilepsy	RIC_L_MD	IVW(MRE)	6	18.9942	4.32606	1.13×10-5	10.5151	27.4733	1.77×10 8	3.69×10 4	8.54×10 11	1.774535e+08 ( 36869.40- 8.540891e+11)	1.10×10-5
all_pilepsy	SS_L_FA	IVW(MRE)	5	-17.9633	4.46838	5.82×10-5	-26.7213	-9.20525	1.58×10-8	2.48×10-12	1.01×10-4	0.000000e+00 ( 0.00- 0.000000e+00)	5.80×10-5
all_pilepsy	SCC_MO	IVW(MRE)	2	4.3623	1.11095	8.61×10-5	2.18483	6.53977	7.84×10 1	8.89×10 0	6.92×10 2	7.844000e+01 ( 8.89- 6.921300e+02)	8.60×10-5
all_pilepsy	STR_L_ICVF	IVW(MRE)	7	-13.7715	3.54495	1.02×10-4	-20.7196	-6.82344	1.04×10-6	1.00×10-9	1.09×10-3	0.000000e+00 ( 0.00- 0.000000e+00)	1.00×10-4
all_pilepsy	SS_R_ICVF	IVW(MRE)	9	-12.8725	3.38801	1.45×10-4	-19.513	-6.23196	2.57×10-6	3.35×10-9	1.97×10-3	0.000000e+00 ( 0.00- 0.000000e+00)	1.50×10-4
all_pilepsy	SCC_FA	Weighted median	5	-18.7643	5.41603	5.31×10-4	-29.3797	-8.14888	7.09×10-9	1.74×10-13	2.89×10-4	0.000000e+00 ( 0.00- 0.000000e+00)	5.30×10-4
all_pilepsy	RIC_L_ICVF	Weighted median	11	-14.0724	4.23272	8.85×10-4	-22.3685	-5.77627	7.73×10-7	1.93×10-10	3.10×10-3	0.000000e+00 ( 0.00- 0.000000e+00)	8.90×10-4
all_pilepsy	SS_L_FA	Weighted median	5	-20.4465	6.22447	1.02×10-3	-32.6465	-8.24652	1.32×10-9	6.63×10-15	2.62×10-4	0.000000e+00 ( 0.00- 0.000000e+00)	1.00×10-3
all_pilepsy	SCC_MD	IVW(MRE)	6	18.4792	5.64372	1.06×10-3	7.41749	29.5409	1.06×10 8	1.66×10 3	6.75×10 12	1.060237e+08 ( 1664.85- 6.751988e+12)	1.10×10-3
all_pilepsy	SCC_ICVF	Weighted median	6	-15.1113	4.61424	1.06×10-3	-24.1552	-6.06736	2.74×10-7	3.23×10-11	2.32×10-3	0.000000e+00 ( 0.00- 0.000000e+00)	1.10×10-3
all_pilepsy	RIC_L_MD	Weighted median	6	19.4914	6.24241	1.79×10-3	7.25631	31.7266	2.92×10 8	1.42×10 3	6.01×10 13	2.917576e+08 ( 1417.02- 6.007143e+13)	1.80×10-3
all_pilepsy	RIC_L_ICVF	IVW(MRE)	11	-13.536	4.36961	1.95×10-3	-22.1004	-4.97157	1.32×10-6	2.52×10-10	6.93×10-3	0.000000e+00 ( 0.00- 1.000000e-02)	1.90×10-3
all_pilepsy	SS_L_ICVF	IVW(MRE)	12	-9.43127	3.03776	1.90×10-3	-15.3853	-3.47725	8.02×10-5	2.08×10-7	3.09×10-2	0.000000e+00 ( 0.00- 3.000000e-02)	1.90×10-3
all_pilepsy	SS_R_FA	IVW(MRE)	3	-18.0643	5.98225	2.53×10-3	-29.7895	-6.33907	1.43×10-8	1.16×10-13	1.77×10-3	0.000000e+00 ( 0.00- 0.000000e+00)	2.50×10-3
all_pilepsy	SCR_R_MD	Weighted median	4	17.7321	5.85438	2.45×10-3	6.25755	29.2067	5.02×10 7	5.22×10 2	4.83×10 12	5.023107e+07 ( 521.94- 4.834190e+12)	2.50×10-3
all_pilepsy	SS_R_ICVF	Weighted median	9	-13.5329	4.4728	2.48×10-3	-22.2996	-4.76626	1.33×10-6	2.07×10-10	8.51×10-3	0.000000e+00 ( 0.00- 1.000000e-02)	2.50×10-3
all_pilepsy	SCR_L_ICVF	IVW(MRE)	6	-10.8347	3.7099	3.49×10-3	-18.1061	-3.56329	1.97×10-5	1.37×10-8	2.83×10-2	0.000000e+00 ( 0.00- 3.000000e-02)	3.50×10-3
all_pilepsy	STR_L_ICVF	Weighted median	7	-15.2601	5.23112	3.53×10-3	-25.5131	-5.00715	2.36×10-7	8.31×10-12	6.69×10-3	0.000000e+00 ( 0.00- 1.000000e-02)	3.50×10-3
all_pilepsy	RIC_R_ICVF	Weighted median	7	-12.6108	4.40306	4.18×10-3	-21.2408	-3.98084	3.34×10-6	5.96×10-10	1.87×10-2	0.000000e+00 ( 0.00- 2.000000e-02)	4.20×10-3
all_pilepsy	SCC_FA	IVW(MRE)	5	-15.0182	5.31617	4.73×10-3	-25.4379	-4.59856	3.00×10-7	8.96×10-12	1.01×10-2	0.000000e+00 ( 0.00- 1.000000e-02)	4.70×10-3
all_pilepsy	RIC_R_MD	Weighted median	3	17.6696	6.28991	4.97×10-3	5.34138	29.9978	4.72×10 7	2.09×10 2	1.07×10 13	4.718560e+07 ( 208.80- 1.066321e+13)	5.00×10-3
all_pilepsy	SS_R_MD	Weighted median	7	14.9988	5.39339	5.42×10-3	4.4278	25.5699	3.27×10 6	8.37×10 1	1.27×10 11	3.265248e+06 ( 83.75- 1.273105e+11)	5.40×10-3
all_pilepsy	SS_L_ICVF	Weighted median	12	-11.7104	4.226	5.59×10-3	-19.9934	-3.42745	8.21×10-6	2.07×10-9	3.25×10-2	0.000000e+00 ( 0.00- 3.000000e-02)	5.60×10-3
all_pilepsy	SLF_L_ICVF	Weighted median	9	-13.504	4.90232	5.88×10-3	-23.1125	-3.89543	1.37×10-6	9.17×10-11	2.03×10-2	0.000000e+00 ( 0.00- 2.000000e-02)	5.90×10-3
all_pilepsy	SCC_MD	Weighted median	6	19.5069	7.20672	6.79×10-3	5.38176	33.6321	2.96×10 8	2.17×10 2	4.04×10 14	2.963139e+08 ( 217.40- 4.038635e+14)	6.80×10-3
all_pilepsy	SLF_L_MD	Weighted median	5	17.3387	6.46656	7.33×10-3	4.66427	30.0132	3.39×10 7	1.06×10 2	1.08×10 13	3.389320e+07 ( 106.09- 1.082823e+13)	7.30×10-3
all_pilepsy	STR_R_ICVF	Weighted median	7	-13.3347	4.99854	7.64×10-3	-23.1318	-3.53756	1.62×10-6	8.99×10-11	2.91×10-2	0.000000e+00 ( 0.00- 3.000000e-02)	7.60×10-3
all_pilepsy	SLF_R_FA	Weighted median	4	-19.9326	7.54225	8.22×10-3	-34.7154	-5.1498	2.20×10-9	8.38×10-16	5.80×10-3	0.000000e+00 ( 0.00- 1.000000e-02)	8.20×10-3
all_pilepsy	SS_L_MD	Weighted median	7	13.3486	5.0876	8.70×10-3	3.37688	23.3203	6.27×10 5	2.93×10 1	1.34×10 10	6.269219e+05 ( 29.28- 1.342348e+10)	8.70×10-3
all_pilepsy	SCR_L_ICVF	Weighted median	6	-13.7849	5.2933	9.21×10-3	-24.1598	-3.41005	1.03×10-6	3.22×10-11	3.30×10-2	0.000000e+00 ( 0.00- 3.000000e-02)	9.20×10-3
all_pilepsy	RIC_L_ICVF	Weighted mode	11	-13.6836	4.28311	9.58×10-3	-22.0785	-5.28872	1.14×10-6	2.58×10-10	5.05×10-3	0.000000e+00 ( 0.00- 1.000000e-02)	9.60×10-3
all_pilepsy	SS_R_FA	Weighted median	3	-17.4166	6.76877	1.01×10-2	-30.6834	-4.14979	2.73×10-8	4.72×10-14	1.58×10-2	0.000000e+00 ( 0.00- 2.000000e-02)	1.00×10-2
all_pilepsy	SCR_L_OD	IVW(MRE)	3	-10.9927	4.3357	1.12×10-2	-19.4907	-2.49471	1.68×10-5	3.43×10-9	8.25×10-2	0.000000e+00 ( 0.00- 8.000000e-02)	1.10×10-2
all_pilepsy	STR_L_MO	IVW(MRE)	7	5.69553	2.23066	1.07×10-2	1.32342	10.0676	2.98×10 2	3.76×10 0	2.36×10 4	2.975300e+02 ( 3.76- 2.356761e+04)	1.10×10-2
all_pilepsy	Tapetum_L_ICVF	IVW(MRE)	3	-12.6361	4.95324	1.07×10-2	-22.3445	-2.92778	3.25×10-6	1.98×10-10	5.35×10-2	0.000000e+00 ( 0.00- 5.000000e-02)	1.10×10-2
all_pilepsy	Tapetum_R_ICVF	Weighted median	6	-14.6399	5.73417	1.07×10-2	-25.8789	-3.40092	4.39×10-7	5.77×10-12	3.33×10-2	0.000000e+00 ( 0.00- 3.000000e-02)	1.10×10-2
all_pilepsy	RIC_L_FA	IVW(MRE)	5	-15.9326	6.4344	1.33×10-2	-28.544	-3.32117	1.20×10-7	4.01×10-13	3.61×10-2	0.000000e+00 ( 0.00- 4.000000e-02)	1.30×10-2
all_pilepsy	SLF_R_FA	IVW(MRE)	4	-16.9778	6.86095	1.33×10-2	-30.4253	-3.53036	4.23×10-8	6.12×10-14	2.93×10-2	0.000000e+00 ( 0.00- 3.000000e-02)	1.30×10-2
all_pilepsy	UF_R_FA	IVW(MRE)	4	8.22018	3.31021	1.30×10-2	1.73217	14.7082	3.72×10 3	5.65×10 0	2.44×10 6	3.715160e+03 ( 5.65- 2.441644e+06)	1.30×10-2
all_pilepsy	SLF_R_ICVF	Weighted median	11	-12.0852	4.8722	1.31×10-2	-21.6347	-2.53574	5.64×10-6	4.02×10-10	7.92×10-2	0.000000e+00 ( 0.00- 8.000000e-02)	1.30×10-2
all_pilepsy	SFOF_L_ICVF	Weighted median	3	-19.5133	7.9792	1.45×10-2	-35.1526	-3.8741	3.35×10-9	5.41×10-16	2.08×10-2	0.000000e+00 ( 0.00- 2.000000e-02)	1.40×10-2
all_pilepsy	SS_L_ICVF	Weighted mode	12	-12.5872	4.36746	1.49×10-2	-21.1474	-4.02692	3.42×10-6	6.54×10-10	1.78×10-2	0.000000e+00 ( 0.00- 2.000000e-02)	1.50×10-2
all_pilepsy	SS_R_ICVF	Weighted mode	9	-13.9092	4.50849	1.50×10-2	-22.7459	-5.0726	9.11×10-7	1.32×10-10	6.27×10-3	0.000000e+00 ( 0.00- 1.000000e-02)	1.50×10-2
all_pilepsy	SCR_L_MD	IVW(MRE)	6	11.4939	4.75526	1.56×10-2	2.17355	20.8142	9.81×10 4	8.79×10 0	1.10×10 9	9.811120e+04 ( 8.79- 1.095160e+09)	1.60×10-2
all_pilepsy	RIC_L_FA	Weighted median	5	-20.3864	8.47261	1.61×10-2	-36.9927	-3.78009	1.40×10-9	8.60×10-17	2.28×10-2	0.000000e+00 ( 0.00- 2.000000e-02)	1.60×10-2
all_pilepsy	SLF_L_ICVF	IVW(MRE)	9	-12.9463	5.4182	1.69×10-2	-23.566	-2.32665	2.38×10-6	5.83×10-11	9.76×10-2	0.000000e+00 ( 0.00- 1.000000e-01)	1.70×10-2
all_pilepsy	SCR_R_ICVF	Weighted median	7	-13.0818	5.50316	1.74×10-2	-23.868	-2.29556	2.08×10-6	4.31×10-11	1.01×10-1	0.000000e+00 ( 0.00- 1.000000e-01)	1.70×10-2
all_pilepsy	RIC_R_FA	Weighted median	3	-19.5384	8.49236	2.14×10-2	-36.1835	-2.8934	3.27×10-9	1.93×10-16	5.54×10-2	0.000000e+00 ( 0.00- 6.000000e-02)	2.10×10-2
all_pilepsy	SS_R_ISOVF	IVW(MRE)	5	-13.9655	6.18321	2.39×10-2	-26.0846	-1.84641	8.61×10-7	4.69×10-12	1.58×10-1	0.000000e+00 ( 0.00- 1.600000e-01)	2.40×10-2
all_pilepsy	STR_L_ICVF	Weighted mode	7	-16.4327	5.45664	2.37×10-2	-27.1277	-5.73764	7.30×10-8	1.65×10-12	3.22×10-3	0.000000e+00 ( 0.00- 0.000000e+00)	2.40×10-2
all_pilepsy	SFOF_L_FA	IVW(MRE)	3	5.12242	2.29711	2.58×10-2	0.620087	9.62475	1.68×10 2	1.86×10 0	1.51×10 4	1.677400e+02 ( 1.86- 1.513469e+04)	2.60×10-2
all_pilepsy	SCR_L_MD	Weighted median	6	14.9814	6.711	2.56×10-2	1.82781	28.1349	3.21×10 6	6.22×10 0	1.66×10 12	3.208708e+06 ( 6.22- 1.655209e+12)	2.60×10-2
all_pilepsy	SCR_R_ICVF	IVW(MRE)	7	-9.41375	4.31738	2.92×10-2	-17.8758	-0.951676	8.16×10-5	1.72×10-8	3.86×10-1	0.000000e+00 ( 0.00- 3.900000e-01)	2.90×10-2
all_pilepsy	SLF_L_ICVF	Weighted mode	9	-13.9554	5.26553	2.92×10-2	-24.2758	-3.63494	8.69×10-7	2.87×10-11	2.64×10-2	0.000000e+00 ( 0.00- 3.000000e-02)	2.90×10-2
all_pilepsy	UF_L_ICVF	MR Egger	6	-35.8778	10.9398	3.05×10-2	-57.3198	-14.4359	2.62×10-16	1.28×10-25	5.38×10-7	0.000000e+00 ( 0.00- 0.000000e+00)	3.10×10-2
all_pilepsy	Tapetum_L_ICVF	Weighted median	3	-13.8444	6.41877	3.10×10-2	-26.4252	-1.26364	9.72×10-7	3.34×10-12	2.83×10-1	0.000000e+00 ( 0.00- 2.800000e-01)	3.10×10-2
all_pilepsy	RIC_L_MD	Weighted mode	6	19.422	6.57186	3.17×10-2	6.54116	32.3029	2.72×10 8	6.93×10 2	1.07×10 14	2.721886e+08 ( 693.09- 1.068935e+14)	3.20×10-2
all_pilepsy	STR_R_ICVF	Weighted mode	7	-13.6504	5.00596	3.43×10-2	-23.4621	-3.83868	1.18×10-6	6.46×10-11	2.15×10-2	0.000000e+00 ( 0.00- 2.000000e-02)	3.40×10-2
all_pilepsy	SS_R_ISOVF	Weighted median	5	-13.7529	6.50727	3.46×10-2	-26.5072	-0.998685	1.06×10-6	3.08×10-12	3.68×10-1	0.000000e+00 ( 0.00- 3.700000e-01)	3.50×10-2
all_pilepsy	RIC_R_ICVF	Weighted mode	7	-12.5349	4.65414	3.59×10-2	-21.657	-3.41278	3.60×10-6	3.93×10-10	3.29×10-2	0.000000e+00 ( 0.00- 3.000000e-02)	3.60×10-2
all_pilepsy	SCC_ICVF	Weighted mode	6	-15.0381	5.41777	3.91×10-2	-25.6569	-4.41927	2.94×10-7	7.20×10-12	1.20×10-2	0.000000e+00 ( 0.00- 1.000000e-02)	3.90×10-2
all_pilepsy	SS_R_MD	Weighted mode	7	16.4051	6.25381	3.94×10-2	4.14761	28.6625	1.33×10 7	6.33×10 1	2.81×10 12	1.332388e+07 ( 63.28- 2.805297e+12)	3.90×10-2
all_pilepsy	SS_L_MD	Weighted mode	7	14.2806	5.46665	4.00×10-2	3.566	24.9953	1.59×10 6	3.54×10 1	7.17×10 10	1.592203e+06 ( 35.37- 7.166420e+10)	4.00×10-2
all_pilepsy	SS_L_ICVF	MR Egger	12	-17.0764	7.31266	4.17×10-2	-31.4092	-2.74359	3.84×10-8	2.29×10-14	6.43×10-2	0.000000e+00 ( 0.00- 6.000000e-02)	4.20×10-2
all_pilepsy	SCC_MD	Weighted mode	6	21.248	7.94887	4.42×10-2	5.66821	36.8278	1.69×10 9	2.90×10 2	9.87×10 15	1.689999e+09 ( 289.52- 9.865050e+15)	4.40×10-2
all_pilepsy	STR_L_ICVF	Simple mode	7	-19.5697	7.84548	4.69×10-2	-34.9468	-4.19255	3.17×10-9	6.65×10-16	1.51×10-2	0.000000e+00 ( 0.00- 2.000000e-02)	4.70×10-2
all_pilepsy	RIC_L_MD	Simple mode	6	20.6874	8.18043	5.26×10-2	4.65376	36.7211	9.65×10 8	1.05×10 2	8.87×10 15	9.647739e+08 ( 104.98- 8.866472e+15)	5.00×10-2
all_pilepsy	SCC_ICVF	Simple mode	6	-16.0463	6.25128	5.02×10-2	-28.2988	-3.79376	1.07×10-7	5.13×10-13	2.25×10-2	0.000000e+00 ( 0.00- 2.000000e-02)	5.00×10-2
all_pilepsy	SLF_L_ISOVF	Weighted median	3	19.3276	9.94235	5.19×10-2	-0.159398	38.8146	2.48×10 8	8.53×10-1	7.19×10 16	2.476701e+08 ( 0.85- 7.194042e+16)	5.00×10-2
all_pilepsy	SS_L_FA	Weighted mode	5	-19.7706	7.26544	5.29×10-2	-34.0108	-5.53029	2.59×10-9	1.70×10-15	3.96×10-3	0.000000e+00 ( 0.00- 0.000000e+00)	5.00×10-2
all_pilepsy	SLF_R_ICVF	IVW(MRE)	11	-8.85077	4.72573	6.11×10-2	-18.1132	0.411663	1.43×10-4	1.36×10-8	1.51×10 0	0.000000e+00 ( 0.00- 1.510000e+00)	6.00×10-2
all_pilepsy	SLF_R_MD	IVW(MRE)	2	15.4009	8.17891	5.97×10-2	-0.629795	31.4315	4.88×10 6	5.33×10-1	4.47×10 13	4.881007e+06 ( 0.53- 4.472346e+13)	6.00×10-2
all_pilepsy	SS_R_MD	IVW(MRE)	7	10.4623	5.60362	6.19×10-2	-0.520839	21.4453	3.50×10 4	5.94×10-1	2.06×10 9	3.497025e+04 ( 0.59- 2.058709e+09)	6.00×10-2
all_pilepsy	SLF_L_ICVF	Simple mode	9	-17.1128	7.89061	6.19×10-2	-32.5784	-1.64716	3.70×10-8	7.10×10-15	1.93×10-1	0.000000e+00 ( 0.00- 1.900000e-01)	6.00×10-2
all_pilepsy	SCR_L_ICVF	Weighted mode	6	-14.567	5.99008	5.92×10-2	-26.3076	-2.82647	4.72×10-7	3.76×10-12	5.92×10-2	0.000000e+00 ( 0.00- 6.000000e-02)	6.00×10-2
all_pilepsy	SCR_R_ICVF	Weighted mode	7	-13.6126	5.95297	6.22×10-2	-25.2804	-1.94473	1.23×10-6	1.05×10-11	1.43×10-1	0.000000e+00 ( 0.00- 1.400000e-01)	6.00×10-2
all_pilepsy	SCR_R_MD	Weighted mode	4	17.8144	6.23162	6.46×10-2	5.60046	30.0284	5.45×10 7	2.71×10 2	1.10×10 13	5.453937e+07 ( 270.55- 1.099443e+13)	6.00×10-2
all_pilepsy	SLF_L_MD	Weighted mode	5	17.7422	6.6918	5.69×10-2	4.62628	30.8582	5.07×10 7	1.02×10 2	2.52×10 13	5.073957e+07 ( 102.13- 2.520724e+13)	6.00×10-2
all_pilepsy	SCC_FA	Weighted mode	5	-18.5083	6.96645	5.66×10-2	-32.1625	-4.85405	9.16×10-9	1.08×10-14	7.80×10-3	0.000000e+00 ( 0.00- 1.000000e-02)	6.00×10-2
all_pilepsy	UF_L_ICVF	Weighted mode	6	-14.2682	5.75788	5.60×10-2	-25.5537	-2.98278	6.36×10-7	7.98×10-12	5.07×10-2	0.000000e+00 ( 0.00- 5.000000e-02)	6.00×10-2
all_pilepsy	STR_R_ICVF	MR Egger	7	-26.0299	11.2619	6.88×10-2	-48.1033	-3.95646	4.96×10-12	1.29×10-21	1.91×10-2	0.000000e+00 ( 0.00- 2.000000e-02)	7.00×10-2
all_pilepsy	UF_R_ICVF	MR Egger	4	-39.3676	11.1399	7.16×10-2	-61.2019	-17.5333	8.00×10-18	2.63×10-27	2.43×10-8	0.000000e+00 ( 0.00- 0.000000e+00)	7.00×10-2
all_pilepsy	SS_L_FA	Simple mode	5	-19.3308	7.9658	7.22×10-2	-34.9438	-3.71786	4.02×10-9	6.67×10-16	2.43×10-2	0.000000e+00 ( 0.00- 2.000000e-02)	7.00×10-2
all_pilepsy	UF_R_ICVF	Weighted median	4	-10.285	5.59778	6.62×10-2	-21.2566	0.686635	3.41×10-5	5.87×10-10	1.99×10 0	0.000000e+00 ( 0.00- 1.990000e+00)	7.00×10-2
all_pilepsy	RIC_L_FA	Weighted mode	5	-22.2292	9.11181	7.12×10-2	-40.0883	-4.37002	2.22×10-10	3.89×10-18	1.27×10-2	0.000000e+00 ( 0.00- 1.000000e-02)	7.00×10-2
all_pilepsy	SCR_L_MD	Weighted mode	6	16.8623	7.33822	7.00×10-2	2.47936	31.2452	2.10×10 7	1.19×10 1	3.71×10 13	2.104715e+07 ( 11.93- 3.712063e+13)	7.00×10-2
all_pilepsy	SLF_L_MD	IVW(MRE)	5	12.1196	6.93731	8.06×10-2	-1.47754	25.7167	1.83×10 5	2.28×10-1	1.47×10 11	1.834302e+05 ( 0.23- 1.474443e+11)	8.00×10-2
all_pilepsy	SS_L_MD	IVW(MRE)	7	8.97433	5.10091	7.85×10-2	-1.02346	18.9721	7.90×10 3	3.59×10-1	1.74×10 8	7.897690e+03 ( 0.36- 1.735728e+08)	8.00×10-2
all_pilepsy	SCR_R_ICVF	MR Egger	7	-24.9593	11.4756	8.16×10-2	-47.4515	-2.46716	1.45×10-11	2.47×10-21	8.48×10-2	0.000000e+00 ( 0.00- 8.000000e-02)	8.00×10-2
all_pilepsy	SCC_FA	Simple mode	5	-17.6371	7.41285	7.61×10-2	-32.1663	-3.10789	2.19×10-8	1.07×10-14	4.47×10-2	0.000000e+00 ( 0.00- 4.000000e-02)	8.00×10-2
all_pilepsy	SCP_R_FA	Weighted median	3	19.7186	11.3958	8.36×10-2	-2.6171	42.0543	3.66×10 8	7.30×10-2	1.84×10 18	3.661610e+08 ( 0.07- 1.836262e+18)	8.00×10-2
all_pilepsy	SCR_L_MD	MR Egger	6	32.8416	14.9774	9.34×10-2	3.48593	62.1972	1.83×10 14	3.27×10 1	1.03×10 27	1.831983e+14 ( 32.65- 1.027832e+27)	9.00×10-2
all_pilepsy	SS_R_ICVF	MR Egger	9	-16.0811	8.20956	9.10×10-2	-32.1718	0.00963928	1.04×10-7	1.07×10-14	1.01×10 0	0.000000e+00 ( 0.00- 1.010000e+00)	9.00×10-2
all_pilepsy	Tapetum_R_ICVF	Weighted mode	6	-15.3416	7.21922	8.69×10-2	-29.4913	-1.19197	2.17×10-7	1.56×10-13	3.04×10-1	0.000000e+00 ( 0.00- 3.000000e-01)	9.00×10-2
all_pilepsy	SCP_L_ICVF	MR Egger	4	-52.1647	17.9484	1.01×10-1	-87.3435	-16.9859	2.21×10-23	1.17×10-38	4.20×10-8	0.000000e+00 ( 0.00- 0.000000e+00)	1.00×10-1
all_pilepsy	SS_R_ISOVF	MR Egger	5	-68.9038	29.3685	1.01×10-1	-126.466	-11.3415	1.19×10-30	1.19×10-55	1.19×10-5	0.000000e+00 ( 0.00- 0.000000e+00)	1.00×10-1
all_pilepsy	RIC_R_MD	Weighted mode	3	18.955	6.67884	1.05×10-1	5.86449	32.0456	1.71×10 8	3.52×10 2	8.26×10 13	1.706329e+08 ( 352.30- 8.264369e+13)	1.00×10-1
all_pilepsy	RIC_R_FA	IVW(MRE)	3	-16.2189	10.0246	1.06×10-1	-35.8671	3.42937	9.04×10-8	2.65×10-16	3.09×10 1	0.000000e+00 ( 0.00- 3.086000e+01)	1.10×10-1
all_pilepsy	UF_R_MD	MR Egger	4	46.0916	16.9325	1.13×10-1	12.9038	79.2793	1.04×10 20	4.02×10 5	2.70×10 34	1.040661e+20 (401836.52- 2.695062e+34)	1.10×10-1
all_pilepsy	SCR_L_OD	Weighted median	3	-11.7363	7.36282	1.11×10-1	-26.1674	2.69484	8.00×10-6	4.32×10-12	1.48×10 1	0.000000e+00 ( 0.00- 1.480000e+01)	1.10×10-1
all_pilepsy	SCP_L_ICVF	Weighted mode	4	-19.6048	8.75073	1.11×10-1	-36.7563	-2.45339	3.06×10-9	1.09×10-16	8.60×10-2	0.000000e+00 ( 0.00- 9.000000e-02)	1.10×10-1
all_pilepsy	UF_R_MD	Weighted mode	4	14.9525	6.60143	1.08×10-1	2.0137	27.8913	3.12×10 6	7.49×10 0	1.30×10 12	3.117374e+06 ( 7.49- 1.297302e+12)	1.10×10-1
all_pilepsy	STR_L_ICVF	MR Egger	7	-18.4604	9.68788	1.15×10-1	-37.4486	0.52783	9.61×10-9	5.45×10-17	1.70×10 0	0.000000e+00 ( 0.00- 1.700000e+00)	1.20×10-1
all_pilepsy	RIC_L_ICVF	Simple mode	11	-11.7378	6.95987	1.23×10-1	-25.3792	1.90352	7.99×10-6	9.51×10-12	6.71×10 0	0.000000e+00 ( 0.00- 6.710000e+00)	1.20×10-1
all_pilepsy	SCR_R_MD	Simple mode	4	17.6389	8.23969	1.22×10-1	1.48907	33.7886	4.58×10 7	4.43×10 0	4.72×10 14	4.575695e+07 ( 4.43- 4.723038e+14)	1.20×10-1
all_pilepsy	SCP_R_ICVF	Weighted mode	4	-18.5316	8.68816	1.23×10-1	-35.5604	-1.5028	8.95×10-9	3.60×10-16	2.23×10-1	0.000000e+00 ( 0.00- 2.200000e-01)	1.20×10-1
all_pilepsy	SFOF_L_ICVF	Weighted mode	3	-21.505	8.40823	1.25×10-1	-37.9851	-5.02483	4.58×10-10	3.19×10-17	6.57×10-3	0.000000e+00 ( 0.00- 1.000000e-02)	1.20×10-1
all_pilepsy	SLF_R_ICVF	Weighted mode	11	-9.36481	5.50053	1.19×10-1	-20.1459	1.41623	8.57×10-5	1.78×10-9	4.12×10 0	0.000000e+00 ( 0.00- 4.120000e+00)	1.20×10-1
all_pilepsy	UF_R_ICVF	Weighted mode	4	-12.6973	5.93087	1.22×10-1	-24.3218	-1.07274	3.06×10-6	2.74×10-11	3.42×10-1	0.000000e+00 ( 0.00- 3.400000e-01)	1.20×10-1
all_pilepsy	SCR_L_ICVF	MR Egger	6	-22.3834	11.8827	1.33×10-1	-45.6734	0.906614	1.90×10-10	1.46×10-20	2.48×10 0	0.000000e+00 ( 0.00- 2.480000e+00)	1.30×10-1
all_pilepsy	SLF_L_MD	Simple mode	5	18.0557	9.62886	1.34×10-1	-0.816838	36.9283	6.94×10 7	4.42×10-1	1.09×10 16	6.942265e+07 ( 0.44- 1.090814e+16)	1.30×10-1
all_pilepsy	SLF_R_FA	Simple mode	4	-23.048	10.9305	1.26×10-1	-44.4718	-1.62417	9.78×10-11	4.85×10-20	1.97×10-1	0.000000e+00 ( 0.00- 2.000000e-01)	1.30×10-1
all_pilepsy	SS_R_ISOVF	Weighted mode	5	-17.1761	8.90217	1.26×10-1	-34.6244	0.272108	3.47×10-8	9.18×10-16	1.31×10 0	0.000000e+00 ( 0.00- 1.310000e+00)	1.30×10-1
all_pilepsy	RIC_R_MD	Simple mode	3	18.436	7.87872	1.44×10-1	2.99366	33.8783	1.02×10 8	2.00×10 1	5.17×10 14	1.015399e+08 ( 19.96- 5.165849e+14)	1.40×10-1
all_pilepsy	SCR_L_ICVF	Simple mode	6	-13.9723	7.96244	1.40×10-1	-29.5787	1.63411	8.55×10-7	1.43×10-13	5.12×10 0	0.000000e+00 ( 0.00- 5.120000e+00)	1.40×10-1
all_pilepsy	SS_R_FA	Simple mode	3	-20.5101	8.79369	1.45×10-1	-37.7457	-3.27441	1.24×10-9	4.05×10-17	3.78×10-2	0.000000e+00 ( 0.00- 4.000000e-02)	1.40×10-1
all_pilepsy	SS_R_MD	Simple mode	7	15.5945	9.192	1.41×10-1	-2.42179	33.6108	5.92×10 6	8.88×10-2	3.95×10 14	5.924003e+06 ( 0.09- 3.953665e+14)	1.40×10-1
all_pilepsy	RIC_R_FA	Weighted mode	3	-23.2515	9.91956	1.44×10-1	-42.6939	-3.80922	7.98×10-11	2.87×10-19	2.22×10-2	0.000000e+00 ( 0.00- 2.000000e-02)	1.40×10-1
all_pilepsy	SLF_R_FA	Weighted mode	4	-21.4751	10.8071	1.41×10-1	-42.657	-0.293215	4.72×10-10	2.98×10-19	7.46×10-1	0.000000e+00 ( 0.00- 7.500000e-01)	1.40×10-1
all_pilepsy	RIC_R_ICVF	Simple mode	7	-12.9828	7.95303	1.54×10-1	-28.5707	2.60515	2.30×10-6	3.91×10-13	1.35×10 1	0.000000e+00 ( 0.00- 1.353000e+01)	1.50×10-1
all_pilepsy	SS_R_FA	Weighted mode	3	-17.998	7.85161	1.49×10-1	-33.3872	-2.60887	1.53×10-8	3.16×10-15	7.36×10-2	0.000000e+00 ( 0.00- 7.000000e-02)	1.50×10-1
all_pilepsy	Tapetum_L_ICVF	Weighted mode	3	-15.9587	7.07881	1.53×10-1	-29.8331	-2.08418	1.17×10-7	1.11×10-13	1.24×10-1	0.000000e+00 ( 0.00- 1.200000e-01)	1.50×10-1
all_pilepsy	RIC_R_ICVF	IVW(MRE)	7	-7.25393	5.14974	1.59×10-1	-17.3474	2.83956	7.07×10-4	2.92×10-8	1.71×10 1	0.000000e+00 ( 0.00- 1.711000e+01)	1.60×10-1
all_pilepsy	UF_R_MD	Weighted median	4	9.4546	6.65066	1.55×10-1	-3.5807	22.4899	1.28×10 4	2.79×10-2	5.85×10 9	1.276670e+04 ( 0.03- 5.851051e+09)	1.60×10-1
all_pilepsy	SS_R_ICVF	Simple mode	9	-11.2391	7.40904	1.68×10-1	-25.7608	3.28263	1.31×10-5	6.49×10-12	2.66×10 1	0.000000e+00 ( 0.00- 2.665000e+01)	1.70×10-1
all_pilepsy	STR_R_ICVF	IVW(MRE)	7	-7.75068	5.83575	1.84×10-1	-19.1887	3.68739	4.30×10-4	4.64×10-9	3.99×10 1	0.000000e+00 ( 0.00- 3.994000e+01)	1.80×10-1
all_pilepsy	RIC_L_FA	MR Egger	5	-41.0392	23.8962	1.84×10-1	-87.8758	5.79739	1.50×10-18	6.86×10-39	3.29×10 2	0.000000e+00 ( 0.00- 3.294400e+02)	1.80×10-1
all_pilepsy	RIC_R_ICVF	MR Egger	7	-20.6215	13.3263	1.82×10-1	-46.741	5.49804	1.11×10-9	5.02×10-21	2.44×10 2	0.000000e+00 ( 0.00- 2.442100e+02)	1.80×10-1
all_pilepsy	RIC_L_FA	Simple mode	5	-20.3293	12.5029	1.79×10-1	-44.8349	4.17641	1.48×10-9	3.38×10-20	6.51×10 1	0.000000e+00 ( 0.00- 6.513000e+01)	1.80×10-1
all_pilepsy	UF_R_FA	Weighted median	4	11.0171	8.19191	1.79×10-1	-5.03909	27.0732	6.09×10 4	6.48×10-3	5.72×10 11	6.090430e+04 ( 0.01- 5.724603e+11)	1.80×10-1
all_pilepsy	RIC_R_FA	Simple mode	3	-25.4408	12.8542	1.86×10-1	-50.6351	-0.246492	8.94×10-12	1.02×10-22	7.82×10-1	0.000000e+00 ( 0.00- 7.800000e-01)	1.90×10-1
all_pilepsy	SCC_MD	MR Egger	6	29.7636	19.4128	2.00×10-1	-8.28552	67.8127	8.44×10 12	2.52×10-4	2.82×10 29	8.436540e+12 ( 0.00- 2.822838e+29)	2.00×10-1
all_pilepsy	PTR_R_OD	IVW(MRE)	2	14.658	11.6308	2.08×10-1	-8.13841	37.4543	2.32×10 6	2.92×10-4	1.85×10 16	2.322031e+06 ( 0.00- 1.845876e+16)	2.10×10-1
all_pilepsy	SCR_L_MO	IVW(MRE)	2	14.2224	11.434	2.14×10-1	-8.18821	36.633	1.50×10 6	2.78×10-4	8.12×10 15	1.502144e+06 ( 0.00- 8.119244e+15)	2.10×10-1
all_pilepsy	SCC_ICVF	MR Egger	6	-16.5706	11.1137	2.10×10-1	-38.3534	5.21218	6.36×10-8	2.20×10-17	1.83×10 2	0.000000e+00 ( 0.00- 1.834900e+02)	2.10×10-1
all_pilepsy	SFOF_R_OD	Simple mode	6	15.9226	11.1664	2.13×10-1	-5.96359	37.8089	8.22×10 6	2.57×10-3	2.63×10 16	8.224665e+06 ( 0.00- 2.631426e+16)	2.10×10-1
all_pilepsy	SFOF_R_OD	Weighted mode	6	15.472	10.747	2.10×10-1	-5.59209	36.5362	5.24×10 6	3.73×10-3	7.37×10 15	5.241068e+06 ( 0.00- 7.369730e+15)	2.10×10-1
all_pilepsy	Tapetum_R_MD	IVW(MRE)	5	6.26773	5.05939	2.15×10-1	-3.64868	16.1841	5.27×10 2	2.60×10-2	1.07×10 7	5.272800e+02 ( 0.03- 1.068275e+07)	2.20×10-1
all_pilepsy	SCP_R_ICVF	MR Egger	4	-40.119	23.8711	2.35×10-1	-86.9064	6.66829	3.77×10-18	1.81×10-38	7.87×10 2	0.000000e+00 ( 0.00- 7.870500e+02)	2.30×10-1
all_pilepsy	SFOF_L_ICVF	Simple mode	3	-17.827	10.5039	2.32×10-1	-38.4146	2.76063	1.81×10-8	2.07×10-17	1.58×10 1	0.000000e+00 ( 0.00- 1.581000e+01)	2.30×10-1
all_pilepsy	SS_L_MD	Simple mode	7	12.8447	9.71712	2.34×10-1	-6.20081	31.8903	3.79×10 5	2.03×10-3	7.08×10 13	3.787936e+05 ( 0.00- 7.075939e+13)	2.30×10-1
all_pilepsy	STR_R_ICVF	Simple mode	7	-11.6782	8.72077	2.29×10-1	-28.7709	5.41453	8.48×10-6	3.20×10-13	2.25×10 2	0.000000e+00 ( 0.00- 2.246500e+02)	2.30×10-1
all_pilepsy	RIC_R_MD	IVW(MRE)	3	11.0848	9.44071	2.40×10-1	-7.41898	29.5886	6.52×10 4	6.00×10-4	7.08×10 12	6.517375e+04 ( 0.00- 7.082203e+12)	2.40×10-1
all_pilepsy	SCP_L_MD	IVW(MRE)	2	-12.9225	11.0316	2.41×10-1	-34.5444	8.69939	2.44×10-6	9.94×10-16	6.00×10 3	0.000000e+00 ( 0.00- 5.999260e+03)	2.40×10-1
all_pilepsy	Tapetum_L_FA	IVW(MRE)	7	-4.53926	3.8378	2.37×10-1	-12.0614	2.98284	1.07×10-2	5.78×10-6	1.97×10 1	1.000000e-02 ( 0.00- 1.974000e+01)	2.40×10-1
all_pilepsy	SLF_L_MD	MR Egger	5	26.8717	18.5033	2.42×10-1	-9.39482	63.1383	4.68×10 11	8.32×10-5	2.63×10 27	4.679974e+11 ( 0.00- 2.633931e+27)	2.40×10-1
all_pilepsy	SCR_L_OD	Simple mode	3	-16.7545	10.0032	2.36×10-1	-36.3607	2.85182	5.29×10-8	1.62×10-16	1.73×10 1	0.000000e+00 ( 0.00- 1.732000e+01)	2.40×10-1
all_pilepsy	SLF_L_ISOVF	IVW(MRE)	3	10.9217	9.43834	2.47×10-1	-7.5774	29.4209	5.54×10 4	5.12×10-4	5.99×10 12	5.536742e+04 ( 0.00- 5.988670e+12)	2.50×10-1
all_pilepsy	SCP_L_ICVF	Simple mode	4	19.1227	13.4946	2.51×10-1	-7.32676	45.5722	2.02×10 8	6.58×10-4	6.19×10 19	2.017909e+08 ( 0.00- 6.191193e+19)	2.50×10-1
all_pilepsy	SFOF_R_OD	Weighted median	6	8.34771	7.25915	2.50×10-1	-5.88022	22.5757	4.22×10 3	2.79×10-3	6.38×10 9	4.220530e+03 ( 0.00- 6.375002e+09)	2.50×10-1
all_pilepsy	UF_L_OD	Weighted median	5	-11.0384	9.51153	2.46×10-1	-29.681	7.60421	1.61×10-5	1.29×10-13	2.01×10 3	0.000000e+00 ( 0.00- 2.006630e+03)	2.50×10-1
all_pilepsy	STR_R_MO	MR Egger	7	29.9423	23.493	2.58×10-1	-16.104	75.9886	1.01×10 13	1.01×10-7	1.00×10 33	1.008728e+13 ( 0.00- 1.003272e+33)	2.60×10-1
all_pilepsy	SCR_L_MD	Simple mode	6	14.0025	11.1099	2.63×10-1	-7.77297	35.778	1.21×10 6	4.21×10-4	3.45×10 15	1.205632e+06 ( 0.00- 3.452940e+15)	2.60×10-1
all_pilepsy	SLF_L_ISOVF	Simple mode	3	20.1002	12.7432	2.55×10-1	-4.87638	45.0769	5.36×10 8	7.62×10-3	3.77×10 19	5.363227e+08 ( 0.01- 3.772580e+19)	2.60×10-1
all_pilepsy	SCR_R_MD	MR Egger	4	23.3443	15.2314	2.65×10-1	-6.50928	53.1979	1.38×10 10	1.49×10-3	1.27×10 23	1.375002e+10 ( 0.00- 1.269262e+23)	2.70×10-1
all_pilepsy	SS_R_ISOVF	Simple mode	5	-13.117	10.2551	2.70×10-1	-33.217	6.98302	2.01×10-6	3.75×10-15	1.08×10 3	0.000000e+00 ( 0.00- 1.078170e+03)	2.70×10-1
all_pilepsy	SLF_L_ISOVF	Weighted mode	3	20.1002	13.1491	2.66×10-1	-5.67199	45.8725	5.36×10 8	3.44×10-3	8.36×10 19	5.363227e+08 ( 0.00- 8.359213e+19)	2.70×10-1
all_pilepsy	RIC_R_MO	MR Egger	6	23.8068	19.3355	2.86×10-1	-14.0909	61.7044	2.18×10 10	7.59×10-7	6.28×10 26	2.183499e+10 ( 0.00- 6.279032e+26)	2.90×10-1
all_pilepsy	SCP_R_MD	MR Egger	3	65.5818	32.3883	2.92×10-1	2.10074	129.063	3.03×10 28	8.17×10 0	1.13×10 56	3.032740e+28 ( 8.17- 1.125462e+56)	2.90×10-1
all_pilepsy	SS_L_FA	MR Egger	5	-26.178	20.6368	2.94×10-1	-66.6261	14.2701	4.28×10-12	1.16×10-29	1.58×10 6	0.000000e+00 ( 0.00- 1.575510e+06)	2.90×10-1
all_pilepsy	SCC_MD	Simple mode	6	13.3272	11.3668	2.94×10-1	-8.95166	35.606	6.14×10 5	1.30×10-4	2.91×10 15	6.136538e+05 ( 0.00- 2.907381e+15)	2.90×10-1
all_pilepsy	SCR_R_ICVF	Simple mode	7	-10.737	9.38792	2.96×10-1	-29.1373	7.66331	2.17×10-5	2.22×10-13	2.13×10 3	0.000000e+00 ( 0.00- 2.128780e+03)	3.00×10-1
all_pilepsy	SCP_L_FA	Weighted median	4	-10.3791	9.9156	2.95×10-1	-29.8137	9.05547	3.11×10-5	1.13×10-13	8.57×10 3	0.000000e+00 ( 0.00- 8.565280e+03)	3.00×10-1
all_pilepsy	UF_R_OD	Weighted median	3	-11.6592	11.2376	2.99×10-1	-33.6848	10.3664	8.64×10-6	2.35×10-15	3.18×10 4	0.000000e+00 ( 0.00- 3.177486e+04)	3.00×10-1
all_pilepsy	SFOF_R_FA	IVW(MRE)	2	-7.1241	7.02735	3.11×10-1	-20.8977	6.6495	8.05×10-4	8.40×10-10	7.72×10 2	0.000000e+00 ( 0.00- 7.724000e+02)	3.10×10-1
all_pilepsy	Tapetum_R_ICVF	MR Egger	6	-16.4525	14.3094	3.14×10-1	-44.4989	11.5939	7.16×10-8	4.72×10-20	1.08×10 5	0.000000e+00 ( 0.00- 1.084307e+05)	3.10×10-1
all_pilepsy	SCP_R_FA	Simple mode	3	20.7565	15.4173	3.10×10-1	-9.46135	50.9743	1.03×10 9	7.78×10-5	1.37×10 22	1.033765e+09 ( 0.00- 1.373583e+22)	3.10×10-1
all_pilepsy	SCP_R_FA	Weighted mode	3	21.2406	15.7785	3.11×10-1	-9.68531	52.1665	1.68×10 9	6.22×10-5	4.52×10 22	1.677504e+09 ( 0.00- 4.524862e+22)	3.10×10-1
all_pilepsy	STR_L_FA	Simple mode	6	12.7844	11.9397	3.33×10-1	-10.6175	36.1863	3.57×10 5	2.45×10-5	5.19×10 15	3.566178e+05 ( 0.00- 5.194081e+15)	3.30×10-1
all_pilepsy	Tapetum_L_ICVF	MR Egger	3	-32.6773	19.2675	3.39×10-1	-70.4416	5.08695	6.43×10-15	2.56×10-31	1.62×10 2	0.000000e+00 ( 0.00- 1.619000e+02)	3.40×10-1
all_pilepsy	Tapetum_R_ICVF	Simple mode	6	-9.36403	8.86849	3.39×10-1	-26.7463	8.01822	8.58×10-5	2.42×10-12	3.04×10 3	0.000000e+00 ( 0.00- 3.035770e+03)	3.40×10-1
all_pilepsy	STR_L_MO	Weighted median	7	5.43406	5.75	3.45×10-1	-5.83593	16.7041	2.29×10 2	2.92×10-3	1.80×10 7	2.290800e+02 ( 0.00- 1.796725e+07)	3.40×10-1
all_pilepsy	RIC_L_MD	MR Egger	6	16.2866	15.2339	3.45×10-1	-13.5718	46.145	1.18×10 7	1.28×10-6	1.10×10 20	1.183499e+07 ( 0.00- 1.097749e+20)	3.50×10-1
all_pilepsy	SLF_R_ICVF	Simple mode	11	-7.95885	8.1264	3.50×10-1	-23.8866	7.9689	3.50×10-4	4.23×10-11	2.89×10 3	0.000000e+00 ( 0.00- 2.889680e+03)	3.50×10-1
all_pilepsy	UF_R_FA	Weighted mode	4	11.9908	10.728	3.45×10-1	-9.03619	33.0177	1.61×10 5	1.19×10-4	2.18×10 14	1.612609e+05 ( 0.00- 2.184866e+14)	3.50×10-1
all_pilepsy	SCR_R_OD	IVW(MRE)	4	-4.45722	4.81982	3.55×10-1	-13.9041	4.98962	1.16×10-2	9.15×10-7	1.47×10 2	1.000000e-02 ( 0.00- 1.468800e+02)	3.60×10-1
all_pilepsy	RIC_L_ICVF	MR Egger	11	-10.4122	10.7206	3.57×10-1	-31.4245	10.6002	3.01×10-5	2.25×10-14	4.01×10 4	0.000000e+00 ( 0.00- 4.014096e+04)	3.60×10-1
all_pilepsy	SCR_R_OD	Simple mode	4	-11.2675	10.5178	3.63×10-1	-31.8824	9.34739	1.28×10-5	1.42×10-14	1.15×10 4	0.000000e+00 ( 0.00- 1.146888e+04)	3.60×10-1
all_pilepsy	SCP_L_FA	Weighted mode	4	-17.6413	16.8033	3.71×10-1	-50.5757	15.2931	2.18×10-8	1.08×10-22	4.38×10 6	0.000000e+00 ( 0.00- 4.382238e+06)	3.70×10-1
all_pilepsy	Tapetum_L_ICVF	Simple mode	3	-11.6743	10.3942	3.78×10-1	-32.047	8.69834	8.51×10-6	1.21×10-14	5.99×10 3	0.000000e+00 ( 0.00- 5.992960e+03)	3.80×10-1
all_pilepsy	SS_L_MD	MR Egger	7	12.9524	13.702	3.88×10-1	-13.9034	39.8082	4.22×10 5	9.16×10-7	1.94×10 17	4.218576e+05 ( 0.00- 1.943133e+17)	3.90×10-1
all_pilepsy	SCP_R_ICVF	Weighted median	4	-6.52037	7.63463	3.93×10-1	-21.4842	8.4435	1.47×10-3	4.67×10-10	4.64×10 3	0.000000e+00 ( 0.00- 4.644770e+03)	3.90×10-1
all_pilepsy	UF_L_ICVF	Weighted median	6	-5.46035	6.3405	3.89×10-1	-17.8877	6.96702	4.25×10-3	1.70×10-8	1.06×10 3	0.000000e+00 ( 0.00- 1.061050e+03)	3.90×10-1
all_pilepsy	RIC_R_MO	IVW(MRE)	6	-3.87164	4.64931	4.05×10-1	-12.9843	5.241	2.08×10-2	2.30×10-6	1.89×10 2	2.000000e-02 ( 0.00- 1.888600e+02)	4.00×10-1
all_pilepsy	SFOF_R_OD	IVW(MRE)	6	5.20906	6.25028	4.05×10-1	-7.04149	17.4596	1.83×10 2	8.75×10-4	3.82×10 7	1.829200e+02 ( 0.00- 3.824793e+07)	4.00×10-1
all_pilepsy	SLF_R_OD	IVW(MRE)	3	-3.38489	3.98334	3.95×10-1	-11.1922	4.42245	3.39×10-2	1.38×10-5	8.33×10 1	3.000000e-02 ( 0.00- 8.330000e+01)	4.00×10-1
all_pilepsy	STR_R_OD	MR Egger	6	-12.2198	12.9624	3.99×10-1	-37.626	13.1864	4.93×10-6	4.56×10-17	5.33×10 5	0.000000e+00 ( 0.00- 5.330593e+05)	4.00×10-1
all_pilepsy	UF_R_FA	Simple mode	4	11.9908	12.2689	4.00×10-1	-12.0563	36.0379	1.61×10 5	5.81×10-6	4.48×10 15	1.612609e+05 ( 0.00- 4.477738e+15)	4.00×10-1
all_pilepsy	STR_R_MO	Weighted mode	7	6.33817	7.0494	4.03×10-1	-7.47866	20.155	5.66×10 2	5.65×10-4	5.67×10 8	5.657600e+02 ( 0.00- 5.665090e+08)	4.00×10-1
all_pilepsy	UF_R_OD	IVW(MRE)	3	-6.11483	7.34618	4.05×10-1	-20.5133	8.28368	2.21×10-3	1.23×10-9	3.96×10 3	0.000000e+00 ( 0.00- 3.958720e+03)	4.10×10-1
all_pilepsy	STR_R_FA	Simple mode	5	12.0657	13.2152	4.13×10-1	-13.8361	37.9676	1.74×10 5	9.80×10-7	3.08×10 16	1.738149e+05 ( 0.00- 3.083885e+16)	4.10×10-1
all_pilepsy	UF_L_OD	Simple mode	5	-11.618	12.5786	4.08×10-1	-36.2721	13.036	9.00×10-6	1.77×10-16	4.59×10 5	0.000000e+00 ( 0.00- 4.586358e+05)	4.10×10-1
all_pilepsy	RIC_R_MD	MR Egger	3	83.2754	65.28	4.23×10-1	-44.6734	211.224	1.47×10 36	3.97×10-20	5.41×10 91	1.465742e+36 ( 0.00- 5.414152e+91)	4.20×10-1
all_pilepsy	SFOF_L_ICVF	MR Egger	3	-31.3209	25.4203	4.34×10-1	-81.1448	18.5029	2.50×10-14	5.74×10-36	1.09×10 8	0.000000e+00 ( 0.00- 1.085727e+08)	4.30×10-1
all_pilepsy	UF_L_OD	Weighted mode	5	-11.6993	13.2158	4.26×10-1	-37.6023	14.2036	8.30×10-6	4.67×10-17	1.47×10 6	0.000000e+00 ( 0.00- 1.474208e+06)	4.30×10-1
all_pilepsy	UF_L_FA	Simple mode	4	8.9344	10.0838	4.41×10-1	-10.8299	28.6987	7.59×10 3	1.98×10-5	2.91×10 12	7.588580e+03 ( 0.00- 2.908675e+12)	4.40×10-1
all_pilepsy	SCR_R_OD	Weighted median	4	-5.53421	7.14754	4.39×10-1	-19.5434	8.47497	3.95×10-3	3.25×10-9	4.79×10 3	0.000000e+00 ( 0.00- 4.793260e+03)	4.40×10-1
all_pilepsy	STR_L_OD	MR Egger	4	-13.0509	13.8614	4.46×10-1	-40.2194	14.1175	2.15×10-6	3.41×10-18	1.35×10 6	0.000000e+00 ( 0.00- 1.352502e+06)	4.50×10-1
all_pilepsy	UF_R_OD	Weighted mode	3	-12.2018	13.2377	4.54×10-1	-38.1476	13.7441	5.02×10-6	2.71×10-17	9.31×10 5	0.000000e+00 ( 0.00- 9.310548e+05)	4.50×10-1
all_pilepsy	STR_L_MO	MR Egger	7	13.2859	16.8144	4.65×10-1	-19.6704	46.2422	5.89×10 5	2.87×10-9	1.21×10 20	5.888449e+05 ( 0.00- 1.209863e+20)	4.70×10-1
all_pilepsy	STR_R_ISOVF	MR Egger	4	31.8878	36.3323	4.73×10-1	-39.3235	103.099	7.06×10 13	8.36×10-18	5.96×10 44	7.058545e+13 ( 0.00- 5.962448e+44)	4.70×10-1
all_pilepsy	UF_R_OD	Simple mode	3	-12.4106	14.041	4.70×10-1	-39.9309	15.1096	4.07×10-6	4.55×10-18	3.65×10 6	0.000000e+00 ( 0.00- 3.647836e+06)	4.70×10-1
all_pilepsy	UF_L_FA	Weighted mode	4	7.02814	8.51726	4.70×10-1	-9.66569	23.722	1.13×10 3	6.34×10-5	2.01×10 10	1.127930e+03 ( 0.00- 2.005959e+10)	4.70×10-1
all_pilepsy	SCP_R_ICVF	Simple mode	4	14.3237	17.7702	4.79×10-1	-20.5059	49.1532	1.66×10 6	1.24×10-9	2.22×10 21	1.662204e+06 ( 0.00- 2.223040e+21)	4.80×10-1
all_pilepsy	SCP_R_MD	Weighted mode	3	7.79231	8.99421	4.78×10-1	-9.83634	25.421	2.42×10 3	5.35×10-5	1.10×10 11	2.421900e+03 ( 0.00- 1.096935e+11)	4.80×10-1
all_pilepsy	SS_R_MD	MR Egger	7	11.4011	15.2934	4.90×10-1	-18.574	41.3762	8.94×10 4	8.58×10-9	9.32×10 17	8.942070e+04 ( 0.00- 9.320599e+17)	4.90×10-1
all_pilepsy	SCP_L_FA	Simple mode	4	-13.9173	17.8361	4.92×10-1	-48.8761	21.0414	9.03×10-7	5.93×10-22	1.37×10 9	0.000000e+00 ( 0.00- 1.374533e+09)	4.90×10-1
all_pilepsy	Tapetum_L_FA	MR Egger	7	6.96851	9.68355	5.04×10-1	-12.0112	25.9483	1.06×10 3	6.08×10-6	1.86×10 11	1.062640e+03 ( 0.00- 1.858600e+11)	5.00×10-1
all_pilepsy	STR_L_ISOVF	Weighted mode	4	9.31455	12.2253	5.02×10-1	-14.647	33.2762	1.11×10 4	4.35×10-7	2.83×10 14	1.109837e+04 ( 0.00- 2.829122e+14)	5.00×10-1
all_pilepsy	SCR_L_ISOVF	IVW(MRE)	2	17.8086	27.3457	5.15×10-1	-35.7888	71.4061	5.42×10 7	2.86×10-16	1.03×10 31	5.422376e+07 ( 0.00- 1.026309e+31)	5.10×10-1
all_pilepsy	SCR_R_FA	Simple mode	3	9.74835	12.137	5.06×10-1	-14.0401	33.5368	1.71×10 4	7.99×10-7	3.67×10 14	1.712589e+04 ( 0.00- 3.671653e+14)	5.10×10-1
all_pilepsy	STR_L_FA	Weighted mode	6	5.22989	7.34613	5.08×10-1	-9.16852	19.6283	1.87×10 2	1.04×10-4	3.35×10 8	1.867700e+02 ( 0.00- 3.345489e+08)	5.10×10-1
all_pilepsy	STR_R_ISOVF	Weighted mode	4	8.57511	11.3961	5.06×10-1	-13.7613	30.9116	5.30×10 3	1.06×10-6	2.66×10 13	5.298140e+03 ( 0.00- 2.658997e+13)	5.10×10-1
all_pilepsy	SCP_L_FA	IVW(MRE)	4	-7.95034	12.3583	5.20×10-1	-32.1727	16.272	3.53×10-4	1.07×10-14	1.17×10 7	0.000000e+00 ( 0.00- 1.166386e+07)	5.20×10-1
all_pilepsy	RIC_L_MO	Simple mode	4	15.8361	21.9842	5.23×10-1	-27.253	58.9251	7.54×10 6	1.46×10-12	3.90×10 25	7.542465e+06 ( 0.00- 3.898201e+25)	5.20×10-1
all_pilepsy	SFOF_L_FA	Weighted median	3	6.64965	10.296	5.18×10-1	-13.5305	26.8298	7.73×10 2	1.33×10-6	4.49×10 11	7.725100e+02 ( 0.00- 4.487677e+11)	5.20×10-1
all_pilepsy	UF_L_FA	Weighted median	4	5.23912	8.14384	5.20×10-1	-10.7228	21.201	1.89×10 2	2.20×10-5	1.61×10 9	1.885000e+02 ( 0.00- 1.612487e+09)	5.20×10-1
all_pilepsy	STR_L_MO	Weighted mode	7	4.74386	6.98574	5.22×10-1	-8.94819	18.4359	1.15×10 2	1.30×10-4	1.02×10 8	1.148800e+02 ( 0.00- 1.015356e+08)	5.20×10-1
all_pilepsy	UF_R_FA	MR Egger	4	-164.546	217.928	5.29×10-1	-591.686	262.594	3.46×10-72	1.08×10-257	1.10×10 114	0.000000e+00 ( 0.00-1.104079e+114)	5.30×10-1
all_pilepsy	UF_R_MD	Simple mode	4	-12.0123	17.0198	5.31×10-1	-45.3711	21.3464	6.07×10-6	1.97×10-20	1.86×10 9	0.000000e+00 ( 0.00- 1.864852e+09)	5.30×10-1
all_pilepsy	STR_R_ISOVF	Weighted median	4	5.35672	8.45761	5.26×10-1	-11.2202	21.9336	2.12×10 2	1.34×10-5	3.35×10 9	2.120300e+02 ( 0.00- 3.354723e+09)	5.30×10-1
all_pilepsy	STR_R_OD	Weighted median	6	-3.4411	5.54435	5.35×10-1	-14.308	7.42582	3.20×10-2	6.11×10-7	1.68×10 3	3.000000e-02 ( 0.00- 1.678780e+03)	5.30×10-1
all_pilepsy	SCR_R_OD	Weighted mode	4	-5.71328	8.06363	5.30×10-1	-21.518	10.0914	3.30×10-3	4.52×10-10	2.41×10 4	0.000000e+00 ( 0.00- 2.413542e+04)	5.30×10-1
all_pilepsy	STR_R_OD	Weighted mode	6	-3.86726	5.72925	5.30×10-1	-15.0966	7.36208	2.09×10-2	2.78×10-7	1.58×10 3	2.000000e-02 ( 0.00- 1.575110e+03)	5.30×10-1
all_pilepsy	UF_R_MD	IVW(MRE)	4	5.45068	8.87697	5.39×10-1	-11.9482	22.8495	2.33×10 2	6.47×10-6	8.38×10 9	2.329200e+02 ( 0.00- 8.383549e+09)	5.40×10-1
all_pilepsy	STR_L_ISOVF	Simple mode	4	8.62321	12.5436	5.41×10-1	-15.9623	33.2087	5.56×10 3	1.17×10-7	2.64×10 14	5.559210e+03 ( 0.00- 2.644521e+14)	5.40×10-1
all_pilepsy	SLF_R_ISOVF	MR Egger	7	22.9907	35.7826	5.49×10-1	-47.1431	93.1246	9.65×10 9	3.36×10-21	2.78×10 40	9.654840e+09 ( 0.00- 2.776499e+40)	5.50×10-1
all_pilepsy	Tapetum_R_MD	MR Egger	5	-6.6938	9.90742	5.48×10-1	-26.1123	12.7247	1.24×10-3	4.57×10-12	3.36×10 5	0.000000e+00 ( 0.00- 3.359588e+05)	5.50×10-1
all_pilepsy	RIC_L_MO	Weighted mode	4	16.8999	25.0631	5.48×10-1	-32.2237	66.0235	2.19×10 7	1.01×10-14	4.72×10 28	2.185338e+07 ( 0.00- 4.716529e+28)	5.50×10-1
all_pilepsy	STR_L_OD	Weighted mode	4	-3.85776	5.78855	5.53×10-1	-15.2033	7.48779	2.11×10-2	2.50×10-7	1.79×10 3	2.000000e-02 ( 0.00- 1.786110e+03)	5.50×10-1
all_pilepsy	UF_R_OD	MR Egger	3	-70.1471	84.5435	5.59×10-1	-235.852	95.5581	3.43×10-31	3.72×10-103	3.16×10 41	0.000000e+00 ( 0.00- 3.164839e+41)	5.60×10-1
all_pilepsy	STR_R_MO	Simple mode	7	6.33817	10.3422	5.62×10-1	-13.9326	26.6089	5.66×10 2	8.90×10-7	3.60×10 11	5.657600e+02 ( 0.00- 3.598400e+11)	5.60×10-1
all_pilepsy	STR_L_OD	Weighted median	4	-3.3125	5.73699	5.64×10-1	-14.557	7.93201	3.64×10-2	4.76×10-7	2.79×10 3	4.000000e-02 ( 0.00- 2.785010e+03)	5.60×10-1
all_pilepsy	STR_R_FA	Weighted mode	5	4.99711	7.97093	5.65×10-1	-10.6259	20.6201	1.48×10 2	2.43×10-5	9.02×10 8	1.479800e+02 ( 0.00- 9.019979e+08)	5.60×10-1
all_pilepsy	SCR_L_FA	IVW(MRE)	3	-6.85018	12.0895	5.71×10-1	-30.5457	16.8453	1.06×10-3	5.42×10-14	2.07×10 7	0.000000e+00 ( 0.00- 2.069351e+07)	5.70×10-1
all_pilepsy	SCP_R_MD	Weighted median	3	5.05429	8.89935	5.70×10-1	-12.3884	22.497	1.57×10 2	4.17×10-6	5.89×10 9	1.566900e+02 ( 0.00- 5.892873e+09)	5.70×10-1
all_pilepsy	STR_R_MO	Weighted median	7	3.81562	6.64838	5.66×10-1	-9.2152	16.8464	4.54×10 1	9.95×10-5	2.07×10 7	4.541000e+01 ( 0.00- 2.071664e+07)	5.70×10-1
all_pilepsy	SLF_R_OD	MR Egger	3	20.4966	26.6036	5.82×10-1	-31.6465	72.6396	7.97×10 8	1.80×10-14	3.52×10 31	7.971515e+08 ( 0.00- 3.523529e+31)	5.80×10-1
all_pilepsy	SFOF_L_FA	Simple mode	3	7.38932	11.1772	5.77×10-1	-14.518	29.2966	1.62×10 3	4.95×10-7	5.29×10 12	1.618600e+03 ( 0.00- 5.288960e+12)	5.80×10-1
all_pilepsy	SFOF_L_FA	Weighted mode	3	7.52302	11.5323	5.81×10-1	-15.0802	30.1263	1.85×10 3	2.82×10-7	1.21×10 13	1.850150e+03 ( 0.00- 1.212464e+13)	5.80×10-1
all_pilepsy	UF_L_MD	IVW(MRE)	2	9.34856	17.3568	5.90×10-1	-24.6708	43.3679	1.15×10 4	1.93×10-11	6.83×10 18	1.148225e+04 ( 0.00- 6.830162e+18)	5.90×10-1
all_pilepsy	UF_R_ICVF	IVW(MRE)	4	-5.14735	9.61805	5.93×10-1	-23.9987	13.704	5.81×10-3	3.78×10-11	8.94×10 5	1.000000e-02 ( 0.00- 8.944962e+05)	5.90×10-1
all_pilepsy	SCR_L_FA	Simple mode	3	7.85919	12.2519	5.87×10-1	-16.1544	31.8728	2.59×10 3	9.64×10-8	6.95×10 13	2.589430e+03 ( 0.00- 6.953372e+13)	5.90×10-1
all_pilepsy	STR_L_MO	Simple mode	7	4.24696	7.40111	5.87×10-1	-10.2592	18.7531	6.99×10 1	3.50×10-5	1.39×10 8	6.989000e+01 ( 0.00- 1.394393e+08)	5.90×10-1
all_pilepsy	UF_L_ICVF	Simple mode	6	7.41158	12.962	5.92×10-1	-17.9939	32.817	1.66×10 3	1.53×10-8	1.79×10 14	1.655040e+03 ( 0.00- 1.787529e+14)	5.90×10-1
all_pilepsy	STR_L_FA	Weighted median	6	3.57067	6.59948	5.88×10-1	-9.36432	16.5057	3.55×10 1	8.57×10-5	1.47×10 7	3.554000e+01 ( 0.00- 1.473382e+07)	5.90×10-1
all_pilepsy	RIC_R_FA	MR Egger	3	-32.8455	44.4817	5.95×10-1	-120.03	54.3386	5.44×10-15	7.44×10-53	3.97×10 23	0.000000e+00 ( 0.00- 3.971379e+23)	6.00×10-1
all_pilepsy	STR_L_ISOVF	Weighted median	4	4.31896	8.1954	5.98×10-1	-11.744	20.3819	7.51×10 1	7.94×10-6	7.11×10 8	7.511000e+01 ( 0.00- 7.108310e+08)	6.00×10-1
all_pilepsy	SCP_R_ICVF	IVW(MRE)	4	-5.09641	10.0125	6.11×10-1	-24.7209	14.528	6.12×10-3	1.84×10-11	2.04×10 6	1.000000e-02 ( 0.00- 2.039138e+06)	6.10×10-1
all_pilepsy	UF_L_OD	IVW(MRE)	5	-3.12469	6.15286	6.12×10-1	-15.1843	8.93491	4.40×10-2	2.54×10-7	7.59×10 3	4.000000e-02 ( 0.00- 7.592420e+03)	6.10×10-1
all_pilepsy	SLF_R_ISOVF	Weighted median	7	3.4375	6.78283	6.12×10-1	-9.85685	16.7318	3.11×10 1	5.24×10-5	1.85×10 7	3.111000e+01 ( 0.00- 1.847332e+07)	6.10×10-1
all_pilepsy	SCR_R_FA	Weighted mode	3	7.39964	12.5394	6.15×10-1	-17.1776	31.9769	1.64×10 3	3.47×10-8	7.72×10 13	1.635400e+03 ( 0.00- 7.715952e+13)	6.10×10-1
all_pilepsy	SLF_L_ISOVF	MR Egger	3	340.305	507.145	6.24×10-1	-653.7	1334.31	6.20×10 147	1.26×10-284	Inf	6.200430e+147 ( 0.00- Inf)	6.20×10-1
all_pilepsy	SCR_L_OD	MR Egger	3	28.1805	43.4286	6.34×10-1	-56.9395	113.3	1.73×10 12	1.87×10-25	1.61×10 49	1.732364e+12 ( 0.00- 1.606082e+49)	6.30×10-1
all_pilepsy	SCC_FA	MR Egger	5	-12.8917	24.3197	6.33×10-1	-60.5584	34.775	2.52×10-6	5.01×10-27	1.27×10 15	0.000000e+00 ( 0.00- 1.266414e+15)	6.30×10-1
all_pilepsy	STR_R_ISOVF	Simple mode	4	6.83295	12.9281	6.34×10-1	-18.5062	32.1721	9.28×10 2	9.18×10-9	9.38×10 13	9.279200e+02 ( 0.00- 9.379186e+13)	6.30×10-1
all_pilepsy	STR_R_OD	Simple mode	6	-3.86726	7.56503	6.31×10-1	-18.6947	10.9602	2.09×10-2	7.60×10-9	5.75×10 4	2.000000e-02 ( 0.00- 5.753813e+04)	6.30×10-1
all_pilepsy	SCR_L_OD	Weighted mode	3	-4.99089	8.87967	6.31×10-1	-22.395	12.4133	6.80×10-3	1.88×10-10	2.46×10 5	1.000000e-02 ( 0.00- 2.460430e+05)	6.30×10-1
all_pilepsy	SCR_R_ISOVF	MR Egger	3	-168.312	267.221	6.42×10-1	-692.067	355.442	7.99×10-74	2.75×10-301	2.32×10 154	0.000000e+00 ( 0.00-2.324456e+154)	6.40×10-1
all_pilepsy	SLF_L_ICVF	MR Egger	9	-7.33446	14.7998	6.35×10-1	-36.342	21.6731	6.53×10-4	1.65×10-16	2.59×10 9	0.000000e+00 ( 0.00- 2.585283e+09)	6.40×10-1
all_pilepsy	SCR_R_ISOVF	Simple mode	3	11.4103	21.23	6.45×10-1	-30.2004	53.021	9.02×10 4	7.66×10-14	1.06×10 23	9.024644e+04 ( 0.00- 1.063526e+23)	6.40×10-1
all_pilepsy	SLF_R_ISOVF	Simple mode	7	-5.4848	11.1982	6.42×10-1	-27.4332	16.4636	4.15×10-3	1.22×10-12	1.41×10 7	0.000000e+00 ( 0.00- 1.412759e+07)	6.40×10-1
all_pilepsy	SCR_R_FA	IVW(MRE)	3	-5.60739	12.533	6.55×10-1	-30.1722	18.9574	3.67×10-3	7.88×10-14	1.71×10 8	0.000000e+00 ( 0.00- 1.710345e+08)	6.50×10-1
all_pilepsy	STR_R_OD	IVW(MRE)	6	-2.0823	4.56768	6.48×10-1	-11.035	6.87034	1.25×10-1	1.61×10-5	9.63×10 2	1.200000e-01 ( 0.00- 9.632800e+02)	6.50×10-1
all_pilepsy	STR_L_ISOVF	MR Egger	4	26.5459	50.6557	6.53×10-1	-72.7393	125.831	3.38×10 11	2.57×10-32	4.44×10 54	3.378595e+11 ( 0.00- 4.443672e+54)	6.50×10-1
all_pilepsy	SLF_R_ISOVF	Weighted mode	7	4.57093	9.70341	6.54×10-1	-14.4477	23.5896	9.66×10 1	5.31×10-7	1.76×10 10	9.663000e+01 ( 0.00- 1.757273e+10)	6.50×10-1
all_pilepsy	SCR_L_FA	Weighted mode	3	6.45351	13.0962	6.71×10-1	-19.2149	32.122	6.35×10 2	4.52×10-9	8.92×10 13	6.349300e+02 ( 0.00- 8.920623e+13)	6.70×10-1
all_pilepsy	SLF_R_FA	MR Egger	4	17.3876	36.6506	6.82×10-1	-54.4477	89.2228	3.56×10 7	2.26×10-24	5.61×10 38	3.559005e+07 ( 0.00- 5.610308e+38)	6.80×10-1
all_pilepsy	Tapetum_R_FA	IVW(MRE)	6	-0.96197	2.37173	6.85×10-1	-5.61057	3.68663	3.82×10-1	3.66×10-3	3.99×10 1	3.800000e-01 ( 0.00- 3.991000e+01)	6.90×10-1
all_pilepsy	RIC_R_MO	Weighted median	6	-2.64732	6.69423	6.93×10-1	-15.768	10.4734	7.08×10-2	1.42×10-7	3.54×10 4	7.000000e-02 ( 0.00- 3.536120e+04)	6.90×10-1
all_pilepsy	UF_L_OD	MR Egger	5	-61.0859	144.494	7.01×10-1	-344.294	222.122	2.96×10-27	2.99×10-150	2.93×10 96	0.000000e+00 ( 0.00- 2.927566e+96)	7.00×10-1
all_pilepsy	RIC_L_MO	Weighted median	4	4.09915	10.9888	7.09×10-1	-17.439	25.6373	6.03×10 1	2.67×10-8	1.36×10 11	6.029000e+01 ( 0.00- 1.361862e+11)	7.10×10-1
all_pilepsy	SS_R_MO	IVW(MRE)	2	2.92795	8.09519	7.18×10-1	-12.9386	18.7945	1.87×10 1	2.40×10-6	1.45×10 8	1.869000e+01 ( 0.00- 1.453309e+08)	7.20×10-1
all_pilepsy	STR_R_FA	IVW(MRE)	5	-2.89103	7.96275	7.17×10-1	-18.498	12.716	5.55×10-2	9.26×10-9	3.33×10 5	6.000000e-02 ( 0.00- 3.330234e+05)	7.20×10-1
all_pilepsy	Tapetum_R_MD	Simple mode	5	3.95697	10.3986	7.23×10-1	-16.4243	24.3383	5.23×10 1	7.36×10-8	3.72×10 10	5.230000e+01 ( 0.00- 3.715136e+10)	7.20×10-1
all_pilepsy	UF_L_FA	MR Egger	4	36.1175	90.5058	7.28×10-1	-141.274	213.509	4.85×10 15	4.42×10-62	5.32×10 92	4.848733e+15 ( 0.00- 5.317402e+92)	7.30×10-1
all_pilepsy	STR_L_OD	Simple mode	4	-3.23983	8.39095	7.25×10-1	-19.6861	13.2064	3.92×10-2	2.82×10-9	5.44×10 5	4.000000e-02 ( 0.00- 5.438509e+05)	7.30×10-1
all_pilepsy	Tapetum_R_FA	Simple mode	6	-2.74131	7.6253	7.34×10-1	-17.6869	12.2043	6.45×10-2	2.08×10-8	2.00×10 5	6.000000e-02 ( 0.00- 1.996422e+05)	7.30×10-1
all_pilepsy	Tapetum_R_MD	Weighted median	5	1.80289	5.30721	7.34×10-1	-8.59925	12.205	6.07×10 0	1.84×10-4	2.00×10 5	6.070000e+00 ( 0.00- 1.997907e+05)	7.30×10-1
all_pilepsy	SLF_R_ICVF	MR Egger	11	-4.73788	13.7327	7.38×10-1	-31.6539	22.1781	8.76×10-3	1.79×10-14	4.28×10 9	1.000000e-02 ( 0.00- 4.283929e+09)	7.40×10-1
all_pilepsy	SCP_R_MD	Simple mode	3	4.53072	11.9413	7.41×10-1	-18.8743	27.9358	9.28×10 1	6.35×10-9	1.36×10 12	9.283000e+01 ( 0.00- 1.356275e+12)	7.40×10-1
all_pilepsy	SCR_L_FA	MR Egger	3	-33.1085	80.1288	7.51×10-1	-190.161	123.944	4.18×10-15	2.59×10-83	6.73×10 53	0.000000e+00 ( 0.00- 6.732694e+53)	7.50×10-1
all_pilepsy	SCR_R_FA	MR Egger	3	-38.312	92.0517	7.49×10-1	-218.733	142.109	2.30×10-17	1.01×10-95	5.22×10 61	0.000000e+00 ( 0.00- 5.215780e+61)	7.50×10-1
all_pilepsy	SFOF_L_OD	MR Egger	4	-29.1048	79.0473	7.48×10-1	-184.037	125.828	2.29×10-13	1.18×10-80	4.43×10 54	0.000000e+00 ( 0.00- 4.429534e+54)	7.50×10-1
all_pilepsy	SS_L_ICVF	Simple mode	12	2.75236	8.34939	7.48×10-1	-13.6124	19.1172	1.57×10 1	1.23×10-6	2.01×10 8	1.568000e+01 ( 0.00- 2.006689e+08)	7.50×10-1
all_pilepsy	SLF_R_ISOVF	IVW(MRE)	7	1.73406	5.55914	7.55×10-1	-9.16185	12.63	5.66×10 0	1.05×10-4	3.06×10 5	5.660000e+00 ( 0.00- 3.055812e+05)	7.60×10-1
all_pilepsy	Tapetum_R_MD	Weighted mode	5	1.73594	5.41285	7.64×10-1	-8.87324	12.3451	5.67×10 0	1.40×10-4	2.30×10 5	5.670000e+00 ( 0.00- 2.298360e+05)	7.60×10-1
all_pilepsy	UF_L_ICVF	IVW(MRE)	6	-2.20548	7.42953	7.67×10-1	-16.7674	12.3564	1.10×10-1	5.22×10-8	2.32×10 5	1.100000e-01 ( 0.00- 2.324432e+05)	7.70×10-1
all_pilepsy	STR_L_FA	MR Egger	6	-8.62385	27.6829	7.71×10-1	-62.8823	45.6346	1.80×10-4	4.90×10-28	6.59×10 19	0.000000e+00 ( 0.00- 6.589344e+19)	7.70×10-1
all_pilepsy	Tapetum_R_FA	Weighted median	6	-1.3712	4.73235	7.72×10-1	-10.6466	7.9042	2.54×10-1	2.38×10-5	2.71×10 3	2.500000e-01 ( 0.00- 2.708640e+03)	7.70×10-1
all_pilepsy	SCR_L_FA	Weighted median	3	-2.56315	9.28617	7.83×10-1	-20.764	15.6377	7.71×10-2	9.60×10-10	6.19×10 6	8.000000e-02 ( 0.00- 6.185620e+06)	7.80×10-1
all_pilepsy	STR_R_FA	Weighted median	5	-1.77537	6.33295	7.79×10-1	-14.1879	10.6372	1.69×10-1	6.89×10-7	4.17×10 4	1.700000e-01 ( 0.00- 4.165662e+04)	7.80×10-1
all_pilepsy	Tapetum_R_FA	Weighted mode	6	-1.38903	4.77211	7.83×10-1	-10.7424	7.96432	2.49×10-1	2.16×10-5	2.88×10 3	2.500000e-01 ( 0.00- 2.876470e+03)	7.80×10-1
all_pilepsy	SCR_R_ISOVF	Weighted median	3	3.18015	12.0842	7.92×10-1	-20.5048	26.8651	2.41×10 1	1.24×10-9	4.65×10 11	2.405000e+01 ( 0.00- 4.648983e+11)	7.90×10-1
all_pilepsy	SFOF_R_OD	MR Egger	6	-22.3426	84.1775	8.04×10-1	-187.33	142.645	1.98×10-10	4.40×10-82	8.91×10 61	0.000000e+00 ( 0.00- 8.914145e+61)	8.00×10-1
all_pilepsy	RIC_R_MO	Simple mode	6	-2.62732	10.0436	8.04×10-1	-22.3129	17.0582	7.23×10-2	2.04×10-10	2.56×10 7	7.000000e-02 ( 0.00- 2.560292e+07)	8.00×10-1
all_pilepsy	SCP_R_FA	IVW(MRE)	3	3.71657	15.6803	8.13×10-1	-27.0168	34.4499	4.11×10 1	1.85×10-12	9.15×10 14	4.112000e+01 ( 0.00- 9.149526e+14)	8.10×10-1
all_pilepsy	SS_R_FA	MR Egger	3	-8.38548	27.3317	8.10×10-1	-61.9555	45.1846	2.28×10-4	1.24×10-27	4.20×10 19	0.000000e+00 ( 0.00- 4.201538e+19)	8.10×10-1
all_pilepsy	Tapetum_R_FA	MR Egger	6	-1.91448	7.82845	8.19×10-1	-17.2582	13.4293	1.47×10-1	3.20×10-8	6.80×10 5	1.500000e-01 ( 0.00- 6.796171e+05)	8.20×10-1
all_pilepsy	Tapetum_L_FA	Simple mode	7	-1.51483	6.5232	8.24×10-1	-14.3003	11.2706	2.20×10-1	6.16×10-7	7.85×10 4	2.200000e-01 ( 0.00- 7.848308e+04)	8.20×10-1
all_pilepsy	Tapetum_L_FA	Weighted median	7	-1.1128	4.85403	8.19×10-1	-10.6267	8.4011	3.29×10-1	2.43×10-5	4.45×10 3	3.300000e-01 ( 0.00- 4.451950e+03)	8.20×10-1
all_pilepsy	SCP_L_ICVF	IVW(MRE)	4	-2.34389	10.8415	8.29×10-1	-23.5932	18.9055	9.60×10-2	5.67×10-11	1.62×10 8	1.000000e-01 ( 0.00- 1.623832e+08)	8.30×10-1
all_pilepsy	SCP_L_ICVF	Weighted median	4	1.73957	8.06799	8.29×10-1	-14.0737	17.5528	5.69×10 0	7.72×10-7	4.20×10 7	5.690000e+00 ( 0.00- 4.198539e+07)	8.30×10-1
all_pilepsy	RIC_L_ISOVF	IVW(MRE)	2	-1.72255	8.65516	8.42×10-1	-18.6867	15.2416	1.79×10-1	7.66×10-9	4.16×10 6	1.800000e-01 ( 0.00- 4.162205e+06)	8.40×10-1
all_pilepsy	SCR_R_ISOVF	IVW(MRE)	3	3.87585	19.2194	8.40×10-1	-33.7943	41.546	4.82×10 1	2.11×10-15	1.10×10 18	4.822000e+01 ( 0.00- 1.104546e+18)	8.40×10-1
all_pilepsy	SFOF_R_MD	IVW(MRE)	2	7.58377	38.0231	8.42×10-1	-66.9415	82.1091	1.97×10 3	8.47×10-30	4.57×10 35	1.966020e+03 ( 0.00- 4.565816e+35)	8.40×10-1
all_pilepsy	SCP_R_FA	MR Egger	3	-39.5417	150.541	8.36×10-1	-334.602	255.519	6.72×10-18	4.83×10-146	9.34×10 110	0.000000e+00 ( 0.00-9.339004e+110)	8.40×10-1
all_pilepsy	SCP_L_FA	MR Egger	4	-28.9489	135.044	8.50×10-1	-293.636	235.738	2.68×10-13	2.99×10-128	2.40×10 102	0.000000e+00 ( 0.00-2.396971e+102)	8.50×10-1
all_pilepsy	SCP_R_MO	IVW(MRE)	2	0.770515	4.44161	8.62×10-1	-7.93504	9.47607	2.16×10 0	3.58×10-4	1.30×10 4	2.160000e+00 ( 0.00- 1.304387e+04)	8.60×10-1
all_pilepsy	STR_R_ISOVF	IVW(MRE)	4	1.19885	6.80663	8.60×10-1	-12.1421	14.5398	3.32×10 0	5.33×10-6	2.06×10 6	3.320000e+00 ( 0.00- 2.063339e+06)	8.60×10-1
all_pilepsy	UF_L_FA	IVW(MRE)	4	-1.93569	10.6544	8.56×10-1	-22.8184	18.947	1.44×10-1	1.23×10-10	1.69×10 8	1.400000e-01 ( 0.00- 1.692713e+08)	8.60×10-1
all_pilepsy	RIC_L_MO	MR Egger	4	-46.4368	233.455	8.61×10-1	-504.008	411.134	6.80×10-21	1.29×10-219	3.58×10 178	0.000000e+00 ( 0.00-3.575788e+178)	8.60×10-1
all_pilepsy	SCR_R_ISOVF	Weighted mode	3	3.57822	18.288	8.63×10-1	-32.2662	39.4227	3.58×10 1	9.70×10-15	1.32×10 17	3.581000e+01 ( 0.00- 1.321452e+17)	8.60×10-1
all_pilepsy	Tapetum_L_FA	Weighted mode	7	-0.920504	5.18364	8.65×10-1	-11.0804	9.23943	3.98×10-1	1.54×10-5	1.03×10 4	4.000000e-01 ( 0.00- 1.029512e+04)	8.60×10-1
all_pilepsy	SCR_R_FA	Weighted median	3	-1.50954	9.28915	8.71×10-1	-19.7163	16.6972	2.21×10-1	2.74×10-9	1.78×10 7	2.200000e-01 ( 0.00- 1.784444e+07)	8.70×10-1
all_pilepsy	UF_R_ICVF	Simple mode	4	-2.78746	16.7481	8.78×10-1	-35.6137	30.0388	6.16×10-2	3.41×10-16	1.11×10 13	6.000000e-02 ( 0.00- 1.110890e+13)	8.80×10-1
all_pilepsy	SLF_R_OD	Weighted median	3	-1.05412	6.89195	8.78×10-1	-14.5623	12.4541	3.49×10-1	4.74×10-7	2.56×10 5	3.500000e-01 ( 0.00- 2.562984e+05)	8.80×10-1
all_pilepsy	STR_L_ISOVF	IVW(MRE)	4	0.986183	6.9139	8.87×10-1	-12.5651	14.5374	2.68×10 0	3.49×10-6	2.06×10 6	2.680000e+00 ( 0.00- 2.058385e+06)	8.90×10-1
all_pilepsy	STR_L_OD	IVW(MRE)	4	-0.70612	5.13358	8.91×10-1	-10.7679	9.3557	4.94×10-1	2.11×10-5	1.16×10 4	4.900000e-01 ( 0.00- 1.156458e+04)	8.90×10-1
all_pilepsy	SFOF_L_OD	Simple mode	4	-1.54848	11.0116	8.97×10-1	-23.1313	20.0343	2.13×10-1	9.00×10-11	5.02×10 8	2.100000e-01 ( 0.00- 5.020977e+08)	9.00×10-1
all_pilepsy	SLF_R_OD	Weighted mode	3	-1.03753	7.3113	9.00×10-1	-15.3677	13.2926	3.54×10-1	2.12×10-7	5.93×10 5	3.500000e-01 ( 0.00- 5.928028e+05)	9.00×10-1
all_pilepsy	SCP_R_MD	IVW(MRE)	3	-1.55829	14.4829	9.14×10-1	-29.9449	26.8283	2.10×10-1	9.89×10-14	4.48×10 11	2.100000e-01 ( 0.00- 4.480992e+11)	9.10×10-1
all_pilepsy	SLF_L_OD	IVW(MRE)	2	-2.77466	23.9439	9.08×10-1	-49.7047	44.1554	6.24×10-2	2.59×10-22	1.50×10 19	6.000000e-02 ( 0.00- 1.501217e+19)	9.10×10-1
all_pilepsy	Tapetum_L_MD	IVW(MRE)	2	2.48905	21.5236	9.08×10-1	-39.6972	44.6753	1.20×10 1	5.75×10-18	2.52×10 19	1.205000e+01 ( 0.00- 2.524794e+19)	9.10×10-1
all_pilepsy	SLF_R_OD	Simple mode	3	-1.03753	8.49113	9.14×10-1	-17.6801	15.6051	3.54×10-1	2.10×10-8	5.99×10 6	3.500000e-01 ( 0.00- 5.986904e+06)	9.10×10-1
all_pilepsy	RIC_R_MO	Weighted mode	6	-0.926152	7.72619	9.09×10-1	-16.0695	14.2172	3.96×10-1	1.05×10-7	1.49×10 6	4.000000e-01 ( 0.00- 1.494312e+06)	9.10×10-1
all_pilepsy	SFOF_L_OD	Weighted mode	4	-1.37386	10.9415	9.08×10-1	-22.8192	20.0715	2.53×10-1	1.23×10-10	5.21×10 8	2.500000e-01 ( 0.00- 5.211249e+08)	9.10×10-1
all_pilepsy	SS_L_ISOVF	IVW(MRE)	2	-0.761631	7.92579	9.23×10-1	-16.2962	14.7729	4.67×10-1	8.37×10-8	2.60×10 6	4.700000e-01 ( 0.00- 2.604947e+06)	9.20×10-1
all_pilepsy	SFOF_L_OD	Weighted median	4	-0.774586	7.99581	9.23×10-1	-16.4464	14.8972	4.61×10-1	7.20×10-8	2.95×10 6	4.600000e-01 ( 0.00- 2.949676e+06)	9.20×10-1
all_pilepsy	SCR_R_MO	IVW(MRE)	2	2.03742	23.0638	9.30×10-1	-43.1677	47.2425	7.67×10 0	1.79×10-19	3.29×10 20	7.670000e+00 ( 0.00- 3.289793e+20)	9.30×10-1
all_pilepsy	STR_R_FA	MR Egger	5	-2.7856	27.2843	9.25×10-1	-56.2628	50.6916	6.17×10-2	3.68×10-25	1.04×10 22	6.000000e-02 ( 0.00- 1.035322e+22)	9.30×10-1
all_pilepsy	SCR_R_OD	MR Egger	4	-1.699	20.5748	9.42×10-1	-42.0256	38.6276	1.83×10-1	5.60×10-19	5.97×10 16	1.800000e-01 ( 0.00- 5.967188e+16)	9.40×10-1
all_pilepsy	RIC_L_MO	IVW(MRE)	4	1.01057	14.9075	9.46×10-1	-28.2081	30.2292	2.75×10 0	5.62×10-13	1.34×10 13	2.750000e+00 ( 0.00- 1.343950e+13)	9.50×10-1
all_pilepsy	SFOF_L_OD	IVW(MRE)	4	0.221285	4.10516	9.57×10-1	-7.82484	8.26741	1.25×10 0	4.00×10-4	3.89×10 3	1.250000e+00 ( 0.00- 3.894830e+03)	9.60×10-1
all_pilepsy	STR_R_MO	IVW(MRE)	7	-0.224499	6.85983	9.74×10-1	-13.6698	13.2208	7.99×10-1	1.16×10-6	5.52×10 5	8.000000e-01 ( 0.00- 5.517064e+05)	9.70×10-1
all_pilepsy	SFOF_L_FA	MR Egger	3	-5.51229	125.737	9.72×10-1	-251.958	240.933	4.04×10-3	3.77×10-110	4.32×10 104	0.000000e+00 ( 0.00-4.324003e+104)	9.70×10-1
all_pilepsy	STR_L_FA	IVW(MRE)	6	-0.161305	8.3703	9.85×10-1	-16.5671	16.2445	8.51×10-1	6.38×10-8	1.13×10 7	8.500000e-01 ( 0.00- 1.134716e+07)	0.98
Action3
Outcome	Exposure	Method	nSnp	Beta	SE	Pval	Lo_CI	Up_CI	OR	OR_LCI95	OR_UCI95	Estimate	Pvalue
all_pilepsy	SFOF_R_ICVF	IVW(MRE)	2	-28.5732	1.68109	8.66×10-65	-31.8682	-25.2783	3.90×10-13	1.44×10-14	1.05×10-11	0.000000e+00 ( 0.00- 0.000000e+00)	8.70×10-65
all_pilepsy	UF_R_FA	IVW(MRE)	3	11.7581	0.749943	2.12×10-55	10.2882	13.228	1.28×10 5	2.94×10 4	5.56×10 5	1.277797e+05 ( 29383.09- 5.556819e+05)	2.10×10-55
all_pilepsy	SCR_R_MD	IVW(MRE)	4	16.3311	2.46337	3.37×10-11	11.5029	21.1593	1.24×10 7	9.90×10 4	1.55×10 9	1.237379e+07 ( 99001.26- 1.546552e+09)	3.40×10-11
all_pilepsy	SFOF_L_ICVF	IVW(MRE)	3	-18.8397	3.36346	2.13×10-8	-25.432	-12.2473	6.58×10-9	9.02×10-12	4.80×10-6	0.000000e+00 ( 0.00- 0.000000e+00)	2.10×10-8
all_pilepsy	SCC_ICVF	IVW(MRE)	6	-15.1932	2.83344	8.23×10-8	-20.7468	-9.63969	2.52×10-7	9.77×10-10	6.51×10-5	0.000000e+00 ( 0.00- 0.000000e+00)	8.20×10-8
all_pilepsy	SCC_OD	IVW(MRE)	2	-4.58744	0.975725	2.58×10-6	-6.49986	-2.67502	1.02×10-2	1.50×10-3	6.89×10-2	1.000000e-02 ( 0.00- 7.000000e-02)	2.60×10-6
all_pilepsy	Tapetum_R_ICVF	IVW(MRE)	6	-15.8492	3.51901	6.67×10-6	-22.7465	-8.95195	1.31×10-7	1.32×10-10	1.29×10-4	0.000000e+00 ( 0.00- 0.000000e+00)	6.70×10-6
all_pilepsy	RIC_L_MD	IVW(MRE)	6	18.9942	4.32606	1.13×10-5	10.5151	27.4733	1.77×10 8	3.69×10 4	8.54×10 11	1.774535e+08 ( 36869.40- 8.540891e+11)	1.10×10-5
all_pilepsy	SCC_MO	IVW(MRE)	2	4.3623	1.11095	8.61×10-5	2.18483	6.53977	7.84×10 1	8.89×10 0	6.92×10 2	7.844000e+01 ( 8.89- 6.921300e+02)	8.60×10-5
all_pilepsy	SS_R_ICVF	IVW(MRE)	8	-13.5231	3.55487	1.42×10-4	-20.4907	-6.5556	1.34×10-6	1.26×10-9	1.42×10-3	0.000000e+00 ( 0.00- 0.000000e+00)	1.40×10-4
all_pilepsy	STR_L_ICVF	IVW(MRE)	6	-12.881	3.86679	8.65×10-4	-20.4599	-5.30206	2.55×10-6	1.30×10-9	4.98×10-3	0.000000e+00 ( 0.00- 0.000000e+00)	8.60×10-4
all_pilepsy	RIC_L_ICVF	Weighted median	10	-13.8852	4.22326	1.01×10-3	-22.1628	-5.60765	9.33×10-7	2.37×10-10	3.67×10-3	0.000000e+00 ( 0.00- 0.000000e+00)	1.00×10-3
all_pilepsy	SCC_MD	IVW(MRE)	6	18.4792	5.64372	1.06×10-3	7.41749	29.5409	1.06×10 8	1.66×10 3	6.75×10 12	1.060237e+08 ( 1664.85- 6.751988e+12)	1.10×10-3
all_pilepsy	RIC_L_MD	Weighted median	6	19.4914	6.09164	1.38×10-3	7.55181	31.4311	2.92×10 8	1.90×10 3	4.47×10 13	2.917576e+08 ( 1904.19- 4.470267e+13)	1.40×10-3
all_pilepsy	SCC_ICVF	Weighted median	6	-15.1113	4.73731	1.42×10-3	-24.3964	-5.82616	2.74×10-7	2.54×10-11	2.95×10-3	0.000000e+00 ( 0.00- 0.000000e+00)	1.40×10-3
all_pilepsy	SS_R_ICVF	Weighted median	8	-13.8119	4.32424	1.40×10-3	-22.2874	-5.33642	1.00×10-6	2.09×10-10	4.81×10-3	0.000000e+00 ( 0.00- 0.000000e+00)	1.40×10-3
all_pilepsy	SCR_R_MD	Weighted median	4	17.7321	5.92208	2.75×10-3	6.12486	29.3394	5.02×10 7	4.57×10 2	5.52×10 12	5.023107e+07 ( 457.08- 5.520138e+12)	2.80×10-3
all_pilepsy	RIC_R_ICVF	Weighted median	7	-12.6108	4.28984	3.29×10-3	-21.0189	-4.20275	3.34×10-6	7.44×10-10	1.50×10-2	0.000000e+00 ( 0.00- 1.000000e-02)	3.30×10-3
all_pilepsy	RIC_L_ICVF	IVW(MRE)	10	-12.7839	4.50614	4.55×10-3	-21.6159	-3.95183	2.81×10-6	4.10×10-10	1.92×10-2	0.000000e+00 ( 0.00- 2.000000e-02)	4.60×10-3
all_pilepsy	STR_L_ICVF	Weighted median	6	-15.2513	5.4019	4.75×10-3	-25.839	-4.66359	2.38×10-7	6.00×10-12	9.43×10-3	0.000000e+00 ( 0.00- 1.000000e-02)	4.80×10-3
all_pilepsy	SCC_MD	Weighted median	6	19.5069	7.04407	5.62×10-3	5.70056	33.3133	2.96×10 8	2.99×10 2	2.94×10 14	2.963139e+08 ( 299.03- 2.936176e+14)	5.60×10-3
all_pilepsy	SS_R_MD	Weighted median	5	14.9964	5.44548	5.89×10-3	4.32327	25.6696	3.26×10 6	7.54×10 1	1.41×10 11	3.257310e+06 ( 75.44- 1.406518e+11)	5.90×10-3
all_pilepsy	RIC_R_MD	Weighted median	3	17.6696	6.62613	7.66×10-3	4.68238	30.6568	4.72×10 7	1.08×10 2	2.06×10 13	4.718560e+07 ( 108.03- 2.061045e+13)	7.70×10-3
all_pilepsy	SLF_R_ICVF	Weighted median	11	-12.0852	4.61368	8.81×10-3	-21.128	-3.04243	5.64×10-6	6.67×10-10	4.77×10-2	0.000000e+00 ( 0.00- 5.000000e-02)	8.80×10-3
all_pilepsy	SCR_L_ICVF	Weighted median	5	-14.1884	5.43642	9.06×10-3	-24.8438	-3.53303	6.89×10-7	1.62×10-11	2.92×10-2	0.000000e+00 ( 0.00- 3.000000e-02)	9.10×10-3
all_pilepsy	STR_R_ICVF	Weighted median	7	-13.3347	5.12409	9.26×10-3	-23.3779	-3.29148	1.62×10-6	7.03×10-11	3.72×10-2	0.000000e+00 ( 0.00- 4.000000e-02)	9.30×10-3
all_pilepsy	SCR_L_OD	IVW(MRE)	3	-10.9927	4.3357	1.12×10-2	-19.4907	-2.49471	1.68×10-5	3.43×10-9	8.25×10-2	0.000000e+00 ( 0.00- 8.000000e-02)	1.10×10-2
all_pilepsy	STR_L_MO	IVW(MRE)	7	5.69553	2.23066	1.07×10-2	1.32342	10.0676	2.98×10 2	3.76×10 0	2.36×10 4	2.975300e+02 ( 3.76- 2.356761e+04)	1.10×10-2
all_pilepsy	Tapetum_L_ICVF	IVW(MRE)	3	-12.6361	4.95324	1.07×10-2	-22.3445	-2.92778	3.25×10-6	1.98×10-10	5.35×10-2	0.000000e+00 ( 0.00- 5.000000e-02)	1.10×10-2
all_pilepsy	RIC_L_ICVF	Weighted mode	10	-14.0345	4.38682	1.08×10-2	-22.6327	-5.43633	8.03×10-7	1.48×10-10	4.36×10-3	0.000000e+00 ( 0.00- 0.000000e+00)	1.10×10-2
all_pilepsy	SCR_L_ICVF	IVW(MRE)	5	-10.8609	4.38178	1.32×10-2	-19.4492	-2.27266	1.92×10-5	3.58×10-9	1.03×10-1	0.000000e+00 ( 0.00- 1.000000e-01)	1.30×10-2
all_pilepsy	SCR_R_ICVF	Weighted median	7	-13.0818	5.29802	1.35×10-2	-23.4659	-2.69764	2.08×10-6	6.44×10-11	6.74×10-2	0.000000e+00 ( 0.00- 7.000000e-02)	1.40×10-2
all_pilepsy	Tapetum_R_ICVF	Weighted median	6	-14.6399	5.93467	1.36×10-2	-26.2718	-3.00795	4.39×10-7	3.89×10-12	4.94×10-2	0.000000e+00 ( 0.00- 5.000000e-02)	1.40×10-2
all_pilepsy	SS_R_ICVF	Weighted mode	8	-14.1254	4.42971	1.53×10-2	-22.8076	-5.44312	7.34×10-7	1.24×10-10	4.33×10-3	0.000000e+00 ( 0.00- 0.000000e+00)	1.50×10-2
all_pilepsy	SCR_L_MD	Weighted median	5	16.2978	6.76437	1.60×10-2	3.03964	29.556	1.20×10 7	2.09×10 1	6.85×10 12	1.196867e+07 ( 20.90- 6.854804e+12)	1.60×10-2
all_pilepsy	SFOF_L_ICVF	Weighted median	3	-19.5133	8.13288	1.64×10-2	-35.4538	-3.57289	3.35×10-9	4.01×10-16	2.81×10-2	0.000000e+00 ( 0.00- 3.000000e-02)	1.60×10-2
all_pilepsy	SS_R_ISOVF	IVW(MRE)	5	-13.9655	6.18321	2.39×10-2	-26.0846	-1.84641	8.61×10-7	4.69×10-12	1.58×10-1	0.000000e+00 ( 0.00- 1.600000e-01)	2.40×10-2
all_pilepsy	SCR_L_MD	IVW(MRE)	5	12.3159	5.49745	2.51×10-2	1.54095	23.0909	2.23×10 5	4.67×10 0	1.07×10 10	2.232278e+05 ( 4.67- 1.067262e+10)	2.50×10-2
all_pilepsy	SFOF_L_FA	IVW(MRE)	3	5.12242	2.29711	2.58×10-2	0.620087	9.62475	1.68×10 2	1.86×10 0	1.51×10 4	1.677400e+02 ( 1.86- 1.513469e+04)	2.60×10-2
all_pilepsy	SCR_R_ICVF	IVW(MRE)	7	-9.41375	4.31738	2.92×10-2	-17.8758	-0.951676	8.16×10-5	1.72×10-8	3.86×10-1	0.000000e+00 ( 0.00- 3.900000e-01)	2.90×10-2
all_pilepsy	STR_L_OD	IVW(MRE)	2	-4.4389	2.04921	3.03×10-2	-8.45536	-0.422436	1.18×10-2	2.13×10-4	6.55×10-1	1.000000e-02 ( 0.00- 6.600000e-01)	3.00×10-2
all_pilepsy	SS_R_ISOVF	Weighted median	5	-13.7529	6.34697	3.02×10-2	-26.193	-1.31289	1.06×10-6	4.21×10-12	2.69×10-1	0.000000e+00 ( 0.00- 2.700000e-01)	3.00×10-2
all_pilepsy	Tapetum_L_ICVF	Weighted median	3	-13.8444	6.36241	2.96×10-2	-26.3148	-1.37408	9.72×10-7	3.73×10-12	2.53×10-1	0.000000e+00 ( 0.00- 2.500000e-01)	3.00×10-2
all_pilepsy	RIC_R_ICVF	Weighted mode	7	-12.5349	4.54856	3.30×10-2	-21.4501	-3.61972	3.60×10-6	4.83×10-10	2.68×10-2	0.000000e+00 ( 0.00- 3.000000e-02)	3.30×10-2
all_pilepsy	SCC_ICVF	Weighted mode	6	-15.0381	5.32492	3.69×10-2	-25.4749	-4.60124	2.94×10-7	8.64×10-12	1.00×10-2	0.000000e+00 ( 0.00- 1.000000e-02)	3.70×10-2
all_pilepsy	SCC_FA	Weighted median	4	-15.3302	7.42988	3.91×10-2	-29.8928	-0.767675	2.20×10-7	1.04×10-13	4.64×10-1	0.000000e+00 ( 0.00- 4.600000e-01)	3.90×10-2
all_pilepsy	RIC_L_MD	Weighted mode	6	19.422	7.01623	3.95×10-2	5.6702	33.1738	2.72×10 8	2.90×10 2	2.55×10 14	2.721886e+08 ( 290.09- 2.553894e+14)	3.90×10-2
all_pilepsy	STR_L_ICVF	Weighted mode	6	-15.9637	5.82476	4.08×10-2	-27.3802	-4.54719	1.17×10-7	1.29×10-12	1.06×10-2	0.000000e+00 ( 0.00- 1.000000e-02)	4.10×10-2
all_pilepsy	STR_R_ICVF	Weighted mode	7	-13.6504	5.29961	4.20×10-2	-24.0376	-3.26313	1.18×10-6	3.64×10-11	3.83×10-2	0.000000e+00 ( 0.00- 4.000000e-02)	4.20×10-2
all_pilepsy	SCC_MD	Weighted mode	6	21.248	7.91434	4.36×10-2	5.73588	36.7601	1.69×10 9	3.10×10 2	9.22×10 15	1.689999e+09 ( 309.79- 9.219553e+15)	4.40×10-2
all_pilepsy	SS_L_FA	IVW(MRE)	3	-12.8474	6.49935	4.81×10-2	-25.5861	-0.108674	2.63×10-6	7.73×10-12	8.97×10-1	0.000000e+00 ( 0.00- 9.000000e-01)	4.80×10-2
all_pilepsy	SCR_R_FA	IVW(MRE)	2	7.8396	4.05028	5.29×10-2	-0.0989473	15.7782	2.54×10 3	9.06×10-1	7.12×10 6	2.539200e+03 ( 0.91- 7.118129e+06)	5.00×10-2
all_pilepsy	SS_L_ICVF	IVW(MRE)	11	-7.68498	3.95095	5.18×10-2	-15.4289	0.0588818	4.60×10-4	1.99×10-7	1.06×10 0	0.000000e+00 ( 0.00- 1.060000e+00)	5.00×10-2
all_pilepsy	SCR_R_ICVF	Weighted mode	7	-13.6126	5.60264	5.12×10-2	-24.5937	-2.6314	1.23×10-6	2.08×10-11	7.20×10-2	0.000000e+00 ( 0.00- 7.000000e-02)	5.00×10-2
all_pilepsy	SLF_R_ICVF	IVW(MRE)	11	-8.85077	4.72573	6.11×10-2	-18.1132	0.411663	1.43×10-4	1.36×10-8	1.51×10 0	0.000000e+00 ( 0.00- 1.510000e+00)	6.00×10-2
all_pilepsy	SLF_R_MD	IVW(MRE)	2	15.4009	8.17891	5.97×10-2	-0.629795	31.4315	4.88×10 6	5.33×10-1	4.47×10 13	4.881007e+06 ( 0.53- 4.472346e+13)	6.00×10-2
all_pilepsy	RIC_L_MD	Simple mode	6	20.6874	8.57495	6.07×10-2	3.88049	37.4943	9.65×10 8	4.84×10 1	1.92×10 16	9.647739e+08 ( 48.45- 1.921207e+16)	6.00×10-2
all_pilepsy	SCC_ICVF	Simple mode	6	-16.0463	6.70781	6.22×10-2	-29.1936	-2.89897	1.07×10-7	2.10×10-13	5.51×10-2	0.000000e+00 ( 0.00- 6.000000e-02)	6.00×10-2
all_pilepsy	UF_R_ICVF	Weighted median	4	-10.285	5.54458	6.36×10-2	-21.1524	0.582378	3.41×10-5	6.51×10-10	1.79×10 0	0.000000e+00 ( 0.00- 1.790000e+00)	6.00×10-2
all_pilepsy	SCR_L_MD	Weighted mode	5	17.6531	6.59613	5.54×10-2	4.72473	30.5816	4.64×10 7	1.13×10 2	1.91×10 13	4.641576e+07 ( 112.70- 1.911645e+13)	6.00×10-2
all_pilepsy	STR_R_ICVF	MR Egger	7	-26.0299	11.2619	6.88×10-2	-48.1033	-3.95646	4.96×10-12	1.29×10-21	1.91×10-2	0.000000e+00 ( 0.00- 2.000000e-02)	7.00×10-2
all_pilepsy	UF_R_ICVF	MR Egger	4	-39.3676	11.1399	7.16×10-2	-61.2019	-17.5333	8.00×10-18	2.63×10-27	2.43×10-8	0.000000e+00 ( 0.00- 0.000000e+00)	7.00×10-2
all_pilepsy	SCR_L_ICVF	Weighted mode	5	-14.9644	5.98166	6.66×10-2	-26.6884	-3.2403	3.17×10-7	2.57×10-12	3.92×10-2	0.000000e+00 ( 0.00- 4.000000e-02)	7.00×10-2
all_pilepsy	SCR_R_MD	Weighted mode	4	17.8144	6.40525	6.89×10-2	5.26014	30.3687	5.45×10 7	1.93×10 2	1.55×10 13	5.453937e+07 ( 192.51- 1.545143e+13)	7.00×10-2
all_pilepsy	SS_R_MD	Weighted mode	5	16.4647	6.55957	6.61×10-2	3.60791	29.3214	1.41×10 7	3.69×10 1	5.42×10 12	1.414207e+07 ( 36.89- 5.421664e+12)	7.00×10-2
all_pilepsy	SCC_FA	IVW(MRE)	4	-12.9999	7.36646	7.76×10-2	-27.4381	1.4384	2.26×10-6	1.21×10-12	4.21×10 0	0.000000e+00 ( 0.00- 4.210000e+00)	8.00×10-2
all_pilepsy	SCR_R_ICVF	MR Egger	7	-24.9593	11.4756	8.16×10-2	-47.4515	-2.46716	1.45×10-11	2.47×10-21	8.48×10-2	0.000000e+00 ( 0.00- 8.000000e-02)	8.00×10-2
all_pilepsy	SS_L_ICVF	Weighted median	11	-9.78345	5.53529	7.71×10-2	-20.6326	1.06572	5.64×10-5	1.09×10-9	2.90×10 0	0.000000e+00 ( 0.00- 2.900000e+00)	8.00×10-2
all_pilepsy	UF_L_ICVF	Weighted mode	4	-14.3292	5.63682	8.45×10-2	-25.3773	-3.28101	5.98×10-7	9.52×10-12	3.76×10-2	0.000000e+00 ( 0.00- 4.000000e-02)	8.00×10-2
all_pilepsy	STR_L_ICVF	Simple mode	6	-18.5218	8.64742	8.51×10-2	-35.4708	-1.5729	9.04×10-9	3.94×10-16	2.07×10-1	0.000000e+00 ( 0.00- 2.100000e-01)	9.00×10-2
all_pilepsy	SCP_R_FA	Weighted median	3	19.7186	11.7897	9.44×10-2	-3.3893	42.8265	3.66×10 8	3.37×10-2	3.97×10 18	3.661610e+08 ( 0.03- 3.974635e+18)	9.00×10-2
all_pilepsy	SS_L_FA	Weighted median	3	-15.3642	9.17075	9.39×10-2	-33.3389	2.61045	2.13×10-7	3.32×10-15	1.36×10 1	0.000000e+00 ( 0.00- 1.361000e+01)	9.00×10-2
all_pilepsy	Tapetum_R_ICVF	Weighted mode	6	-15.3416	7.16116	8.51×10-2	-29.3775	-1.30576	2.17×10-7	1.74×10-13	2.71×10-1	0.000000e+00 ( 0.00- 2.700000e-01)	9.00×10-2
all_pilepsy	UF_R_ICVF	Weighted mode	4	-12.6973	5.13234	8.97×10-2	-22.7566	-2.63786	3.06×10-6	1.31×10-10	7.15×10-2	0.000000e+00 ( 0.00- 7.000000e-02)	9.00×10-2
all_pilepsy	SS_R_ISOVF	MR Egger	5	-68.9038	29.3685	1.01×10-1	-126.466	-11.3415	1.19×10-30	1.19×10-55	1.19×10-5	0.000000e+00 ( 0.00- 0.000000e+00)	1.00×10-1
all_pilepsy	SCR_R_MD	Simple mode	4	17.6389	7.47372	9.94×10-2	2.99036	32.2873	4.58×10 7	1.99×10 1	1.05×10 14	4.575695e+07 ( 19.89- 1.052485e+14)	1.00×10-1
all_pilepsy	SS_R_ICVF	Simple mode	8	-13.5393	7.09011	9.78×10-2	-27.4359	0.357279	1.32×10-6	1.22×10-12	1.43×10 0	0.000000e+00 ( 0.00- 1.430000e+00)	1.00×10-1
all_pilepsy	UF_R_MD	MR Egger	4	46.0916	16.9325	1.13×10-1	12.9038	79.2793	1.04×10 20	4.02×10 5	2.70×10 34	1.040661e+20 (401836.52- 2.695062e+34)	1.10×10-1
all_pilepsy	RIC_L_ICVF	Simple mode	10	-11.8528	6.62018	1.07×10-1	-24.8284	1.12273	7.12×10-6	1.65×10-11	3.07×10 0	0.000000e+00 ( 0.00- 3.070000e+00)	1.10×10-1
all_pilepsy	UF_R_MD	Weighted mode	4	14.9525	6.74552	1.13×10-1	1.73129	28.1737	3.12×10 6	5.65×10 0	1.72×10 12	3.117374e+06 ( 5.65- 1.720630e+12)	1.10×10-1
all_pilepsy	SLF_L_ICVF	IVW(MRE)	8	-12.0908	7.67473	1.15×10-1	-27.1333	2.95165	5.61×10-6	1.64×10-12	1.91×10 1	0.000000e+00 ( 0.00- 1.914000e+01)	1.20×10-1
all_pilepsy	SCR_L_MD	MR Egger	5	32.8591	15.1595	1.19×10-1	3.14655	62.5717	1.86×10 14	2.33×10 1	1.49×10 27	1.864366e+14 ( 23.26- 1.494633e+27)	1.20×10-1
all_pilepsy	STR_L_ICVF	MR Egger	6	-19.1009	9.72029	1.21×10-1	-38.1527	-0.0491179	5.07×10-9	2.69×10-17	9.52×10-1	0.000000e+00 ( 0.00- 9.500000e-01)	1.20×10-1
all_pilepsy	RIC_R_MD	Weighted mode	3	18.955	7.07986	1.16×10-1	5.07849	32.8316	1.71×10 8	1.61×10 2	1.81×10 14	1.706329e+08 ( 160.53- 1.813696e+14)	1.20×10-1
all_pilepsy	SLF_R_ICVF	Weighted mode	11	-9.36481	5.47058	1.18×10-1	-20.0872	1.35754	8.57×10-5	1.89×10-9	3.89×10 0	0.000000e+00 ( 0.00- 3.890000e+00)	1.20×10-1
all_pilepsy	SS_R_ISOVF	Weighted mode	5	-17.1761	8.56562	1.15×10-1	-33.9647	-0.38753	3.47×10-8	1.78×10-15	6.79×10-1	0.000000e+00 ( 0.00- 6.800000e-01)	1.20×10-1
all_pilepsy	SCR_L_OD	Weighted median	3	-11.7363	7.68161	1.27×10-1	-26.7922	3.31967	8.00×10-6	2.31×10-12	2.77×10 1	0.000000e+00 ( 0.00- 2.765000e+01)	1.30×10-1
all_pilepsy	UF_L_ICVF	Weighted median	4	-8.86128	5.79741	1.26×10-1	-20.2242	2.50164	1.42×10-4	1.65×10-9	1.22×10 1	0.000000e+00 ( 0.00- 1.220000e+01)	1.30×10-1
all_pilepsy	SS_R_ICVF	MR Egger	8	-15.0251	8.71547	1.35×10-1	-32.1074	2.05722	2.98×10-7	1.14×10-14	7.82×10 0	0.000000e+00 ( 0.00- 7.820000e+00)	1.40×10-1
all_pilepsy	UF_R_MD	Weighted median	4	9.4546	6.45773	1.43×10-1	-3.20255	22.1117	1.28×10 4	4.07×10-2	4.01×10 9	1.276670e+04 ( 0.04- 4.008746e+09)	1.40×10-1
all_pilepsy	SFOF_L_ICVF	Weighted mode	3	-21.505	9.00929	1.40×10-1	-39.1632	-3.84675	4.58×10-10	9.81×10-18	2.13×10-2	0.000000e+00 ( 0.00- 2.000000e-02)	1.40×10-1
all_pilepsy	Tapetum_L_ICVF	Weighted mode	3	-15.9587	6.7309	1.41×10-1	-29.1512	-2.76609	1.17×10-7	2.19×10-13	6.29×10-2	0.000000e+00 ( 0.00- 6.000000e-02)	1.40×10-1
all_pilepsy	SCR_L_ICVF	MR Egger	5	-23.0208	12.0481	1.52×10-1	-46.6352	0.593531	1.01×10-10	5.58×10-21	1.81×10 0	0.000000e+00 ( 0.00- 1.810000e+00)	1.50×10-1
all_pilepsy	SLF_L_ICVF	MR Egger	8	76.0461	45.9509	1.49×10-1	-14.0178	166.11	1.06×10 33	8.17×10-7	1.38×10 72	1.062655e+33 ( 0.00- 1.382367e+72)	1.50×10-1
all_pilepsy	UF_L_ICVF	MR Egger	4	-30.3111	13.5422	1.55×10-1	-56.8539	-3.76842	6.86×10-14	2.04×10-25	2.31×10-2	0.000000e+00 ( 0.00- 2.000000e-02)	1.50×10-1
all_pilepsy	RIC_R_MD	Simple mode	3	18.436	8.14998	1.52×10-1	2.462	34.4099	1.02×10 8	1.17×10 1	8.79×10 14	1.015399e+08 ( 11.73- 8.791042e+14)	1.50×10-1
all_pilepsy	SLF_L_ICVF	Weighted median	8	-10.4609	7.33448	1.54×10-1	-24.8364	3.9147	2.86×10-5	1.64×10-11	5.01×10 1	0.000000e+00 ( 0.00- 5.013000e+01)	1.50×10-1
all_pilepsy	RIC_R_ICVF	IVW(MRE)	7	-7.25393	5.14974	1.59×10-1	-17.3474	2.83956	7.07×10-4	2.92×10-8	1.71×10 1	0.000000e+00 ( 0.00- 1.711000e+01)	1.60×10-1
all_pilepsy	SS_R_MD	IVW(MRE)	5	9.30426	6.69759	1.65×10-1	-3.82302	22.4315	1.10×10 4	2.19×10-2	5.52×10 9	1.098471e+04 ( 0.02- 5.519406e+09)	1.60×10-1
all_pilepsy	SCR_L_ICVF	Simple mode	5	-15.2279	8.8418	1.60×10-1	-32.5579	2.102	2.44×10-7	7.25×10-15	8.18×10 0	0.000000e+00 ( 0.00- 8.180000e+00)	1.60×10-1
all_pilepsy	RIC_R_ICVF	Simple mode	7	-12.9828	8.32105	1.70×10-1	-29.2921	3.32647	2.30×10-6	1.90×10-13	2.78×10 1	0.000000e+00 ( 0.00- 2.784000e+01)	1.70×10-1
all_pilepsy	SLF_L_ICVF	Simple mode	8	-17.7904	11.7388	1.73×10-1	-40.7984	5.21766	1.88×10-8	1.91×10-18	1.85×10 2	0.000000e+00 ( 0.00- 1.845000e+02)	1.70×10-1
all_pilepsy	SS_R_MD	Simple mode	5	16.4647	9.7224	1.66×10-1	-2.59125	35.5206	1.41×10 7	7.49×10-2	2.67×10 15	1.414207e+07 ( 0.07- 2.669253e+15)	1.70×10-1
all_pilepsy	STR_R_ICVF	IVW(MRE)	7	-7.75068	5.83575	1.84×10-1	-19.1887	3.68739	4.30×10-4	4.64×10-9	3.99×10 1	0.000000e+00 ( 0.00- 3.994000e+01)	1.80×10-1
all_pilepsy	RIC_R_ICVF	MR Egger	7	-20.6215	13.3263	1.82×10-1	-46.741	5.49804	1.11×10-9	5.02×10-21	2.44×10 2	0.000000e+00 ( 0.00- 2.442100e+02)	1.80×10-1
all_pilepsy	SCR_L_MD	Simple mode	5	16.7222	10.4019	1.83×10-1	-3.66551	37.1099	1.83×10 7	2.56×10-2	1.31×10 16	1.829575e+07 ( 0.03- 1.308006e+16)	1.80×10-1
all_pilepsy	SCC_FA	Weighted mode	4	-17.354	9.95499	1.80×10-1	-36.8658	2.15773	2.91×10-8	9.76×10-17	8.65×10 0	0.000000e+00 ( 0.00- 8.650000e+00)	1.80×10-1
all_pilepsy	SS_L_ICVF	MR Egger	11	-22.478	15.825	1.89×10-1	-53.4949	8.53893	1.73×10-10	5.85×10-24	5.11×10 3	0.000000e+00 ( 0.00- 5.109850e+03)	1.90×10-1
all_pilepsy	SFOF_R_OD	Simple mode	6	15.9226	10.5257	1.91×10-1	-4.7078	36.5531	8.22×10 6	9.02×10-3	7.50×10 15	8.224665e+06 ( 0.01- 7.495632e+15)	1.90×10-1
all_pilepsy	SCC_MD	MR Egger	6	29.7636	19.4128	2.00×10-1	-8.28552	67.8127	8.44×10 12	2.52×10-4	2.82×10 29	8.436540e+12 ( 0.00- 2.822838e+29)	2.00×10-1
all_pilepsy	SFOF_R_OD	Weighted mode	6	15.472	10.5512	2.02×10-1	-5.20841	36.1525	5.24×10 6	5.47×10-3	5.02×10 15	5.241068e+06 ( 0.01- 5.021371e+15)	2.00×10-1
all_pilepsy	SCC_ICVF	MR Egger	6	-16.5706	11.1137	2.10×10-1	-38.3534	5.21218	6.36×10-8	2.20×10-17	1.83×10 2	0.000000e+00 ( 0.00- 1.834900e+02)	2.10×10-1
all_pilepsy	SCC_FA	Simple mode	4	-18.3635	11.8645	2.19×10-1	-41.6178	4.89091	1.06×10-8	8.43×10-19	1.33×10 2	0.000000e+00 ( 0.00- 1.330700e+02)	2.20×10-1
all_pilepsy	RIC_R_MD	IVW(MRE)	3	11.0848	9.44071	2.40×10-1	-7.41898	29.5886	6.52×10 4	6.00×10-4	7.08×10 12	6.517375e+04 ( 0.00- 7.082203e+12)	2.40×10-1
all_pilepsy	SCR_L_OD	Simple mode	3	-16.7545	9.98079	2.35×10-1	-36.3168	2.8079	5.29×10-8	1.69×10-16	1.66×10 1	0.000000e+00 ( 0.00- 1.658000e+01)	2.40×10-1
all_pilepsy	SFOF_L_ICVF	Simple mode	3	-17.827	10.8783	2.43×10-1	-39.1484	3.4944	1.81×10-8	9.96×10-18	3.29×10 1	0.000000e+00 ( 0.00- 3.293000e+01)	2.40×10-1
all_pilepsy	STR_R_ICVF	Simple mode	7	-11.6782	8.90141	2.37×10-1	-29.1249	5.76859	8.48×10-6	2.24×10-13	3.20×10 2	0.000000e+00 ( 0.00- 3.200800e+02)	2.40×10-1
all_pilepsy	UF_R_FA	Weighted median	3	11.9913	10.2418	2.42×10-1	-8.08263	32.0653	1.61×10 5	3.09×10-4	8.43×10 13	1.613478e+05 ( 0.00- 8.428851e+13)	2.40×10-1
all_pilepsy	SS_L_FA	Weighted mode	3	-17.7533	10.7686	2.41×10-1	-38.8598	3.35322	1.95×10-8	1.33×10-17	2.86×10 1	0.000000e+00 ( 0.00- 2.859000e+01)	2.40×10-1
all_pilepsy	RIC_L_FA	IVW(MRE)	4	-9.59966	8.41414	2.54×10-1	-26.0914	6.89205	6.78×10-5	4.66×10-12	9.84×10 2	0.000000e+00 ( 0.00- 9.844200e+02)	2.50×10-1
all_pilepsy	STR_R_MO	MR Egger	7	29.9423	23.493	2.58×10-1	-16.104	75.9886	1.01×10 13	1.01×10-7	1.00×10 33	1.008728e+13 ( 0.00- 1.003272e+33)	2.60×10-1
all_pilepsy	SCC_MD	Simple mode	6	13.3272	10.3893	2.56×10-1	-7.03586	33.6902	6.14×10 5	8.80×10-4	4.28×10 14	6.136538e+05 ( 0.00- 4.280369e+14)	2.60×10-1
all_pilepsy	SCR_R_MD	MR Egger	4	23.3443	15.2314	2.65×10-1	-6.50928	53.1979	1.38×10 10	1.49×10-3	1.27×10 23	1.375002e+10 ( 0.00- 1.269262e+23)	2.70×10-1
all_pilepsy	RIC_L_FA	Weighted median	4	-11.2541	10.2324	2.71×10-1	-31.3096	8.8014	1.30×10-5	2.53×10-14	6.64×10 3	0.000000e+00 ( 0.00- 6.643560e+03)	2.70×10-1
all_pilepsy	SCP_L_FA	Weighted median	4	-10.3791	9.43687	2.71×10-1	-28.8754	8.11718	3.11×10-5	2.88×10-13	3.35×10 3	0.000000e+00 ( 0.00- 3.351550e+03)	2.70×10-1
all_pilepsy	SLF_L_MD	Weighted median	4	11.6983	10.5683	2.68×10-1	-9.01543	32.4121	1.20×10 5	1.22×10-4	1.19×10 14	1.203722e+05 ( 0.00- 1.192356e+14)	2.70×10-1
all_pilepsy	Tapetum_R_MD	IVW(MRE)	4	6.5661	6.04617	2.77×10-1	-5.28438	18.4166	7.11×10 2	5.07×10-3	9.96×10 7	7.105900e+02 ( 0.01- 9.959141e+07)	2.80×10-1
all_pilepsy	SS_R_ISOVF	Simple mode	5	-13.117	10.3991	2.76×10-1	-33.4993	7.26534	2.01×10-6	2.83×10-15	1.43×10 3	0.000000e+00 ( 0.00- 1.429870e+03)	2.80×10-1
all_pilepsy	SFOF_R_OD	Weighted median	6	8.34771	7.65073	2.75×10-1	-6.64773	23.3432	4.22×10 3	1.30×10-3	1.37×10 10	4.220530e+03 ( 0.00- 1.373420e+10)	2.80×10-1
all_pilepsy	SLF_L_ICVF	Weighted mode	8	-12.5188	10.6632	2.79×10-1	-33.4188	8.38111	3.66×10-6	3.06×10-15	4.36×10 3	0.000000e+00 ( 0.00- 4.363850e+03)	2.80×10-1
all_pilepsy	RIC_R_MO	MR Egger	6	23.8068	19.3355	2.86×10-1	-14.0909	61.7044	2.18×10 10	7.59×10-7	6.28×10 26	2.183499e+10 ( 0.00- 6.279032e+26)	2.90×10-1
all_pilepsy	SCP_R_MD	MR Egger	3	65.5818	32.3883	2.92×10-1	2.10074	129.063	3.03×10 28	8.17×10 0	1.13×10 56	3.032740e+28 ( 8.17- 1.125462e+56)	2.90×10-1
all_pilepsy	SS_L_FA	Simple mode	3	-16.4428	11.4774	2.88×10-1	-38.9384	6.05287	7.23×10-8	1.23×10-17	4.25×10 2	0.000000e+00 ( 0.00- 4.253300e+02)	2.90×10-1
all_pilepsy	UF_R_OD	Weighted median	3	-11.6592	11.0237	2.90×10-1	-33.2656	9.94718	8.64×10-6	3.57×10-15	2.09×10 4	0.000000e+00 ( 0.00- 2.089319e+04)	2.90×10-1
all_pilepsy	Tapetum_L_FA	IVW(MRE)	6	-4.4468	4.29791	3.01×10-1	-12.8707	3.97709	1.17×10-2	2.57×10-6	5.34×10 1	1.000000e-02 ( 0.00- 5.336000e+01)	3.00×10-1
all_pilepsy	SCP_R_FA	Simple mode	3	20.7565	14.9644	3.00×10-1	-8.57376	50.0867	1.03×10 9	1.89×10-4	5.65×10 21	1.033765e+09 ( 0.00- 5.654323e+21)	3.00×10-1
all_pilepsy	SCR_R_ICVF	Simple mode	7	-10.737	9.54936	3.04×10-1	-29.4538	7.97974	2.17×10-5	1.62×10-13	2.92×10 3	0.000000e+00 ( 0.00- 2.921160e+03)	3.00×10-1
all_pilepsy	RIC_L_ICVF	MR Egger	10	-12.1194	11.2045	3.11×10-1	-34.0803	9.84143	5.45×10-6	1.58×10-15	1.88×10 4	0.000000e+00 ( 0.00- 1.879656e+04)	3.10×10-1
all_pilepsy	Tapetum_R_ICVF	MR Egger	6	-16.4525	14.3094	3.14×10-1	-44.4989	11.5939	7.16×10-8	4.72×10-20	1.08×10 5	0.000000e+00 ( 0.00- 1.084307e+05)	3.10×10-1
all_pilepsy	SLF_R_ICVF	Simple mode	11	-7.95885	7.66468	3.24×10-1	-22.9816	7.06392	3.50×10-4	1.05×10-10	1.17×10 3	0.000000e+00 ( 0.00- 1.169020e+03)	3.20×10-1
all_pilepsy	Tapetum_R_ICVF	Simple mode	6	-9.36403	8.52649	3.22×10-1	-26.0759	7.34788	8.58×10-5	4.74×10-12	1.55×10 3	0.000000e+00 ( 0.00- 1.552910e+03)	3.20×10-1
all_pilepsy	STR_L_MO	Weighted median	7	5.43406	5.46147	3.20×10-1	-5.27041	16.1385	2.29×10 2	5.14×10-3	1.02×10 7	2.290800e+02 ( 0.01- 1.020655e+07)	3.20×10-1
all_pilepsy	SCP_R_FA	Weighted mode	3	21.2406	16.0725	3.17×10-1	-10.2615	52.7426	1.68×10 9	3.50×10-5	8.05×10 22	1.677504e+09 ( 0.00- 8.050760e+22)	3.20×10-1
all_pilepsy	UF_L_ICVF	IVW(MRE)	4	-6.90607	7.12931	3.33×10-1	-20.8795	7.06738	1.00×10-3	8.55×10-10	1.17×10 3	0.000000e+00 ( 0.00- 1.173070e+03)	3.30×10-1
all_pilepsy	Tapetum_L_ICVF	MR Egger	3	-32.6773	19.2675	3.39×10-1	-70.4416	5.08695	6.43×10-15	2.56×10-31	1.62×10 2	0.000000e+00 ( 0.00- 1.619000e+02)	3.40×10-1
all_pilepsy	SCR_R_OD	Simple mode	4	-11.2675	10.0745	3.45×10-1	-31.0136	8.47859	1.28×10-5	3.40×10-14	4.81×10 3	0.000000e+00 ( 0.00- 4.810680e+03)	3.40×10-1
all_pilepsy	RIC_L_MD	MR Egger	6	16.2866	15.2339	3.45×10-1	-13.5718	46.145	1.18×10 7	1.28×10-6	1.10×10 20	1.183499e+07 ( 0.00- 1.097749e+20)	3.50×10-1
all_pilepsy	Tapetum_L_ICVF	Simple mode	3	-11.6743	9.70099	3.52×10-1	-30.6883	7.3396	8.51×10-6	4.70×10-14	1.54×10 3	0.000000e+00 ( 0.00- 1.540100e+03)	3.50×10-1
all_pilepsy	UF_L_OD	Weighted median	3	-11.1494	11.872	3.48×10-1	-34.4185	12.1196	1.44×10-5	1.13×10-15	1.83×10 5	0.000000e+00 ( 0.00- 1.834350e+05)	3.50×10-1
all_pilepsy	SCR_R_OD	IVW(MRE)	4	-4.45722	4.81982	3.55×10-1	-13.9041	4.98962	1.16×10-2	9.15×10-7	1.47×10 2	1.000000e-02 ( 0.00- 1.468800e+02)	3.60×10-1
all_pilepsy	SLF_L_MD	Simple mode	4	16.5615	15.3502	3.60×10-1	-13.5249	46.648	1.56×10 7	1.34×10-6	1.82×10 20	1.558055e+07 ( 0.00- 1.815324e+20)	3.60×10-1
all_pilepsy	SLF_L_MD	Weighted mode	4	16.5615	15.278	3.58×10-1	-13.3834	46.5065	1.56×10 7	1.54×10-6	1.58×10 20	1.558055e+07 ( 0.00- 1.575779e+20)	3.60×10-1
all_pilepsy	SCP_L_ICVF	IVW(MRE)	2	-13.1123	14.5051	3.66×10-1	-41.5422	15.3176	2.02×10-6	9.09×10-19	4.49×10 6	0.000000e+00 ( 0.00- 4.491282e+06)	3.70×10-1
all_pilepsy	RIC_L_FA	Simple mode	4	-15.989	15.6733	3.83×10-1	-46.7087	14.7308	1.14×10-7	5.18×10-21	2.50×10 6	0.000000e+00 ( 0.00- 2.497398e+06)	3.80×10-1
all_pilepsy	STR_L_FA	Simple mode	5	10.9733	11.1537	3.81×10-1	-10.8879	32.8345	5.83×10 4	1.87×10-5	1.82×10 14	5.829549e+04 ( 0.00- 1.819028e+14)	3.80×10-1
all_pilepsy	UF_R_FA	Simple mode	3	12.311	11.271	3.89×10-1	-9.78022	34.4021	2.22×10 5	5.66×10-5	8.72×10 14	2.221164e+05 ( 0.00- 8.722849e+14)	3.90×10-1
all_pilepsy	UF_R_FA	Weighted mode	3	12.295	11.3875	3.93×10-1	-10.0244	34.6144	2.19×10 5	4.43×10-5	1.08×10 15	2.186040e+05 ( 0.00- 1.078578e+15)	3.90×10-1
all_pilepsy	RIC_R_MO	IVW(MRE)	6	-3.87164	4.64931	4.05×10-1	-12.9843	5.241	2.08×10-2	2.30×10-6	1.89×10 2	2.000000e-02 ( 0.00- 1.888600e+02)	4.00×10-1
all_pilepsy	SFOF_R_OD	IVW(MRE)	6	5.20906	6.25028	4.05×10-1	-7.04149	17.4596	1.83×10 2	8.75×10-4	3.82×10 7	1.829200e+02 ( 0.00- 3.824793e+07)	4.00×10-1
all_pilepsy	SLF_R_OD	IVW(MRE)	3	-3.38489	3.98334	3.95×10-1	-11.1922	4.42245	3.39×10-2	1.38×10-5	8.33×10 1	3.000000e-02 ( 0.00- 8.330000e+01)	4.00×10-1
all_pilepsy	STR_R_OD	MR Egger	6	-12.2198	12.9624	3.99×10-1	-37.626	13.1864	4.93×10-6	4.56×10-17	5.33×10 5	0.000000e+00 ( 0.00- 5.330593e+05)	4.00×10-1
all_pilepsy	SCP_L_FA	Weighted mode	4	-17.6413	18.0312	4.00×10-1	-52.9826	17.6999	2.18×10-8	9.77×10-24	4.86×10 7	0.000000e+00 ( 0.00- 4.863676e+07)	4.00×10-1
all_pilepsy	UF_R_OD	IVW(MRE)	3	-6.11483	7.34618	4.05×10-1	-20.5133	8.28368	2.21×10-3	1.23×10-9	3.96×10 3	0.000000e+00 ( 0.00- 3.958720e+03)	4.10×10-1
all_pilepsy	RIC_L_FA	Weighted mode	4	-16.3887	16.9635	4.05×10-1	-49.6372	16.8598	7.63×10-8	2.77×10-22	2.10×10 7	0.000000e+00 ( 0.00- 2.099582e+07)	4.10×10-1
all_pilepsy	STR_R_MO	Weighted mode	7	6.33817	7.12476	4.08×10-1	-7.62635	20.3027	5.66×10 2	4.87×10-4	6.57×10 8	5.657600e+02 ( 0.00- 6.566747e+08)	4.10×10-1
all_pilepsy	RIC_R_MD	MR Egger	3	83.2754	65.28	4.23×10-1	-44.6734	211.224	1.47×10 36	3.97×10-20	5.41×10 91	1.465742e+36 ( 0.00- 5.414152e+91)	4.20×10-1
all_pilepsy	SS_L_FA	MR Egger	3	-67.5753	51.91	4.17×10-1	-169.319	34.1682	4.49×10-30	2.92×10-74	6.90×10 14	0.000000e+00 ( 0.00- 6.903397e+14)	4.20×10-1
all_pilepsy	SFOF_L_ICVF	MR Egger	3	-31.3209	25.4203	4.34×10-1	-81.1448	18.5029	2.50×10-14	5.74×10-36	1.09×10 8	0.000000e+00 ( 0.00- 1.085727e+08)	4.30×10-1
all_pilepsy	UF_L_FA	Simple mode	4	8.9344	9.92532	4.34×10-1	-10.5192	28.388	7.59×10 3	2.70×10-5	2.13×10 12	7.588580e+03 ( 0.00- 2.131873e+12)	4.30×10-1
all_pilepsy	Tapetum_L_FA	MR Egger	6	9.20862	10.6279	4.35×10-1	-11.6221	30.0393	9.98×10 3	8.97×10-6	1.11×10 13	9.982810e+03 ( 0.00- 1.111497e+13)	4.40×10-1
all_pilepsy	SS_R_MD	MR Egger	5	17.9768	20.4996	4.45×10-1	-22.2024	58.156	6.42×10 7	2.28×10-10	1.81×10 25	6.415425e+07 ( 0.00- 1.806527e+25)	4.50×10-1
all_pilepsy	Tapetum_R_MD	MR Egger	4	-9.48257	10.3031	4.55×10-1	-29.6767	10.7116	7.62×10-5	1.29×10-13	4.49×10 4	0.000000e+00 ( 0.00- 4.487128e+04)	4.50×10-1
all_pilepsy	SCP_L_FA	Simple mode	4	-13.9173	16.0939	4.51×10-1	-45.4614	17.6267	9.03×10-7	1.80×10-20	4.52×10 7	0.000000e+00 ( 0.00- 4.520626e+07)	4.50×10-1
all_pilepsy	SCR_R_OD	Weighted median	4	-5.53421	7.4051	4.55×10-1	-20.0482	8.97978	3.95×10-3	1.96×10-9	7.94×10 3	0.000000e+00 ( 0.00- 7.940870e+03)	4.50×10-1
all_pilepsy	STR_L_FA	Weighted median	5	4.71473	6.24419	4.50×10-1	-7.52388	16.9533	1.12×10 2	5.40×10-4	2.31×10 7	1.115800e+02 ( 0.00- 2.305393e+07)	4.50×10-1
all_pilepsy	SCP_R_MD	Weighted mode	3	7.79231	8.29082	4.46×10-1	-8.4577	24.0423	2.42×10 3	2.12×10-4	2.76×10 10	2.421900e+03 ( 0.00- 2.763426e+10)	4.50×10-1
all_pilepsy	UF_R_OD	Simple mode	3	-12.4106	13.8428	4.65×10-1	-39.5426	14.7213	4.07×10-6	6.71×10-18	2.47×10 6	0.000000e+00 ( 0.00- 2.473825e+06)	4.60×10-1
all_pilepsy	UF_L_FA	Weighted mode	4	7.02814	8.36515	4.62×10-1	-9.36755	23.4238	1.13×10 3	8.55×10-5	1.49×10 10	1.127930e+03 ( 0.00- 1.488820e+10)	4.60×10-1
all_pilepsy	UF_R_OD	Weighted mode	3	-12.2018	13.4712	4.61×10-1	-38.6054	14.2019	5.02×10-6	1.71×10-17	1.47×10 6	0.000000e+00 ( 0.00- 1.471591e+06)	4.60×10-1
all_pilepsy	STR_L_MO	MR Egger	7	13.2859	16.8144	4.65×10-1	-19.6704	46.2422	5.89×10 5	2.87×10-9	1.21×10 20	5.888449e+05 ( 0.00- 1.209863e+20)	4.70×10-1
all_pilepsy	STR_R_ISOVF	MR Egger	4	31.8878	36.3323	4.73×10-1	-39.3235	103.099	7.06×10 13	8.36×10-18	5.96×10 44	7.058545e+13 ( 0.00- 5.962448e+44)	4.70×10-1
all_pilepsy	UF_L_OD	Weighted mode	3	-11.9069	13.9106	4.82×10-1	-39.1717	15.358	6.74×10-6	9.73×10-18	4.68×10 6	0.000000e+00 ( 0.00- 4.676052e+06)	4.80×10-1
all_pilepsy	STR_R_ISOVF	Weighted mode	4	8.57511	11.0212	4.93×10-1	-13.0264	30.1766	5.30×10 3	2.20×10-6	1.28×10 13	5.298140e+03 ( 0.00- 1.275111e+13)	4.90×10-1
all_pilepsy	SLF_R_FA	IVW(MRE)	2	-10.7669	16.0079	5.01×10-1	-42.1425	20.6086	2.11×10-5	4.99×10-19	8.92×10 8	0.000000e+00 ( 0.00- 8.916749e+08)	5.00×10-1
all_pilepsy	STR_R_MO	Simple mode	7	6.33817	8.76656	4.97×10-1	-10.8443	23.5206	5.66×10 2	1.95×10-5	1.64×10 10	5.657600e+02 ( 0.00- 1.640126e+10)	5.00×10-1
all_pilepsy	UF_R_MD	Simple mode	4	-12.0123	15.6397	4.98×10-1	-42.6662	18.6415	6.07×10-6	2.95×10-19	1.25×10 8	0.000000e+00 ( 0.00- 1.247125e+08)	5.00×10-1
all_pilepsy	UF_L_FA	Weighted median	4	5.23912	7.69266	4.96×10-1	-9.8385	20.3167	1.89×10 2	5.34×10-5	6.66×10 8	1.885000e+02 ( 0.00- 6.659549e+08)	5.00×10-1
all_pilepsy	SCR_L_ISOVF	IVW(MRE)	2	17.8086	27.3457	5.15×10-1	-35.7888	71.4061	5.42×10 7	2.86×10-16	1.03×10 31	5.422376e+07 ( 0.00- 1.026309e+31)	5.10×10-1
all_pilepsy	SLF_R_ISOVF	Simple mode	6	-8.08805	11.2961	5.06×10-1	-30.2285	14.0524	3.07×10-4	7.45×10-14	1.27×10 6	0.000000e+00 ( 0.00- 1.267246e+06)	5.10×10-1
all_pilepsy	STR_R_FA	Simple mode	3	8.03554	10.1214	5.10×10-1	-11.8024	27.8734	3.09×10 3	7.49×10-6	1.27×10 12	3.088820e+03 ( 0.00- 1.274338e+12)	5.10×10-1
all_pilepsy	SFOF_L_FA	Weighted median	3	6.64965	10.1445	5.12×10-1	-13.2336	26.5329	7.73×10 2	1.79×10-6	3.34×10 11	7.725100e+02 ( 0.00- 3.335029e+11)	5.10×10-1
all_pilepsy	STR_L_ISOVF	Weighted mode	4	9.31455	12.4919	5.10×10-1	-15.1696	33.7987	1.11×10 4	2.58×10-7	4.77×10 14	1.109837e+04 ( 0.00- 4.770848e+14)	5.10×10-1
all_pilepsy	SCP_L_FA	IVW(MRE)	4	-7.95034	12.3583	5.20×10-1	-32.1727	16.272	3.53×10-4	1.07×10-14	1.17×10 7	0.000000e+00 ( 0.00- 1.166386e+07)	5.20×10-1
all_pilepsy	UF_L_OD	Simple mode	3	-11.8235	15.4341	5.24×10-1	-42.0743	18.4273	7.33×10-6	5.34×10-19	1.01×10 8	0.000000e+00 ( 0.00- 1.006599e+08)	5.20×10-1
all_pilepsy	RIC_L_MO	Weighted mode	4	16.8999	23.2772	5.20×10-1	-28.7234	62.5231	2.19×10 7	3.35×10-13	1.42×10 27	2.185338e+07 ( 0.00- 1.423818e+27)	5.20×10-1
all_pilepsy	SCR_R_OD	Weighted mode	4	-5.71328	7.95423	5.24×10-1	-21.3036	9.87701	3.30×10-3	5.60×10-10	1.95×10 4	0.000000e+00 ( 0.00- 1.947733e+04)	5.20×10-1
all_pilepsy	Tapetum_R_MD	Simple mode	4	8.2474	11.5034	5.25×10-1	-14.2993	30.7941	3.82×10 3	6.16×10-7	2.36×10 13	3.817690e+03 ( 0.00- 2.364219e+13)	5.30×10-1
all_pilepsy	STR_R_ISOVF	Weighted median	4	5.35672	8.43366	5.25×10-1	-11.1732	21.8867	2.12×10 2	1.40×10-5	3.20×10 9	2.120300e+02 ( 0.00- 3.200892e+09)	5.30×10-1
all_pilepsy	STR_R_OD	Weighted median	6	-3.4411	5.47888	5.30×10-1	-14.1797	7.29751	3.20×10-2	6.95×10-7	1.48×10 3	3.000000e-02 ( 0.00- 1.476620e+03)	5.30×10-1
all_pilepsy	STR_L_FA	Weighted mode	5	5.11118	7.43652	5.30×10-1	-9.46439	19.6868	1.66×10 2	7.76×10-5	3.55×10 8	1.658700e+02 ( 0.00- 3.546919e+08)	5.30×10-1
all_pilepsy	STR_L_MO	Weighted mode	7	4.74386	7.13863	5.31×10-1	-9.24785	18.7356	1.15×10 2	9.63×10-5	1.37×10 8	1.148800e+02 ( 0.00- 1.370116e+08)	5.30×10-1
all_pilepsy	UF_R_MD	IVW(MRE)	4	5.45068	8.87697	5.39×10-1	-11.9482	22.8495	2.33×10 2	6.47×10-6	8.38×10 9	2.329200e+02 ( 0.00- 8.383549e+09)	5.40×10-1
all_pilepsy	RIC_L_MO	Simple mode	4	15.8361	22.8304	5.38×10-1	-28.9115	60.5836	7.54×10 6	2.78×10-13	2.05×10 26	7.542465e+06 ( 0.00- 2.047042e+26)	5.40×10-1
all_pilepsy	STR_L_ISOVF	Simple mode	4	8.62321	12.6237	5.44×10-1	-16.1191	33.3656	5.56×10 3	9.99×10-8	3.09×10 14	5.559210e+03 ( 0.00- 3.093726e+14)	5.40×10-1
all_pilepsy	SCP_R_MD	Weighted median	3	5.05429	8.25342	5.40×10-1	-11.1224	21.231	1.57×10 2	1.48×10-5	1.66×10 9	1.566900e+02 ( 0.00- 1.661521e+09)	5.40×10-1
all_pilepsy	STR_R_OD	Weighted mode	6	-3.86726	6.0735	5.52×10-1	-15.7713	8.03681	2.09×10-2	1.41×10-7	3.09×10 3	2.000000e-02 ( 0.00- 3.092730e+03)	5.50×10-1
all_pilepsy	UF_R_OD	MR Egger	3	-70.1471	84.5435	5.59×10-1	-235.852	95.5581	3.43×10-31	3.72×10-103	3.16×10 41	0.000000e+00 ( 0.00- 3.164839e+41)	5.60×10-1
all_pilepsy	Tapetum_R_MD	Weighted median	4	3.2502	5.65427	5.65×10-1	-7.83218	14.3326	2.58×10 1	3.97×10-4	1.68×10 6	2.580000e+01 ( 0.00- 1.677097e+06)	5.70×10-1
all_pilepsy	SLF_L_MD	MR Egger	4	-409.778	621.817	5.78×10-1	-1628.54	808.983	1.09×10-178	0.00×10 0	Inf	0.000000e+00 ( 0.00- Inf)	5.80×10-1
all_pilepsy	SLF_R_OD	MR Egger	3	20.4966	26.6036	5.82×10-1	-31.6465	72.6396	7.97×10 8	1.80×10-14	3.52×10 31	7.971515e+08 ( 0.00- 3.523529e+31)	5.80×10-1
all_pilepsy	STR_L_MO	Simple mode	7	4.24696	7.24158	5.79×10-1	-9.94654	18.4405	6.99×10 1	4.79×10-5	1.02×10 8	6.989000e+01 ( 0.00- 1.019984e+08)	5.80×10-1
all_pilepsy	STR_R_MO	Weighted median	7	3.81562	6.86537	5.78×10-1	-9.6405	17.2717	4.54×10 1	6.50×10-5	3.17×10 7	4.541000e+01 ( 0.00- 3.169750e+07)	5.80×10-1
all_pilepsy	SFOF_L_FA	Weighted mode	3	7.52302	11.3556	5.76×10-1	-14.7339	29.78	1.85×10 3	3.99×10-7	8.58×10 12	1.850150e+03 ( 0.00- 8.575700e+12)	5.80×10-1
all_pilepsy	SS_L_MD	Weighted mode	5	-9.77672	16.2467	5.80×10-1	-41.6203	22.0669	5.68×10-5	8.40×10-19	3.83×10 9	0.000000e+00 ( 0.00- 3.832766e+09)	5.80×10-1
all_pilepsy	SCP_R_ICVF	IVW(MRE)	2	-8.8462	16.4495	5.91×10-1	-41.0871	23.3947	1.44×10-4	1.43×10-18	1.45×10 10	0.000000e+00 ( 0.00- 1.446126e+10)	5.90×10-1
all_pilepsy	UF_L_MD	IVW(MRE)	2	9.34856	17.3568	5.90×10-1	-24.6708	43.3679	1.15×10 4	1.93×10-11	6.83×10 18	1.148225e+04 ( 0.00- 6.830162e+18)	5.90×10-1
all_pilepsy	UF_R_ICVF	IVW(MRE)	4	-5.14735	9.61805	5.93×10-1	-23.9987	13.704	5.81×10-3	3.78×10-11	8.94×10 5	1.000000e-02 ( 0.00- 8.944962e+05)	5.90×10-1
all_pilepsy	STR_L_FA	MR Egger	5	-16.4702	28.5932	6.05×10-1	-72.5129	39.5725	7.03×10-8	3.22×10-32	1.54×10 17	0.000000e+00 ( 0.00- 1.535033e+17)	6.00×10-1
all_pilepsy	STR_L_ISOVF	Weighted median	4	4.31896	8.24318	6.00×10-1	-11.8377	20.4756	7.51×10 1	7.23×10-6	7.81×10 8	7.511000e+01 ( 0.00- 7.806216e+08)	6.00×10-1
all_pilepsy	SFOF_L_FA	Simple mode	3	7.38932	12.2399	6.07×10-1	-16.6009	31.3796	1.62×10 3	6.17×10-8	4.25×10 13	1.618600e+03 ( 0.00- 4.245968e+13)	6.10×10-1
all_pilepsy	STR_R_OD	Simple mode	6	-3.86726	7.38498	6.23×10-1	-18.3418	10.6073	2.09×10-2	1.08×10-8	4.04×10 4	2.000000e-02 ( 0.00- 4.042897e+04)	6.20×10-1
all_pilepsy	SCR_L_OD	Weighted mode	3	-4.99089	8.48244	6.16×10-1	-21.6165	11.6347	6.80×10-3	4.09×10-10	1.13×10 5	1.000000e-02 ( 0.00- 1.129486e+05)	6.20×10-1
all_pilepsy	SCR_L_OD	MR Egger	3	28.1805	43.4286	6.34×10-1	-56.9395	113.3	1.73×10 12	1.87×10-25	1.61×10 49	1.732364e+12 ( 0.00- 1.606082e+49)	6.30×10-1
all_pilepsy	STR_R_ISOVF	Simple mode	4	6.83295	12.657	6.27×10-1	-17.9749	31.6408	9.28×10 2	1.56×10-8	5.51×10 13	9.279200e+02 ( 0.00- 5.513192e+13)	6.30×10-1
all_pilepsy	SCR_R_ISOVF	MR Egger	3	-168.312	267.221	6.42×10-1	-692.067	355.442	7.99×10-74	2.75×10-301	2.32×10 154	0.000000e+00 ( 0.00-2.324456e+154)	6.40×10-1
all_pilepsy	SCR_R_ISOVF	Simple mode	3	11.4103	21.1993	6.44×10-1	-30.1403	52.9609	9.02×10 4	8.13×10-14	1.00×10 23	9.024644e+04 ( 0.00- 1.001429e+23)	6.40×10-1
all_pilepsy	STR_R_OD	IVW(MRE)	6	-2.0823	4.56768	6.48×10-1	-11.035	6.87034	1.25×10-1	1.61×10-5	9.63×10 2	1.200000e-01 ( 0.00- 9.632800e+02)	6.50×10-1
all_pilepsy	STR_L_ISOVF	MR Egger	4	26.5459	50.6557	6.53×10-1	-72.7393	125.831	3.38×10 11	2.57×10-32	4.44×10 54	3.378595e+11 ( 0.00- 4.443672e+54)	6.50×10-1
all_pilepsy	SLF_L_MD	IVW(MRE)	4	4.62577	10.8879	6.71×10-1	-16.7144	25.966	1.02×10 2	5.51×10-8	1.89×10 11	1.020800e+02 ( 0.00- 1.891812e+11)	6.70×10-1
all_pilepsy	SLF_L_ISOVF	IVW(MRE)	2	5.94482	14.3534	6.79×10-1	-22.1878	34.0775	3.82×10 2	2.31×10-10	6.30×10 14	3.817700e+02 ( 0.00- 6.304763e+14)	6.80×10-1
all_pilepsy	Tapetum_R_FA	IVW(MRE)	6	-0.96197	2.37173	6.85×10-1	-5.61057	3.68663	3.82×10-1	3.66×10-3	3.99×10 1	3.800000e-01 ( 0.00- 3.991000e+01)	6.90×10-1
all_pilepsy	RIC_L_MO	Weighted median	4	4.09915	10.4028	6.94×10-1	-16.2903	24.4886	6.03×10 1	8.42×10-8	4.32×10 10	6.029000e+01 ( 0.00- 4.318008e+10)	6.90×10-1
all_pilepsy	RIC_R_MO	Weighted median	6	-2.64732	6.72557	6.94×10-1	-15.8294	10.5348	7.08×10-2	1.33×10-7	3.76×10 4	7.000000e-02 ( 0.00- 3.760139e+04)	6.90×10-1
all_pilepsy	Tapetum_R_FA	Simple mode	6	-2.74131	6.75641	7.02×10-1	-15.9839	10.5012	6.45×10-2	1.14×10-7	3.64×10 4	6.000000e-02 ( 0.00- 3.636077e+04)	7.00×10-1
all_pilepsy	STR_R_FA	Weighted mode	3	3.71595	8.38768	7.01×10-1	-12.7239	20.1558	4.11×10 1	2.98×10-6	5.67×10 8	4.110000e+01 ( 0.00- 5.669604e+08)	7.00×10-1
all_pilepsy	SS_L_MD	Weighted median	5	-3.04605	8.22162	7.11×10-1	-19.1604	13.0683	4.75×10-2	4.77×10-9	4.74×10 5	5.000000e-02 ( 0.00- 4.736961e+05)	7.10×10-1
all_pilepsy	SLF_R_ISOVF	IVW(MRE)	6	-1.98791	5.61644	7.23×10-1	-12.9961	9.02031	1.37×10-1	2.27×10-6	8.27×10 3	1.400000e-01 ( 0.00- 8.269330e+03)	7.20×10-1
all_pilepsy	UF_L_FA	MR Egger	4	36.1175	90.5058	7.28×10-1	-141.274	213.509	4.85×10 15	4.42×10-62	5.32×10 92	4.848733e+15 ( 0.00- 5.317402e+92)	7.30×10-1
all_pilepsy	SLF_R_ICVF	MR Egger	11	-4.73788	13.7327	7.38×10-1	-31.6539	22.1781	8.76×10-3	1.79×10-14	4.28×10 9	1.000000e-02 ( 0.00- 4.283929e+09)	7.40×10-1
all_pilepsy	UF_L_OD	MR Egger	3	-130.705	299.333	7.38×10-1	-717.398	455.987	1.72×10-57	2.74197432926481×10-312	1.08×10 198	0.000000e+00 ( 0.00-1.078035e+198)	7.40×10-1
all_pilepsy	SCP_R_MD	Simple mode	3	4.53072	12.1298	7.45×10-1	-19.2436	28.3051	9.28×10 1	4.39×10-9	1.96×10 12	9.283000e+01 ( 0.00- 1.962171e+12)	7.40×10-1
all_pilepsy	SS_L_MD	Simple mode	5	-4.86355	13.5861	7.38×10-1	-31.4924	21.7653	7.72×10-3	2.10×10-14	2.83×10 9	1.000000e-02 ( 0.00- 2.834965e+09)	7.40×10-1
all_pilepsy	Tapetum_R_MD	Weighted mode	4	2.15524	5.94518	7.41×10-1	-9.49731	13.8078	8.63×10 0	7.51×10-5	9.92×10 5	8.630000e+00 ( 0.00- 9.923083e+05)	7.40×10-1
all_pilepsy	RIC_R_FA	IVW(MRE)	2	-6.11902	19.3056	7.51×10-1	-43.9579	31.7199	2.20×10-3	8.12×10-20	5.97×10 13	0.000000e+00 ( 0.00- 5.967076e+13)	7.50×10-1
all_pilepsy	SFOF_L_OD	MR Egger	4	-29.1048	79.0473	7.48×10-1	-184.037	125.828	2.29×10-13	1.18×10-80	4.43×10 54	0.000000e+00 ( 0.00- 4.429534e+54)	7.50×10-1
all_pilepsy	Tapetum_R_FA	Weighted median	6	-1.3712	4.74083	7.72×10-1	-10.6632	7.92083	2.54×10-1	2.34×10-5	2.75×10 3	2.500000e-01 ( 0.00- 2.754050e+03)	7.70×10-1
all_pilepsy	RIC_R_MO	Simple mode	6	-2.62732	9.20125	7.87×10-1	-20.6618	15.4071	7.23×10-2	1.06×10-9	4.91×10 6	7.000000e-02 ( 0.00- 4.911715e+06)	7.90×10-1
all_pilepsy	SCR_R_ISOVF	Weighted median	3	3.18015	12.1816	7.94×10-1	-20.6959	27.0562	2.41×10 1	1.03×10-9	5.63×10 11	2.405000e+01 ( 0.00- 5.627916e+11)	7.90×10-1
all_pilepsy	Tapetum_R_FA	Weighted mode	6	-1.38903	4.98339	7.92×10-1	-11.1565	8.37843	2.49×10-1	1.43×10-5	4.35×10 3	2.500000e-01 ( 0.00- 4.352160e+03)	7.90×10-1
all_pilepsy	SS_L_MD	IVW(MRE)	5	1.78109	6.94018	7.97×10-1	-11.8217	15.3838	5.94×10 0	7.34×10-6	4.80×10 6	5.940000e+00 ( 0.00- 4.798644e+06)	8.00×10-1
all_pilepsy	STR_L_FA	IVW(MRE)	5	2.22169	8.99725	8.05×10-1	-15.4129	19.8563	9.22×10 0	2.02×10-7	4.20×10 8	9.220000e+00 ( 0.00- 4.202256e+08)	8.00×10-1
all_pilepsy	SFOF_R_OD	MR Egger	6	-22.3426	84.1775	8.04×10-1	-187.33	142.645	1.98×10-10	4.40×10-82	8.91×10 61	0.000000e+00 ( 0.00- 8.914145e+61)	8.00×10-1
all_pilepsy	SS_L_ICVF	Simple mode	11	2.51169	9.89376	8.05×10-1	-16.8801	21.9035	1.23×10 1	4.67×10-8	3.26×10 9	1.233000e+01 ( 0.00- 3.255002e+09)	8.00×10-1
all_pilepsy	SCP_R_FA	IVW(MRE)	3	3.71657	15.6803	8.13×10-1	-27.0168	34.4499	4.11×10 1	1.85×10-12	9.15×10 14	4.112000e+01 ( 0.00- 9.149526e+14)	8.10×10-1
all_pilepsy	Tapetum_R_FA	MR Egger	6	-1.91448	7.82845	8.19×10-1	-17.2582	13.4293	1.47×10-1	3.20×10-8	6.80×10 5	1.500000e-01 ( 0.00- 6.796171e+05)	8.20×10-1
all_pilepsy	UF_L_ICVF	Simple mode	4	3.38993	14.3974	8.29×10-1	-24.8289	31.6087	2.97×10 1	1.65×10-11	5.34×10 13	2.966000e+01 ( 0.00- 5.339512e+13)	8.30×10-1
all_pilepsy	Tapetum_L_FA	Weighted median	6	-1.0882	4.97074	8.27×10-1	-10.8308	8.65444	3.37×10-1	1.98×10-5	5.74×10 3	3.400000e-01 ( 0.00- 5.735570e+03)	8.30×10-1
all_pilepsy	RIC_L_ISOVF	IVW(MRE)	2	-1.72255	8.65516	8.42×10-1	-18.6867	15.2416	1.79×10-1	7.66×10-9	4.16×10 6	1.800000e-01 ( 0.00- 4.162205e+06)	8.40×10-1
all_pilepsy	SCR_R_ISOVF	IVW(MRE)	3	3.87585	19.2194	8.40×10-1	-33.7943	41.546	4.82×10 1	2.11×10-15	1.10×10 18	4.822000e+01 ( 0.00- 1.104546e+18)	8.40×10-1
all_pilepsy	SFOF_R_MD	IVW(MRE)	2	7.58377	38.0231	8.42×10-1	-66.9415	82.1091	1.97×10 3	8.47×10-30	4.57×10 35	1.966020e+03 ( 0.00- 4.565816e+35)	8.40×10-1
all_pilepsy	SCP_R_FA	MR Egger	3	-39.5417	150.541	8.36×10-1	-334.602	255.519	6.72×10-18	4.83×10-146	9.34×10 110	0.000000e+00 ( 0.00-9.339004e+110)	8.40×10-1
all_pilepsy	UF_L_OD	IVW(MRE)	3	-1.95737	10.2848	8.49×10-1	-22.1155	18.2007	1.41×10-1	2.49×10-10	8.03×10 7	1.400000e-01 ( 0.00- 8.025736e+07)	8.50×10-1
all_pilepsy	SCP_L_FA	MR Egger	4	-28.9489	135.044	8.50×10-1	-293.636	235.738	2.68×10-13	2.99×10-128	2.40×10 102	0.000000e+00 ( 0.00-2.396971e+102)	8.50×10-1
all_pilepsy	SCP_R_MO	IVW(MRE)	2	0.770515	4.44161	8.62×10-1	-7.93504	9.47607	2.16×10 0	3.58×10-4	1.30×10 4	2.160000e+00 ( 0.00- 1.304387e+04)	8.60×10-1
all_pilepsy	STR_R_FA	IVW(MRE)	3	-1.86902	10.5979	8.60×10-1	-22.6409	18.9029	1.54×10-1	1.47×10-10	1.62×10 8	1.500000e-01 ( 0.00- 1.619677e+08)	8.60×10-1
all_pilepsy	STR_R_ISOVF	IVW(MRE)	4	1.19885	6.80663	8.60×10-1	-12.1421	14.5398	3.32×10 0	5.33×10-6	2.06×10 6	3.320000e+00 ( 0.00- 2.063339e+06)	8.60×10-1
all_pilepsy	UF_L_FA	IVW(MRE)	4	-1.93569	10.6544	8.56×10-1	-22.8184	18.947	1.44×10-1	1.23×10-10	1.69×10 8	1.400000e-01 ( 0.00- 1.692713e+08)	8.60×10-1
all_pilepsy	RIC_L_MO	MR Egger	4	-46.4368	233.455	8.61×10-1	-504.008	411.134	6.80×10-21	1.29×10-219	3.58×10 178	0.000000e+00 ( 0.00-3.575788e+178)	8.60×10-1
all_pilepsy	UF_R_ICVF	Simple mode	4	-2.78746	16.2414	8.75×10-1	-34.6207	29.0458	6.16×10-2	9.21×10-16	4.12×10 12	6.000000e-02 ( 0.00- 4.115403e+12)	8.70×10-1
all_pilepsy	SCR_R_ISOVF	Weighted mode	3	3.57822	19.6461	8.72×10-1	-34.9282	42.0847	3.58×10 1	6.77×10-16	1.89×10 18	3.581000e+01 ( 0.00- 1.892923e+18)	8.70×10-1
all_pilepsy	Tapetum_L_FA	Simple mode	6	-0.983982	6.08361	8.78×10-1	-12.9079	10.9399	3.74×10-1	2.48×10-6	5.64×10 4	3.700000e-01 ( 0.00- 5.638141e+04)	8.80×10-1
all_pilepsy	SLF_R_OD	Weighted median	3	-1.05412	7.0388	8.81×10-1	-14.8502	12.7419	3.49×10-1	3.55×10-7	3.42×10 5	3.500000e-01 ( 0.00- 3.417860e+05)	8.80×10-1
all_pilepsy	Tapetum_L_FA	Weighted mode	6	-0.779591	5.08528	8.84×10-1	-10.7467	9.18755	4.59×10-1	2.15×10-5	9.77×10 3	4.600000e-01 ( 0.00- 9.774660e+03)	8.80×10-1
all_pilepsy	STR_L_ISOVF	IVW(MRE)	4	0.986183	6.9139	8.87×10-1	-12.5651	14.5374	2.68×10 0	3.49×10-6	2.06×10 6	2.680000e+00 ( 0.00- 2.058385e+06)	8.90×10-1
all_pilepsy	SFOF_L_OD	Simple mode	4	-1.54848	11.5131	9.02×10-1	-24.1142	21.0172	2.13×10-1	3.37×10-11	1.34×10 9	2.100000e-01 ( 0.00- 1.341697e+09)	9.00×10-1
all_pilepsy	SFOF_L_OD	Weighted mode	4	-1.37386	10.5126	9.04×10-1	-21.9786	19.2309	2.53×10-1	2.85×10-10	2.25×10 8	2.500000e-01 ( 0.00- 2.248309e+08)	9.00×10-1
all_pilepsy	SLF_R_OD	Weighted mode	3	-1.03753	7.54327	9.03×10-1	-15.8223	13.7473	3.54×10-1	1.34×10-7	9.34×10 5	3.500000e-01 ( 0.00- 9.340549e+05)	9.00×10-1
all_pilepsy	SCP_R_MD	IVW(MRE)	3	-1.55829	14.4829	9.14×10-1	-29.9449	26.8283	2.10×10-1	9.89×10-14	4.48×10 11	2.100000e-01 ( 0.00- 4.480992e+11)	9.10×10-1
all_pilepsy	SLF_L_OD	IVW(MRE)	2	-2.77466	23.9439	9.08×10-1	-49.7047	44.1554	6.24×10-2	2.59×10-22	1.50×10 19	6.000000e-02 ( 0.00- 1.501217e+19)	9.10×10-1
all_pilepsy	Tapetum_L_MD	IVW(MRE)	2	2.48905	21.5236	9.08×10-1	-39.6972	44.6753	1.20×10 1	5.75×10-18	2.52×10 19	1.205000e+01 ( 0.00- 2.524794e+19)	9.10×10-1
all_pilepsy	RIC_L_FA	MR Egger	4	-46.0275	359.803	9.10×10-1	-751.241	659.186	1.02×10-20	0.00×10 0	1.91×10 286	0.000000e+00 ( 0.00-1.908401e+286)	9.10×10-1
all_pilepsy	SLF_R_OD	Simple mode	3	-1.03753	8.33599	9.12×10-1	-17.3761	15.301	3.54×10-1	2.84×10-8	4.42×10 6	3.500000e-01 ( 0.00- 4.417182e+06)	9.10×10-1
all_pilepsy	RIC_R_MO	Weighted mode	6	-0.926152	7.87661	9.11×10-1	-16.3643	14.512	3.96×10-1	7.82×10-8	2.01×10 6	4.000000e-01 ( 0.00- 2.006712e+06)	9.10×10-1
all_pilepsy	SS_L_ISOVF	IVW(MRE)	2	-0.761631	7.92579	9.23×10-1	-16.2962	14.7729	4.67×10-1	8.37×10-8	2.60×10 6	4.700000e-01 ( 0.00- 2.604947e+06)	9.20×10-1
all_pilepsy	SS_L_MD	MR Egger	5	-3.99206	35.7396	9.18×10-1	-74.0416	66.0575	1.85×10-2	6.98×10-33	4.88×10 28	2.000000e-02 ( 0.00- 4.879940e+28)	9.20×10-1
all_pilepsy	SFOF_L_OD	Weighted median	4	-0.774586	8.28291	9.25×10-1	-17.0091	15.4599	4.61×10-1	4.10×10-8	5.18×10 6	4.600000e-01 ( 0.00- 5.177961e+06)	9.30×10-1
all_pilepsy	SCR_R_OD	MR Egger	4	-1.699	20.5748	9.42×10-1	-42.0256	38.6276	1.83×10-1	5.60×10-19	5.97×10 16	1.800000e-01 ( 0.00- 5.967188e+16)	9.40×10-1
all_pilepsy	SLF_R_ISOVF	MR Egger	6	3.13096	38.0053	9.38×10-1	-71.3595	77.6214	2.29×10 1	1.02×10-31	5.14×10 33	2.290000e+01 ( 0.00- 5.135290e+33)	9.40×10-1
all_pilepsy	UF_R_FA	MR Egger	3	-81.7053	872.51	9.41×10-1	-1791.83	1628.42	3.28×10-36	0.00×10 0	Inf	0.000000e+00 ( 0.00- Inf)	9.40×10-1
all_pilepsy	SLF_R_ISOVF	Weighted mode	6	-0.764508	9.04673	9.36×10-1	-18.4961	16.9671	4.66×10-1	9.27×10-9	2.34×10 7	4.700000e-01 ( 0.00- 2.337294e+07)	9.40×10-1
all_pilepsy	RIC_L_MO	IVW(MRE)	4	1.01057	14.9075	9.46×10-1	-28.2081	30.2292	2.75×10 0	5.62×10-13	1.34×10 13	2.750000e+00 ( 0.00- 1.343950e+13)	9.50×10-1
all_pilepsy	SCC_FA	MR Egger	4	2.97717	39.3313	9.47×10-1	-74.1122	80.0665	1.96×10 1	6.51×10-33	5.92×10 34	1.963000e+01 ( 0.00- 5.921710e+34)	9.50×10-1
all_pilepsy	SFOF_L_OD	IVW(MRE)	4	0.221285	4.10516	9.57×10-1	-7.82484	8.26741	1.25×10 0	4.00×10-4	3.89×10 3	1.250000e+00 ( 0.00- 3.894830e+03)	9.60×10-1
all_pilepsy	STR_R_FA	MR Egger	3	-3.24761	58.9733	9.65×10-1	-118.835	112.34	3.89×10-2	2.46×10-52	6.15×10 48	4.000000e-02 ( 0.00- 6.147570e+48)	9.60×10-1
all_pilepsy	STR_R_MO	IVW(MRE)	7	-0.224499	6.85983	9.74×10-1	-13.6698	13.2208	7.99×10-1	1.16×10-6	5.52×10 5	8.000000e-01 ( 0.00- 5.517064e+05)	9.70×10-1
all_pilepsy	SFOF_L_FA	MR Egger	3	-5.51229	125.737	9.72×10-1	-251.958	240.933	4.04×10-3	3.77×10-110	4.32×10 104	0.000000e+00 ( 0.00-4.324003e+104)	9.70×10-1
all_pilepsy	SLF_R_ISOVF	Weighted median	6	0.167702	6.94989	9.81×10-1	-13.4541	13.7895	1.18×10 0	1.44×10-6	9.74×10 5	1.180000e+00 ( 0.00- 9.743061e+05)	0.98
all_pilepsy	STR_R_FA	Weighted median	3	0.132714	6.32888	9.83×10-1	-12.2719	12.5373	1.14×10 0	4.68×10-6	2.79×10 5	1.140000e+00 ( 0.00- 2.785400e+05)	0.98
all_pilepsy	SS_L_ICVF	Weighted mode	11	0.14539	8.12674	9.86×10-1	-15.783	16.0738	1.16×10 0	1.40×10-7	9.57×10 6	1.160000e+00 ( 0.00- 9.566718e+06)	0.99

## Sheet: IDP to CAE_hete
Action1
ID.Exposure	ID.Outcome	Outcome	Exposure	Method	Q	Q_df	Q_pval	Heterogeneity
M1nCar	MDnfDe	CAE	FMA_OD	Inverse variance weighted	14.96	2	0.000564247	FALSE
3aF0Uu	MDnfDe	CAE	SFOF_R_MD	Inverse variance weighted	7.38909	1	0.00656207	FALSE
R577jE	MDnfDe	CAE	RIC_R_MO	MR Egger	13.6041	4	0.00867179	FALSE
QYzJzv	MDnfDe	CAE	MCP_ICVF	MR Egger	20.2302	8	0.00949952	FALSE
ktnBZz	MDnfDe	CAE	IFOF_L_OD	Inverse variance weighted	6.2491	1	0.0124257	FALSE
R577jE	MDnfDe	CAE	RIC_R_MO	Inverse variance weighted	14.4034	5	0.0132404	FALSE
yacc5H	MDnfDe	CAE	PCT_MO	MR Egger	20.7118	9	0.0139932	FALSE
mSEoD6	MDnfDe	CAE	PLIC_R_OD	MR Egger	10.4166	3	0.0153374	FALSE
QYzJzv	MDnfDe	CAE	MCP_ICVF	Inverse variance weighted	20.3491	9	0.0158758	FALSE
BUl0Hc	MDnfDe	CAE	ICP_R_FA	Inverse variance weighted	5.67053	1	0.0172523	FALSE
PVeiPD	MDnfDe	CAE	FST_R_OD	Inverse variance weighted	5.59677	1	0.0179936	FALSE
yacc5H	MDnfDe	CAE	PCT_MO	Inverse variance weighted	20.7127	10	0.0231882	FALSE
mSEoD6	MDnfDe	CAE	PLIC_R_OD	Inverse variance weighted	11.2621	4	0.0237709	FALSE
McklvT	MDnfDe	CAE	Tapetum_R_FA	MR Egger	11.2372	4	0.0240234	FALSE
atMw3S	MDnfDe	CAE	ATR_R_FA	Inverse variance weighted	9.17954	3	0.0269966	FALSE
HMzatM	MDnfDe	CAE	CCGP_R_MO	Inverse variance weighted	6.99672	2	0.0302469	FALSE
PlEAUG	MDnfDe	CAE	CP_R_FA	MR Egger	4.67231	1	0.0306527	FALSE
NFAP0q	MDnfDe	CAE	FMA_FA	MR Egger	4.63782	1	0.0312747	FALSE
Zki2qI	MDnfDe	CAE	SCP_R_FA	MR Egger	6.87764	2	0.0321026	FALSE
78xbUZ	MDnfDe	CAE	CH_R_OD	MR Egger	4.23205	1	0.0396675	FALSE
HMzatM	MDnfDe	CAE	CCGP_R_MO	MR Egger	4.21559	1	0.040054	FALSE
McklvT	MDnfDe	CAE	Tapetum_R_FA	Inverse variance weighted	11.5716	5	0.0411542	FALSE
shdrtS	MDnfDe	CAE	CP_L_FA	MR Egger	3.94886	1	0.0469033	FALSE
61COSw	MDnfDe	CAE	SCP_L_ICVF	MR Egger	7.912	3	0.0478658	FALSE
Zki2qI	MDnfDe	CAE	SCP_R_FA	Inverse variance weighted	7.86994	3	0.0487776	FALSE
VGgqwy	MDnfDe	CAE	SFOF_R_OD	Inverse variance weighted	11.1201	5	0.0490507	FALSE
79b974	MDnfDe	CAE	FMA_MD	MR Egger	3.86219	1	0.0493859	FALSE
zTztmT	MDnfDe	CAE	RIC_L_ICVF	MR Egger	18.3423	10	0.0494574	FALSE
VGgqwy	MDnfDe	CAE	SFOF_R_OD	MR Egger	9.46304	4	0.0505123	TRUE
b1LLw7	MDnfDe	CAE	SCR_L_ISOVF	MR Egger	3.821	1	0.050614	TRUE
xqMEGj	MDnfDe	CAE	SS_R_FA	MR Egger	3.6489	1	0.0561063	TRUE
zFoqPW	MDnfDe	CAE	ALIC_R_OD	Inverse variance weighted	9.13009	4	0.0579289	TRUE
zTztmT	MDnfDe	CAE	RIC_L_ICVF	Inverse variance weighted	19.1441	11	0.0585552	TRUE
NFAP0q	MDnfDe	CAE	FMA_FA	Inverse variance weighted	5.64716	2	0.059393	TRUE
ZEj9sA	MDnfDe	CAE	BCC_OD	MR Egger	5.63416	2	0.0597804	TRUE
2icPkm	MDnfDe	CAE	SCP_L_FA	Inverse variance weighted	8.99876	4	0.0611305	TRUE
FpNxlT	MDnfDe	CAE	SFOF_L_ICVF	MR Egger	3.47948	1	0.0621343	TRUE
6Ifj8k	MDnfDe	CAE	Tapetum_L_FA	MR Egger	10.4311	5	0.0639024	TRUE
fdP0en	MDnfDe	CAE	RIC_R_MD	Inverse variance weighted	5.37277	2	0.0681268	TRUE
IhlFVx	MDnfDe	CAE	CP_L_MD	Inverse variance weighted	3.29596	1	0.0694504	TRUE
ZY3kx9	MDnfDe	CAE	RIC_L_MD	MR Egger	8.519	4	0.0743135	TRUE
PlEAUG	MDnfDe	CAE	CP_R_FA	Inverse variance weighted	5.12821	2	0.0769882	TRUE
2icPkm	MDnfDe	CAE	SCP_L_FA	MR Egger	6.73805	3	0.0807327	TRUE
n0C0ag	MDnfDe	CAE	FST_L_ICVF	MR Egger	11.2539	6	0.080838	TRUE
3f1vyV	MDnfDe	CAE	IFOF_R_ICVF	MR Egger	13.9982	8	0.081811	TRUE
Fv8bsP	MDnfDe	CAE	ALIC_L_ISOVF	MR Egger	3.02126	1	0.0821798	TRUE
pRVWAc	MDnfDe	CAE	STR_L_MO	MR Egger	11.159	6	0.0835841	TRUE
zFoqPW	MDnfDe	CAE	ALIC_R_OD	MR Egger	6.60584	3	0.0855806	TRUE
zFrK5t	MDnfDe	CAE	Tapetum_L_ICVF	MR Egger	2.95135	1	0.085806	TRUE
SNSkKR	MDnfDe	CAE	SCP_R_ICVF	Inverse variance weighted	8.16234	4	0.0858092	TRUE
XyY7dm	MDnfDe	CAE	SS_L_FA	Inverse variance weighted	8.14011	4	0.0865785	TRUE
SNSkKR	MDnfDe	CAE	SCP_R_ICVF	MR Egger	6.57682	3	0.0866817	TRUE
XyY7dm	MDnfDe	CAE	SS_L_FA	MR Egger	6.57055	3	0.0869213	TRUE
ZEj9sA	MDnfDe	CAE	BCC_OD	Inverse variance weighted	6.51202	3	0.0891897	TRUE
61COSw	MDnfDe	CAE	SCP_L_ICVF	Inverse variance weighted	7.93018	4	0.0941695	TRUE
ZY3kx9	MDnfDe	CAE	RIC_L_MD	Inverse variance weighted	9.39772	5	0.0942138	TRUE
6Ifj8k	MDnfDe	CAE	Tapetum_L_FA	Inverse variance weighted	10.796	6	0.0948882	TRUE
3xB9Sy	MDnfDe	CAE	ML_L_OD	Inverse variance weighted	2.78499	1	0.095151	TRUE
2D5FGb	MDnfDe	CAE	ALIC_L_MD	Inverse variance weighted	9.18234	5	0.102008	TRUE
wquK6w	MDnfDe	CAE	EC_L_FA	MR Egger	4.53487	2	0.103578	TRUE
zFrK5t	MDnfDe	CAE	Tapetum_L_ICVF	Inverse variance weighted	4.50191	2	0.105298	TRUE
Byw4UR	MDnfDe	CAE	EC_L_MD	MR Egger	2.58267	1	0.108039	TRUE
jJYRnV	MDnfDe	CAE	SCR_L_ICVF	MR Egger	7.55311	4	0.10939	TRUE
iTb472	MDnfDe	CAE	STR_L_ISOVF	MR Egger	6.03445	3	0.109946	TRUE
shdrtS	MDnfDe	CAE	CP_L_FA	Inverse variance weighted	4.41274	2	0.1101	TRUE
9E0lpz	MDnfDe	CAE	GCC_MD	Inverse variance weighted	8.96715	5	0.110382	TRUE
b1LLw7	MDnfDe	CAE	SCR_L_ISOVF	Inverse variance weighted	4.3704	2	0.112455	TRUE
LHVrsD	MDnfDe	CAE	RIC_R_ICVF	MR Egger	8.86854	5	0.114424	TRUE
FpNxlT	MDnfDe	CAE	SFOF_L_ICVF	Inverse variance weighted	4.32936	2	0.114787	TRUE
pRVWAc	MDnfDe	CAE	STR_L_MO	Inverse variance weighted	11.5512	7	0.116319	TRUE
Jya9wo	MDnfDe	CAE	SCR_L_MD	MR Egger	7.3485	4	0.118578	TRUE
Vv0lwi	MDnfDe	CAE	CCGP_R_FA	MR Egger	8.76229	5	0.11893	TRUE
3f1vyV	MDnfDe	CAE	IFOF_R_ICVF	Inverse variance weighted	14.08	9	0.119509	TRUE
79b974	MDnfDe	CAE	FMA_MD	Inverse variance weighted	4.24394	2	0.119795	TRUE
78xbUZ	MDnfDe	CAE	CH_R_OD	Inverse variance weighted	4.24181	2	0.119923	TRUE
VBjPpa	MDnfDe	CAE	IFOF_R_FA	MR Egger	4.19736	2	0.122618	TRUE
n0C0ag	MDnfDe	CAE	FST_L_ICVF	Inverse variance weighted	11.2933	7	0.126329	TRUE
PACfEI	MDnfDe	CAE	ML_L_ICVF	Inverse variance weighted	4.11961	2	0.127479	TRUE
GfJigB	MDnfDe	CAE	PCR_R_ISOVF	Inverse variance weighted	2.29517	1	0.129777	TRUE
zjP6t3	MDnfDe	CAE	SCR_R_MD	MR Egger	4.06728	2	0.130858	TRUE
RxTcIl	MDnfDe	CAE	EC_R_OD	MR Egger	9.78698	6	0.133914	TRUE
Wm0oij	MDnfDe	CAE	GCC_ISOVF	Inverse variance weighted	3.97062	2	0.137338	TRUE
4njuHg	MDnfDe	CAE	PCT_FA	Inverse variance weighted	2.20523	1	0.137543	TRUE
Fv8bsP	MDnfDe	CAE	ALIC_L_ISOVF	Inverse variance weighted	3.94049	2	0.139423	TRUE
2hjajf	MDnfDe	CAE	SCP_R_MD	Inverse variance weighted	3.86352	2	0.144893	TRUE
9E0lpz	MDnfDe	CAE	GCC_MD	MR Egger	6.82533	4	0.145412	TRUE
6G8HLX	MDnfDe	CAE	IFOF_R_MD	Inverse variance weighted	5.36356	3	0.147031	TRUE
xnn9bd	MDnfDe	CAE	FMA_ISOVF	Inverse variance weighted	3.82647	2	0.147602	TRUE
3zLCa7	MDnfDe	CAE	PLIC_L_OD	MR Egger	3.82393	2	0.147789	TRUE
LHVrsD	MDnfDe	CAE	RIC_R_ICVF	Inverse variance weighted	9.39132	6	0.152737	TRUE
xqMEGj	MDnfDe	CAE	SS_R_FA	Inverse variance weighted	3.74371	2	0.153838	TRUE
RxTcIl	MDnfDe	CAE	EC_R_OD	Inverse variance weighted	10.6469	7	0.15478	TRUE
jBnhpd	MDnfDe	CAE	PTR_R_ISOVF	Inverse variance weighted	3.71619	2	0.155969	TRUE
ErCWFs	MDnfDe	CAE	ILF_R_OD	MR Egger	2.0074	1	0.156533	TRUE
cDKjT8	MDnfDe	CAE	ALIC_R_MO	MR Egger	5.20783	3	0.157196	TRUE
QfBef1	MDnfDe	CAE	CCGP_L_MD	MR Egger	3.64847	2	0.161341	TRUE
yjOHfN	MDnfDe	CAE	ALIC_L_OD	Inverse variance weighted	6.54994	4	0.161671	TRUE
Byw4UR	MDnfDe	CAE	EC_L_MD	Inverse variance weighted	3.63225	2	0.162655	TRUE
jBnhpd	MDnfDe	CAE	PTR_R_ISOVF	MR Egger	1.93569	1	0.164137	TRUE
NhJ76f	MDnfDe	CAE	ALIC_R_MD	Inverse variance weighted	3.60217	2	0.16512	TRUE
3zLCa7	MDnfDe	CAE	PLIC_L_OD	Inverse variance weighted	5.08083	3	0.165973	TRUE
93AtsZ	MDnfDe	CAE	EC_R_MD	MR Egger	3.54898	2	0.16957	TRUE
CLwOVV	MDnfDe	CAE	MCP_FA	MR Egger	3.52595	2	0.171534	TRUE
jJYRnV	MDnfDe	CAE	SCR_L_ICVF	Inverse variance weighted	7.68793	5	0.174294	TRUE
Nd0SFW	MDnfDe	CAE	CCGP_L_FA	Inverse variance weighted	1.83983	1	0.17497	TRUE
TTFLio	MDnfDe	CAE	PCR_L_OD	Inverse variance weighted	1.81388	1	0.178043	TRUE
Vv0lwi	MDnfDe	CAE	CCGP_R_FA	Inverse variance weighted	8.86691	6	0.181202	TRUE
CJGoU2	MDnfDe	CAE	ML_R_MO	Inverse variance weighted	1.77419	1	0.182865	TRUE
iTb472	MDnfDe	CAE	STR_L_ISOVF	Inverse variance weighted	6.20839	4	0.184117	TRUE
R4F2SE	MDnfDe	CAE	ALIC_L_FA	MR Egger	3.36796	2	0.185634	TRUE
wquK6w	MDnfDe	CAE	EC_L_FA	Inverse variance weighted	4.79764	3	0.187229	TRUE
R4F2SE	MDnfDe	CAE	ALIC_L_FA	Inverse variance weighted	4.76982	3	0.189449	TRUE
cDKjT8	MDnfDe	CAE	ALIC_R_MO	Inverse variance weighted	6.12615	4	0.189923	TRUE
Jya9wo	MDnfDe	CAE	SCR_L_MD	Inverse variance weighted	7.41162	5	0.191783	TRUE
aUJIvj	MDnfDe	CAE	SFOF_L_FA	Inverse variance weighted	3.29395	2	0.192632	TRUE
pJZi9M	MDnfDe	CAE	UF_L_FA	MR Egger	3.264	2	0.195538	TRUE
Ph6fLR	MDnfDe	CAE	EC_L_ISOVF	Inverse variance weighted	4.68336	3	0.196507	TRUE
qHte10	MDnfDe	CAE	PTR_R_ICVF	MR Egger	8.49181	6	0.204239	TRUE
fdP0en	MDnfDe	CAE	RIC_R_MD	MR Egger	1.58162	1	0.208527	TRUE
RNgYi7	MDnfDe	CAE	PTR_L_ICVF	MR Egger	9.64528	7	0.209582	TRUE
zQiQ1n	MDnfDe	CAE	FMI_ISOVF	MR Egger	3.12441	2	0.209674	TRUE
zcx70U	MDnfDe	CAE	PCR_R_OD	MR Egger	1.56888	1	0.21037	TRUE
zcx70U	MDnfDe	CAE	PCR_R_OD	Inverse variance weighted	3.09017	2	0.213293	TRUE
tM0l0a	MDnfDe	CAE	ILF_R_FA	MR Egger	5.80374	4	0.214293	TRUE
RB5yS7	MDnfDe	CAE	ALIC_R_FA	Inverse variance weighted	2.9896	2	0.224294	TRUE
jWhkiO	MDnfDe	CAE	CP_R_MO	MR Egger	2.96175	2	0.227439	TRUE
uelybK	MDnfDe	CAE	STR_R_MO	MR Egger	6.88726	5	0.229161	TRUE
VBjPpa	MDnfDe	CAE	IFOF_R_FA	Inverse variance weighted	4.31039	3	0.22984	TRUE
pJZi9M	MDnfDe	CAE	UF_L_FA	Inverse variance weighted	4.27009	3	0.233737	TRUE
hDDHTP	MDnfDe	CAE	ILF_R_MD	MR Egger	4.25802	3	0.234917	TRUE
zjP6t3	MDnfDe	CAE	SCR_R_MD	Inverse variance weighted	4.14225	3	0.246508	TRUE
4IQBVM	MDnfDe	CAE	PLIC_L_FA	MR Egger	9.08137	7	0.246867	TRUE
hrYmCA	MDnfDe	CAE	PCR_R_ICVF	MR Egger	6.65132	5	0.24789	TRUE
AfEWoC	MDnfDe	CAE	IFOF_L_ICVF	MR Egger	10.1896	8	0.251967	TRUE
QfBef1	MDnfDe	CAE	CCGP_L_MD	Inverse variance weighted	4.08218	3	0.252726	TRUE
ZzEqbX	MDnfDe	CAE	STR_R_ISOVF	MR Egger	4.06589	3	0.254437	TRUE
wm0jiz	MDnfDe	CAE	PLIC_L_MO	MR Egger	5.33547	4	0.254574	TRUE
ipyFkb	MDnfDe	CAE	SS_L_MD	MR Egger	7.77944	6	0.254712	TRUE
9Zi5aw	MDnfDe	CAE	FST_R_ICVF	MR Egger	7.7693	6	0.255497	TRUE
o9FqQY	MDnfDe	CAE	CH_R_FA	Inverse variance weighted	5.308	4	0.257129	TRUE
wm0jiz	MDnfDe	CAE	PLIC_L_MO	Inverse variance weighted	6.53344	5	0.257714	TRUE
Xyyw2x	MDnfDe	CAE	AR_L_ICVF	MR Egger	12.3935	10	0.259581	TRUE
h71R2R	MDnfDe	CAE	UF_R_ICVF	Inverse variance weighted	5.2341	4	0.26411	TRUE
93AtsZ	MDnfDe	CAE	EC_R_MD	Inverse variance weighted	3.9561	3	0.266243	TRUE
02MRpB	MDnfDe	CAE	PCR_R_MD	MR Egger	1.22973	1	0.267459	TRUE
yVTUNp	MDnfDe	CAE	CCGP_R_MD	MR Egger	5.18818	4	0.268528	TRUE
RNgYi7	MDnfDe	CAE	PTR_L_ICVF	Inverse variance weighted	9.89854	8	0.27222	TRUE
v7iBl4	MDnfDe	CAE	RIC_L_FA	MR Egger	3.88482	3	0.274173	TRUE
OmZGT4	MDnfDe	CAE	CH_L_MD	MR Egger	1.14476	1	0.28465	TRUE
xNPQ69	MDnfDe	CAE	GCC_FA	MR Egger	2.51106	2	0.284924	TRUE
Uxe6h4	MDnfDe	CAE	AR_L_FA	Inverse variance weighted	1.13967	1	0.285722	TRUE
wXMUoi	MDnfDe	CAE	IFOF_R_ISOVF	MR Egger	8.55778	7	0.285983	TRUE
WgbIB0	MDnfDe	CAE	ILF_L_FA	MR Egger	3.76171	3	0.288371	TRUE
XsGYSy	MDnfDe	CAE	PLIC_R_ICVF	MR Egger	9.67666	8	0.288457	TRUE
qHte10	MDnfDe	CAE	PTR_R_ICVF	Inverse variance weighted	8.51521	7	0.289359	TRUE
OmZGT4	MDnfDe	CAE	CH_L_MD	Inverse variance weighted	2.47056	2	0.290753	TRUE
BMQmoI	MDnfDe	CAE	SLF_L_FA	Inverse variance weighted	1.10805	1	0.292507	TRUE
ZzEqbX	MDnfDe	CAE	STR_R_ISOVF	Inverse variance weighted	4.9442	4	0.293071	TRUE
XtHZ2j	MDnfDe	CAE	SS_R_ICVF	MR Egger	9.61164	8	0.293348	TRUE
4IQBVM	MDnfDe	CAE	PLIC_L_FA	Inverse variance weighted	9.60848	8	0.293587	TRUE
ZY1J2c	MDnfDe	CAE	PLIC_L_ICVF	MR Egger	8.46176	7	0.29364	TRUE
zQiQ1n	MDnfDe	CAE	FMI_ISOVF	Inverse variance weighted	3.71288	3	0.294184	TRUE
3RYah0	MDnfDe	CAE	FST_R_MD	Inverse variance weighted	1.08368	1	0.297876	TRUE
diCMrP	MDnfDe	CAE	PCR_L_FA	Inverse variance weighted	1.07205	1	0.300482	TRUE
Tyz7lS	MDnfDe	CAE	MCP_OD	Inverse variance weighted	4.85405	4	0.302603	TRUE
XtHZ2j	MDnfDe	CAE	SS_R_ICVF	Inverse variance weighted	10.5919	9	0.304723	TRUE
KYR7K6	MDnfDe	CAE	RIC_R_FA	Inverse variance weighted	3.62358	3	0.305084	TRUE
U6cx7u	MDnfDe	CAE	ACR_L_FA	Inverse variance weighted	1.05067	1	0.305352	TRUE
Tyz7lS	MDnfDe	CAE	MCP_OD	MR Egger	3.61306	3	0.306392	TRUE
CLwOVV	MDnfDe	CAE	MCP_FA	Inverse variance weighted	3.59847	3	0.308214	TRUE
xpqI54	MDnfDe	CAE	ILF_L_ICVF	MR Egger	11.5779	10	0.314299	TRUE
sLVFhs	MDnfDe	CAE	STR_R_ICVF	Inverse variance weighted	8.18827	7	0.316286	TRUE
ZxT7UM	MDnfDe	CAE	ACR_R_FA	Inverse variance weighted	3.5312	3	0.316738	TRUE
9Zi5aw	MDnfDe	CAE	FST_R_ICVF	Inverse variance weighted	8.16934	7	0.317899	TRUE
uelybK	MDnfDe	CAE	STR_R_MO	Inverse variance weighted	7.02727	6	0.318333	TRUE
AfEWoC	MDnfDe	CAE	IFOF_L_ICVF	Inverse variance weighted	10.3835	9	0.320339	TRUE
Xyyw2x	MDnfDe	CAE	AR_L_ICVF	Inverse variance weighted	12.5648	11	0.32272	TRUE
3Q1du0	MDnfDe	CAE	ALIC_R_ISOVF	Inverse variance weighted	0.977162	1	0.322901	TRUE
tM0l0a	MDnfDe	CAE	ILF_R_FA	Inverse variance weighted	5.81072	5	0.325074	TRUE
M5vqWW	MDnfDe	CAE	AR_R_ISOVF	Inverse variance weighted	2.23364	2	0.327319	TRUE
ipyFkb	MDnfDe	CAE	SS_L_MD	Inverse variance weighted	8.01568	7	0.331213	TRUE
E8Ava7	MDnfDe	CAE	UF_L_ICVF	Inverse variance weighted	5.73184	5	0.333193	TRUE
atMw3S	MDnfDe	CAE	ATR_R_FA	MR Egger	2.19217	2	0.334177	TRUE
fHXZ73	MDnfDe	CAE	SS_R_MD	MR Egger	5.68007	5	0.338604	TRUE
O7SzcR	MDnfDe	CAE	ICP_L_MD	Inverse variance weighted	0.908641	1	0.340475	TRUE
hrYmCA	MDnfDe	CAE	PCR_R_ICVF	Inverse variance weighted	6.65279	6	0.354153	TRUE
dG9v4d	MDnfDe	CAE	SLF_R_FA	MR Egger	3.23959	3	0.35614	TRUE
KYR7K6	MDnfDe	CAE	RIC_R_FA	MR Egger	2.04825	2	0.35911	TRUE
ZMmf6X	MDnfDe	CAE	SLF_R_OD	MR Egger	0.839975	1	0.359404	TRUE
jWhkiO	MDnfDe	CAE	CP_R_MO	Inverse variance weighted	3.20899	3	0.360512	TRUE
yjOHfN	MDnfDe	CAE	ALIC_L_OD	MR Egger	3.19522	3	0.362495	TRUE
6G8HLX	MDnfDe	CAE	IFOF_R_MD	MR Egger	2.02098	2	0.36404	TRUE
nxyiuk	MDnfDe	CAE	FMI_MO	Inverse variance weighted	0.821604	1	0.364712	TRUE
ErCWFs	MDnfDe	CAE	ILF_R_OD	Inverse variance weighted	2.01287	2	0.36552	TRUE
v7iBl4	MDnfDe	CAE	RIC_L_FA	Inverse variance weighted	4.30088	4	0.366815	TRUE
dG9v4d	MDnfDe	CAE	SLF_R_FA	Inverse variance weighted	4.29442	4	0.367624	TRUE
hDDHTP	MDnfDe	CAE	ILF_R_MD	Inverse variance weighted	4.29419	4	0.367653	TRUE
ZY1J2c	MDnfDe	CAE	PLIC_L_ICVF	Inverse variance weighted	8.65101	8	0.372586	TRUE
wXMUoi	MDnfDe	CAE	IFOF_R_ISOVF	Inverse variance weighted	8.64937	8	0.372732	TRUE
XsGYSy	MDnfDe	CAE	PLIC_R_ICVF	Inverse variance weighted	9.68494	9	0.376588	TRUE
F2tbmf	MDnfDe	CAE	EC_R_FA	Inverse variance weighted	3.09337	3	0.377452	TRUE
xNPQ69	MDnfDe	CAE	GCC_FA	Inverse variance weighted	3.08647	3	0.378484	TRUE
7HkoMa	MDnfDe	CAE	GCC_OD	MR Egger	3.08605	3	0.378547	TRUE
qO8bNb	MDnfDe	CAE	UF_R_FA	MR Egger	1.93468	2	0.380093	TRUE
xpqI54	MDnfDe	CAE	ILF_L_ICVF	Inverse variance weighted	11.7382	11	0.383644	TRUE
OvAJV0	MDnfDe	CAE	EC_L_OD	MR Egger	5.26364	5	0.384559	TRUE
ZxT7UM	MDnfDe	CAE	ACR_R_FA	MR Egger	1.90373	2	0.38602	TRUE
yjvkrN	MDnfDe	CAE	ICP_L_ICVF	MR Egger	5.2485	5	0.386312	TRUE
MbNnHB	MDnfDe	CAE	EC_L_ICVF	Inverse variance weighted	1.88971	2	0.388736	TRUE
h91jbo	MDnfDe	CAE	UF_R_OD	MR Egger	0.737019	1	0.390618	TRUE
yVTUNp	MDnfDe	CAE	CCGP_R_MD	Inverse variance weighted	5.1943	5	0.392631	TRUE
er3GKp	MDnfDe	CAE	SS_R_ISOVF	Inverse variance weighted	4.08734	4	0.394315	TRUE
XxkUa8	MDnfDe	CAE	ILF_R_ICVF	MR Egger	8.4106	8	0.394423	TRUE
mYd4QC	MDnfDe	CAE	PCR_L_ICVF	MR Egger	5.16099	5	0.39655	TRUE
ME65eq	MDnfDe	CAE	EC_R_ICVF	Inverse variance weighted	4.06517	4	0.397258	TRUE
45CKkU	MDnfDe	CAE	CP_R_ICVF	MR Egger	10.4314	10	0.403492	TRUE
I3Jj65	MDnfDe	CAE	STR_L_ICVF	Inverse variance weighted	6.16889	6	0.40454	TRUE
LCRAOY	MDnfDe	CAE	CP_L_OD	MR Egger	1.80913	2	0.404717	TRUE
I3Jj65	MDnfDe	CAE	STR_L_ICVF	MR Egger	5.08314	5	0.405819	TRUE
XxkUa8	MDnfDe	CAE	ILF_R_ICVF	Inverse variance weighted	9.33056	9	0.407337	TRUE
Rt7pgF	MDnfDe	CAE	Tapetum_R_MD	MR Egger	1.78853	2	0.408908	TRUE
7HkoMa	MDnfDe	CAE	GCC_OD	Inverse variance weighted	3.9535	4	0.412336	TRUE
NhJ76f	MDnfDe	CAE	ALIC_R_MD	MR Egger	0.663306	1	0.415395	TRUE
dQTu0g	MDnfDe	CAE	SS_L_ICVF	Inverse variance weighted	12.3146	12	0.420759	TRUE
xU5mC6	MDnfDe	CAE	PCT_OD	MR Egger	4.93171	5	0.424271	TRUE
2hjajf	MDnfDe	CAE	SCP_R_MD	MR Egger	0.634813	1	0.425595	TRUE
93pwwT	MDnfDe	CAE	SCR_R_ICVF	MR Egger	4.91795	5	0.425975	TRUE
bdsjXg	MDnfDe	CAE	BCC_MD	MR Egger	2.76139	3	0.429895	TRUE
WgbIB0	MDnfDe	CAE	ILF_L_FA	Inverse variance weighted	3.76992	4	0.438038	TRUE
45CKkU	MDnfDe	CAE	CP_R_ICVF	Inverse variance weighted	11.0362	11	0.440238	TRUE
h71R2R	MDnfDe	CAE	UF_R_ICVF	MR Egger	2.69377	3	0.441287	TRUE
Q7nZ0c	MDnfDe	CAE	IFOF_L_FA	MR Egger	1.62998	2	0.442644	TRUE
OnpaRa	MDnfDe	CAE	PCT_MD	MR Egger	1.61903	2	0.445075	TRUE
MCgWCe	MDnfDe	CAE	CCGP_L_OD	MR Egger	0.581267	1	0.445816	TRUE
fHXZ73	MDnfDe	CAE	SS_R_MD	Inverse variance weighted	5.75456	6	0.451238	TRUE
sMJAwD	MDnfDe	CAE	PTR_R_OD	Inverse variance weighted	0.560733	1	0.453965	TRUE
lGez6x	MDnfDe	CAE	PLIC_R_MO	MR Egger	3.65347	4	0.45493	TRUE
02MRpB	MDnfDe	CAE	PCR_R_MD	Inverse variance weighted	1.56491	2	0.457282	TRUE
foz4ud	MDnfDe	CAE	PCR_R_MO	Inverse variance weighted	2.59206	3	0.458883	TRUE
48XTY2	MDnfDe	CAE	ML_R_ICVF	Inverse variance weighted	3.62288	4	0.459442	TRUE
yjvkrN	MDnfDe	CAE	ICP_L_ICVF	Inverse variance weighted	5.61232	6	0.467986	TRUE
tla2IV	MDnfDe	CAE	EC_L_MO	MR Egger	0.500206	1	0.479409	TRUE
pSIoMT	MDnfDe	CAE	CCGP_R_ICVF	MR Egger	7.52244	8	0.481451	TRUE
RywiKb	MDnfDe	CAE	SCP_R_MO	Inverse variance weighted	0.492215	1	0.482941	TRUE
lGez6x	MDnfDe	CAE	PLIC_R_MO	Inverse variance weighted	4.47495	5	0.483243	TRUE
ZtREDW	MDnfDe	CAE	CH_R_ICVF	MR Egger	9.52129	10	0.483446	TRUE
dQTu0g	MDnfDe	CAE	SS_L_ICVF	MR Egger	10.4823	11	0.487599	TRUE
pqHgj2	MDnfDe	CAE	PLIC_R_FA	MR Egger	6.42959	7	0.490576	TRUE
C2KYqg	MDnfDe	CAE	AR_R_ICVF	MR Egger	6.41452	7	0.492265	TRUE
F1Exto	MDnfDe	CAE	Fornix_MD	MR Egger	1.41188	2	0.493644	TRUE
AZXhad	MDnfDe	CAE	ICP_R_ICVF	MR Egger	7.40157	8	0.493989	TRUE
OvAJV0	MDnfDe	CAE	EC_L_OD	Inverse variance weighted	5.38949	6	0.494913	TRUE
48XTY2	MDnfDe	CAE	ML_R_ICVF	MR Egger	2.38922	3	0.495645	TRUE
sfIiKc	MDnfDe	CAE	SCP_L_MD	Inverse variance weighted	0.462631	1	0.496397	TRUE
AjOsIL	MDnfDe	CAE	SFOF_R_ICVF	Inverse variance weighted	0.459098	1	0.498046	TRUE
mYd4QC	MDnfDe	CAE	PCR_L_ICVF	Inverse variance weighted	5.35684	6	0.498925	TRUE
o9FqQY	MDnfDe	CAE	CH_R_FA	MR Egger	2.35834	3	0.501437	TRUE
xJ5j2h	MDnfDe	CAE	CH_R_MD	Inverse variance weighted	3.34131	4	0.502414	TRUE
AILf1N	MDnfDe	CAE	SLF_L_MD	MR Egger	2.33809	3	0.505262	TRUE
er3GKp	MDnfDe	CAE	SS_R_ISOVF	MR Egger	2.32911	3	0.506968	TRUE
iEXbJE	MDnfDe	CAE	SCR_L_MO	MR Egger	0.438543	1	0.507827	TRUE
2D5FGb	MDnfDe	CAE	ALIC_L_MD	MR Egger	3.29645	4	0.509494	TRUE
tehSyE	MDnfDe	CAE	SLF_R_ISOVF	Inverse variance weighted	5.25566	6	0.511465	TRUE
tehSyE	MDnfDe	CAE	SLF_R_ISOVF	MR Egger	4.26522	5	0.511896	TRUE
EJFBWa	MDnfDe	CAE	SCR_R_ISOVF	MR Egger	0.426046	1	0.513936	TRUE
sLVFhs	MDnfDe	CAE	STR_R_ICVF	MR Egger	5.16762	6	0.522502	TRUE
TSH7cB	MDnfDe	CAE	EC_R_ISOVF	MR Egger	2.24648	3	0.522851	TRUE
6sZgTT	MDnfDe	CAE	BCC_FA	MR Egger	1.29479	2	0.523408	TRUE
lzNCPn	MDnfDe	CAE	FMI_ICVF	MR Egger	8.09073	9	0.525029	TRUE
xU5mC6	MDnfDe	CAE	PCT_OD	Inverse variance weighted	5.10773	6	0.530072	TRUE
ywi3JY	MDnfDe	CAE	ATR_L_ICVF	MR Egger	4.13528	5	0.530108	TRUE
wNsHeo	MDnfDe	CAE	FMI_MD	MR Egger	5.09981	6	0.531077	TRUE
5vzHq4	MDnfDe	CAE	Fornix_ICVF	MR Egger	2.19289	3	0.53335	TRUE
IHOsw8	MDnfDe	CAE	SFOF_R_FA	Inverse variance weighted	0.379979	1	0.537614	TRUE
PACfEI	MDnfDe	CAE	ML_L_ICVF	MR Egger	0.375647	1	0.539942	TRUE
jAHNyd	MDnfDe	CAE	IFOF_L_ISOVF	Inverse variance weighted	2.13218	3	0.545431	TRUE
MQXVp7	MDnfDe	CAE	PTR_L_MD	MR Egger	2.1272	3	0.54643	TRUE
F2tbmf	MDnfDe	CAE	EC_R_FA	MR Egger	1.20646	2	0.547041	TRUE
vVc4Ez	MDnfDe	CAE	SS_R_MO	Inverse variance weighted	0.361736	1	0.547544	TRUE
TSH7cB	MDnfDe	CAE	EC_R_ISOVF	Inverse variance weighted	3.03016	4	0.552792	TRUE
93pwwT	MDnfDe	CAE	SCR_R_ICVF	Inverse variance weighted	4.91894	6	0.554251	TRUE
69tZ9e	MDnfDe	CAE	BCC_ISOCF	Inverse variance weighted	0.349337	1	0.554489	TRUE
MCgWCe	MDnfDe	CAE	CCGP_L_OD	Inverse variance weighted	1.17845	2	0.554757	TRUE
ZtREDW	MDnfDe	CAE	CH_R_ICVF	Inverse variance weighted	9.70494	11	0.557107	TRUE
lzNCPn	MDnfDe	CAE	FMI_ICVF	Inverse variance weighted	8.73066	10	0.557842	TRUE
aMRsJ4	MDnfDe	CAE	RIC_L_ISOVF	Inverse variance weighted	0.342676	1	0.558289	TRUE
qO8bNb	MDnfDe	CAE	UF_R_FA	Inverse variance weighted	2.05715	3	0.560629	TRUE
bdsjXg	MDnfDe	CAE	BCC_MD	Inverse variance weighted	2.94784	4	0.566592	TRUE
e1fmUg	MDnfDe	CAE	CCGP_L_MO	Inverse variance weighted	0.323195	1	0.569694	TRUE
ywi3JY	MDnfDe	CAE	ATR_L_ICVF	Inverse variance weighted	4.79419	6	0.570467	TRUE
vCE82g	MDnfDe	CAE	CH_L_ICVF	MR Egger	5.71235	7	0.57371	TRUE
pqHgj2	MDnfDe	CAE	PLIC_R_FA	Inverse variance weighted	6.65264	8	0.574531	TRUE
1jfcqO	MDnfDe	CAE	BCC_MO	MR Egger	1.10068	2	0.576754	TRUE
pSIoMT	MDnfDe	CAE	CCGP_R_ICVF	Inverse variance weighted	7.57836	9	0.577131	TRUE
KjYzM1	MDnfDe	CAE	ACR_R_ISOVF	MR Egger	1.96733	3	0.579215	TRUE
HqkT9K	MDnfDe	CAE	CP_R_OD	MR Egger	3.72552	5	0.589571	TRUE
AZXhad	MDnfDe	CAE	ICP_R_ICVF	Inverse variance weighted	7.44803	9	0.590579	TRUE
NjnCxr	MDnfDe	CAE	SLF_L_ISOVF	MR Egger	1.05261	2	0.590785	TRUE
LCRAOY	MDnfDe	CAE	CP_L_OD	Inverse variance weighted	1.87627	3	0.598481	TRUE
C2KYqg	MDnfDe	CAE	AR_R_ICVF	Inverse variance weighted	6.4359	8	0.598526	TRUE
SvX6nq	MDnfDe	CAE	Tapetum_L_MD	Inverse variance weighted	0.273089	1	0.601267	TRUE
En96cU	MDnfDe	CAE	ACR_L_ISOVF	MR Egger	1.86272	3	0.601383	TRUE
vCE82g	MDnfDe	CAE	CH_L_ICVF	Inverse variance weighted	6.33809	8	0.609417	TRUE
w4QJQR	MDnfDe	CAE	CP_L_MO	Inverse variance weighted	0.984075	2	0.61138	TRUE
foz4ud	MDnfDe	CAE	PCR_R_MO	MR Egger	0.982165	2	0.611963	TRUE
WvmPxI	MDnfDe	CAE	STR_L_OD	Inverse variance weighted	2.67584	4	0.61345	TRUE
Rt7pgF	MDnfDe	CAE	Tapetum_R_MD	Inverse variance weighted	1.79784	3	0.615404	TRUE
6EFPwZ	MDnfDe	CAE	ILF_L_MD	MR Egger	4.4327	6	0.618333	TRUE
GaQaqq	MDnfDe	CAE	ATR_L_ISOVF	Inverse variance weighted	0.951704	2	0.621355	TRUE
MQXVp7	MDnfDe	CAE	PTR_L_MD	Inverse variance weighted	2.62669	4	0.622102	TRUE
OnpaRa	MDnfDe	CAE	PCT_MD	Inverse variance weighted	1.75894	3	0.62391	TRUE
x3HjKa	MDnfDe	CAE	ACR_R_ICVF	MR Egger	5.26208	7	0.628014	TRUE
wNsHeo	MDnfDe	CAE	FMI_MD	Inverse variance weighted	5.24632	7	0.629932	TRUE
opGU81	MDnfDe	CAE	FMI_OD	MR Egger	0.230217	1	0.631363	TRUE
HqkT9K	MDnfDe	CAE	CP_R_OD	Inverse variance weighted	4.32581	6	0.632677	TRUE
y2DlUx	MDnfDe	CAE	PTR_R_MD	MR Egger	0.898731	2	0.638033	TRUE
2kNQrN	MDnfDe	CAE	STR_R_OD	MR Egger	4.28117	6	0.638685	TRUE
nKNvxf	MDnfDe	CAE	SCR_R_MO	Inverse variance weighted	0.215974	1	0.642125	TRUE
MbNnHB	MDnfDe	CAE	EC_L_ICVF	MR Egger	0.21257	1	0.64476	TRUE
ZMmf6X	MDnfDe	CAE	SLF_R_OD	Inverse variance weighted	0.869539	2	0.647414	TRUE
d8kmp7	MDnfDe	CAE	ATR_R_ISOVF	Inverse variance weighted	0.209157	1	0.647429	TRUE
8GevRh	MDnfDe	CAE	ALIC_R_ICVF	MR Egger	5.08243	7	0.649905	TRUE
Q7nZ0c	MDnfDe	CAE	IFOF_L_FA	Inverse variance weighted	1.63141	3	0.652288	TRUE
F1Exto	MDnfDe	CAE	Fornix_MD	Inverse variance weighted	1.613	3	0.656446	TRUE
95r4XM	MDnfDe	CAE	SFOF_L_OD	MR Egger	2.39178	4	0.664113	TRUE
2kNQrN	MDnfDe	CAE	STR_R_OD	Inverse variance weighted	4.93714	7	0.667635	TRUE
AILf1N	MDnfDe	CAE	SLF_L_MD	Inverse variance weighted	2.36093	4	0.669699	TRUE
jAHNyd	MDnfDe	CAE	IFOF_L_ISOVF	MR Egger	0.793281	2	0.672576	TRUE
Z6cslj	MDnfDe	CAE	GCC_ICVF	MR Egger	3.99114	6	0.677876	TRUE
5vzHq4	MDnfDe	CAE	Fornix_ICVF	Inverse variance weighted	2.28939	4	0.682702	TRUE
h91jbo	MDnfDe	CAE	UF_R_OD	Inverse variance weighted	0.761733	2	0.683269	TRUE
vcfxXP	MDnfDe	CAE	ACR_R_MO	Inverse variance weighted	0.760827	2	0.683579	TRUE
Xpwu6B	MDnfDe	CAE	ILF_R_ISOVF	MR Egger	10.1149	13	0.684517	TRUE
voiGwn	MDnfDe	CAE	BCC_ICVF	MR Egger	10.9644	14	0.688832	TRUE
ME65eq	MDnfDe	CAE	EC_R_ICVF	MR Egger	1.46527	3	0.690309	TRUE
fStoD6	MDnfDe	CAE	ACR_R_OD	MR Egger	1.43945	3	0.696315	TRUE
RgcKvM	MDnfDe	CAE	PLIC_L_MD	MR Egger	0.707946	2	0.701894	TRUE
Ph6fLR	MDnfDe	CAE	EC_L_ISOVF	MR Egger	0.697108	2	0.705708	TRUE
Wm0oij	MDnfDe	CAE	GCC_ISOVF	MR Egger	0.139957	1	0.708324	TRUE
6sZgTT	MDnfDe	CAE	BCC_FA	Inverse variance weighted	1.37773	3	0.710764	TRUE
isipUo	MDnfDe	CAE	ML_L_MO	Inverse variance weighted	0.135268	1	0.713032	TRUE
6EFPwZ	MDnfDe	CAE	ILF_L_MD	Inverse variance weighted	4.53321	7	0.716715	TRUE
x3HjKa	MDnfDe	CAE	ACR_R_ICVF	Inverse variance weighted	5.35796	8	0.718721	TRUE
8GevRh	MDnfDe	CAE	ALIC_R_ICVF	Inverse variance weighted	5.35041	8	0.719551	TRUE
En96cU	MDnfDe	CAE	ACR_L_ISOVF	Inverse variance weighted	2.08559	4	0.72002	TRUE
q203iJ	MDnfDe	CAE	PTR_L_FA	Inverse variance weighted	0.65559	2	0.720511	TRUE
Xpwu6B	MDnfDe	CAE	ILF_R_ISOVF	Inverse variance weighted	10.5086	14	0.724134	TRUE
voiGwn	MDnfDe	CAE	BCC_ICVF	Inverse variance weighted	11.2956	15	0.731371	TRUE
50pzKG	MDnfDe	CAE	SS_L_ISOVF	Inverse variance weighted	0.115585	1	0.733873	TRUE
YACliq	MDnfDe	CAE	Tapetum_R_ICVF	MR Egger	2.00547	4	0.734752	TRUE
SbiCuP	MDnfDe	CAE	UF_R_MD	Inverse variance weighted	1.27436	3	0.735231	TRUE
VHeMXc	MDnfDe	CAE	ICP_R_MD	Inverse variance weighted	0.112152	1	0.737707	TRUE
KjYzM1	MDnfDe	CAE	ACR_R_ISOVF	Inverse variance weighted	1.98566	4	0.738397	TRUE
ZWLBV2	MDnfDe	CAE	CCGP_L_ICVF	MR Egger	6.01343	9	0.738573	TRUE
fStoD6	MDnfDe	CAE	ACR_R_OD	Inverse variance weighted	1.98037	4	0.73937	TRUE
AIzHlb	MDnfDe	CAE	AR_R_MD	Inverse variance weighted	0.108545	1	0.741807	TRUE
q203iJ	MDnfDe	CAE	PTR_L_FA	MR Egger	0.106399	1	0.744282	TRUE
opGU81	MDnfDe	CAE	FMI_OD	Inverse variance weighted	0.585344	2	0.746267	TRUE
p6qQj0	MDnfDe	CAE	CCGP_R_ISOVF	MR Egger	1.20287	3	0.752316	TRUE
xJ5j2h	MDnfDe	CAE	CH_R_MD	MR Egger	1.19747	3	0.75361	TRUE
NjnCxr	MDnfDe	CAE	SLF_L_ISOVF	Inverse variance weighted	1.18911	3	0.755617	TRUE
tla2IV	MDnfDe	CAE	EC_L_MO	Inverse variance weighted	0.543188	2	0.762164	TRUE
1jfcqO	MDnfDe	CAE	BCC_MO	Inverse variance weighted	1.1422	3	0.766899	TRUE
ZKqnEj	MDnfDe	CAE	PCR_L_MD	Inverse variance weighted	0.52372	2	0.769619	TRUE
jAx0FL	MDnfDe	CAE	ALIC_L_ICVF	MR Egger	4.05598	7	0.773308	TRUE
Z6cslj	MDnfDe	CAE	GCC_ICVF	Inverse variance weighted	4.0453	7	0.774545	TRUE
95r4XM	MDnfDe	CAE	SFOF_L_OD	Inverse variance weighted	2.51256	5	0.774602	TRUE
irzQTr	MDnfDe	CAE	CCGP_L_ISOVF	MR Egger	0.0779101	1	0.78015	TRUE
gZOpwC	MDnfDe	CAE	SCR_R_OD	MR Egger	1.07892	3	0.782164	TRUE
aUJIvj	MDnfDe	CAE	SFOF_L_FA	MR Egger	0.0734503	1	0.786378	TRUE
EJFBWa	MDnfDe	CAE	SCR_R_ISOVF	Inverse variance weighted	0.473424	2	0.789218	TRUE
M5vqWW	MDnfDe	CAE	AR_R_ISOVF	MR Egger	0.0690573	1	0.792714	TRUE
iEXbJE	MDnfDe	CAE	SCR_L_MO	Inverse variance weighted	0.455281	2	0.796411	TRUE
ZWLBV2	MDnfDe	CAE	CCGP_L_ICVF	Inverse variance weighted	6.15011	10	0.802498	TRUE
OZ6pqp	MDnfDe	CAE	fornix_ISOVF	MR Egger	0.0582349	1	0.809308	TRUE
7VmonM	MDnfDe	CAE	ATR_L_MD	MR Egger	0.0578603	1	0.80991	TRUE
ePO0UX	MDnfDe	CAE	UF_L_MD	MR Egger	0.0573809	1	0.810685	TRUE
E8Ava7	MDnfDe	CAE	UF_L_ICVF	MR Egger	1.57375	4	0.813503	TRUE
y2DlUx	MDnfDe	CAE	PTR_R_MD	Inverse variance weighted	0.946155	3	0.814278	TRUE
2LVN1C	MDnfDe	CAE	SCR_L_FA	Inverse variance weighted	0.396601	2	0.820124	TRUE
xnn9bd	MDnfDe	CAE	FMA_ISOVF	MR Egger	0.0504941	1	0.822206	TRUE
YACliq	MDnfDe	CAE	Tapetum_R_ICVF	Inverse variance weighted	2.18936	5	0.822372	TRUE
WneLuI	MDnfDe	CAE	Fornix_FA	MR Egger	0.0460385	1	0.830106	TRUE
c3SqAK	MDnfDe	CAE	IFOF_L_MD	Inverse variance weighted	0.364511	2	0.833388	TRUE
PBth7X	MDnfDe	CAE	PCR_L_ISOVF	Inverse variance weighted	0.040929	1	0.839675	TRUE
j6RJ5B	MDnfDe	CAE	SLF_L_OD	Inverse variance weighted	0.040717	1	0.840085	TRUE
bMlKsL	MDnfDe	CAE	PCT_ISOVF	Inverse variance weighted	0.0406092	1	0.840294	TRUE
NekYmw	MDnfDe	CAE	SCR_L_OD	MR Egger	0.0390416	1	0.843366	TRUE
jAx0FL	MDnfDe	CAE	ALIC_L_ICVF	Inverse variance weighted	4.14225	8	0.844066	TRUE
ZKqnEj	MDnfDe	CAE	PCR_L_MD	MR Egger	0.0380511	1	0.845341	TRUE
RgcKvM	MDnfDe	CAE	PLIC_L_MD	Inverse variance weighted	0.807224	3	0.847738	TRUE
KSDcOZ	MDnfDe	CAE	MCP_MO	Inverse variance weighted	0.035622	1	0.850298	TRUE
c3SqAK	MDnfDe	CAE	IFOF_L_MD	MR Egger	0.0336201	1	0.854517	TRUE
NtASQe	MDnfDe	CAE	SLF_R_MD	Inverse variance weighted	0.0331626	1	0.8555	TRUE
260zDz	MDnfDe	CAE	ACR_R_MD	MR Egger	1.30909	4	0.859831	TRUE
y46sS3	MDnfDe	CAE	ACR_L_MD	MR Egger	1.88034	5	0.865443	TRUE
egiEQy	MDnfDe	CAE	PTR_L_ISOVF	MR Egger	0.706401	3	0.871697	TRUE
p6qQj0	MDnfDe	CAE	CCGP_R_ISOVF	Inverse variance weighted	1.23253	4	0.872715	TRUE
MpiQiq	MDnfDe	CAE	CP_L_ICVF	MR Egger	3.8204	8	0.872953	TRUE
SbiCuP	MDnfDe	CAE	UF_R_MD	MR Egger	0.264502	2	0.876121	TRUE
F0oEpy	MDnfDe	CAE	ACR_L_OD	MR Egger	0.254875	2	0.880348	TRUE
irzQTr	MDnfDe	CAE	CCGP_L_ISOVF	Inverse variance weighted	0.24946	2	0.882735	TRUE
DAJxNK	MDnfDe	CAE	ILF_L_ISOVF	Inverse variance weighted	4.32942	9	0.888425	TRUE
WEZYxb	MDnfDe	CAE	Fornix_OD	Inverse variance weighted	0.235794	2	0.888787	TRUE
RpOeY1	MDnfDe	CAE	SCC_MD	MR Egger	1.13407	4	0.888829	TRUE
gZOpwC	MDnfDe	CAE	SCR_R_OD	Inverse variance weighted	1.12458	4	0.890352	TRUE
R1YJX7	MDnfDe	CAE	AR_L_ISOVF	MR Egger	0.0172733	1	0.895437	TRUE
260zDz	MDnfDe	CAE	ACR_R_MD	Inverse variance weighted	1.64006	5	0.896363	TRUE
WvmPxI	MDnfDe	CAE	STR_L_OD	MR Egger	0.591602	3	0.898352	TRUE
w4QJQR	MDnfDe	CAE	CP_L_MO	MR Egger	0.0162836	1	0.89846	TRUE
ePO0UX	MDnfDe	CAE	UF_L_MD	Inverse variance weighted	0.206591	2	0.901861	TRUE
DAJxNK	MDnfDe	CAE	ILF_L_ISOVF	MR Egger	3.44157	8	0.903677	TRUE
P4iLZL	MDnfDe	CAE	SCR_R_FA	Inverse variance weighted	0.1998	2	0.904928	TRUE
OBnkmI	MDnfDe	CAE	SCC_ICVF	MR Egger	4.08198	9	0.905935	TRUE
MpiQiq	MDnfDe	CAE	CP_L_ICVF	Inverse variance weighted	4.00443	9	0.911121	TRUE
y46sS3	MDnfDe	CAE	ACR_L_MD	Inverse variance weighted	2.0739	6	0.912778	TRUE
2LVN1C	MDnfDe	CAE	SCR_L_FA	MR Egger	0.0109623	1	0.916613	TRUE
SBs4uX	MDnfDe	CAE	SCC_MO	Inverse variance weighted	0.0105426	1	0.918219	TRUE
RB5yS7	MDnfDe	CAE	ALIC_R_FA	MR Egger	0.0104811	1	0.918457	TRUE
ChW0Fl	MDnfDe	CAE	SLF_L_ICVF	MR Egger	3.84094	9	0.921566	TRUE
R1YJX7	MDnfDe	CAE	AR_L_ISOVF	Inverse variance weighted	0.160953	2	0.922677	TRUE
NekYmw	MDnfDe	CAE	SCR_L_OD	Inverse variance weighted	0.157748	2	0.924157	TRUE
OBnkmI	MDnfDe	CAE	SCC_ICVF	Inverse variance weighted	4.43549	10	0.925571	TRUE
egiEQy	MDnfDe	CAE	PTR_L_ISOVF	Inverse variance weighted	0.817862	4	0.936038	TRUE
ZVPduq	MDnfDe	CAE	UF_L_OD	MR Egger	0.413695	3	0.937399	TRUE
OZ6pqp	MDnfDe	CAE	fornix_ISOVF	Inverse variance weighted	0.126995	2	0.938477	TRUE
ChW0Fl	MDnfDe	CAE	SLF_L_ICVF	Inverse variance weighted	4.15301	10	0.940181	TRUE
RibseT	MDnfDe	CAE	SCC_OD	Inverse variance weighted	0.00512345	1	0.942938	TRUE
qvRjll	MDnfDe	CAE	STR_L_FA	MR Egger	1.21505	5	0.943425	TRUE
RpOeY1	MDnfDe	CAE	SCC_MD	Inverse variance weighted	1.18499	5	0.946309	TRUE
P4iLZL	MDnfDe	CAE	SCR_R_FA	MR Egger	0.0041801	1	0.94845	TRUE
MsCZZK	MDnfDe	CAE	ATR_R_ICVF	MR Egger	0.32768	3	0.954741	TRUE
F0oEpy	MDnfDe	CAE	ACR_L_OD	Inverse variance weighted	0.317849	3	0.956637	TRUE
GaQaqq	MDnfDe	CAE	ATR_L_ISOVF	MR Egger	0.00214821	1	0.963032	TRUE
ZVPduq	MDnfDe	CAE	UF_L_OD	Inverse variance weighted	0.590222	4	0.964144	TRUE
WneLuI	MDnfDe	CAE	Fornix_FA	Inverse variance weighted	0.0720183	2	0.964631	TRUE
qvRjll	MDnfDe	CAE	STR_L_FA	Inverse variance weighted	1.40688	6	0.965439	TRUE
mrIjUF	MDnfDe	CAE	SLF_R_ICVF	MR Egger	2.96135	9	0.965808	TRUE
erU8mK	MDnfDe	CAE	RIC_L_MO	MR Egger	0.063825	2	0.968591	TRUE
7VmonM	MDnfDe	CAE	ATR_L_MD	Inverse variance weighted	0.0631678	2	0.96891	TRUE
vcfxXP	MDnfDe	CAE	ACR_R_MO	MR Egger	0.00128027	1	0.971457	TRUE
95SpNo	MDnfDe	CAE	SCC_FA	Inverse variance weighted	1.27632	6	0.972947	TRUE
mrIjUF	MDnfDe	CAE	SLF_R_ICVF	Inverse variance weighted	3.03511	10	0.980586	TRUE
mLWGQG	MDnfDe	CAE	FMI_FA	Inverse variance weighted	0.406765	4	0.981919	TRUE
MsCZZK	MDnfDe	CAE	ATR_R_ICVF	Inverse variance weighted	0.354552	4	0.986026	TRUE
vz2ty5	MDnfDe	CAE	FMA_ICVF	Inverse variance weighted	1.77244	8	0.987211	TRUE
mLWGQG	MDnfDe	CAE	FMI_FA	MR Egger	0.126676	3	0.988454	TRUE
erU8mK	MDnfDe	CAE	RIC_L_MO	Inverse variance weighted	0.111365	3	0.99044	TRUE
vz2ty5	MDnfDe	CAE	FMA_ICVF	MR Egger	1.20886	7	0.990721	TRUE
M1nCar	MDnfDe	CAE	FMA_OD	MR Egger	7.65947e-05	1	0.993017	TRUE
WEZYxb	MDnfDe	CAE	Fornix_OD	MR Egger	3.55906e-05	1	0.99524	TRUE
rcvwb8	MDnfDe	CAE	STR_R_FA	MR Egger	0.155668	4	0.997124	TRUE
95SpNo	MDnfDe	CAE	SCC_FA	MR Egger	0.287307	5	0.997875	TRUE
rcvwb8	MDnfDe	CAE	STR_R_FA	Inverse variance weighted	0.161663	5	0.999472	TRUE
bkfjni	MDnfDe	CAE	ACR_L_ICVF	MR Egger	0.22089	6	0.999793	TRUE
bkfjni	MDnfDe	CAE	ACR_L_ICVF	Inverse variance weighted	0.339174	7	0.999849	TRUE
Action3
ID.Exposure	ID.Outcome	Outcome	Exposure	Method	Q	Q_df	Q_pval	Heterogeneity
M1nCar	Rb2s1Y	CAE	FMA_OD	Inverse variance weighted	14.96	2	0.000564247	FALSE
3aF0Uu	Rb2s1Y	CAE	SFOF_R_MD	Inverse variance weighted	7.38909	1	0.00656207	FALSE
yacc5H	Rb2s1Y	CAE	PCT_MO	MR Egger	17.2641	6	0.00835996	FALSE
R577jE	Rb2s1Y	CAE	RIC_R_MO	MR Egger	13.6041	4	0.00867179	FALSE
QYzJzv	Rb2s1Y	CAE	MCP_ICVF	MR Egger	20.2302	8	0.00949952	FALSE
ktnBZz	Rb2s1Y	CAE	IFOF_L_OD	Inverse variance weighted	6.2491	1	0.0124257	FALSE
R577jE	Rb2s1Y	CAE	RIC_R_MO	Inverse variance weighted	14.4034	5	0.0132404	FALSE
yacc5H	Rb2s1Y	CAE	PCT_MO	Inverse variance weighted	17.4446	7	0.0147439	FALSE
mSEoD6	Rb2s1Y	CAE	PLIC_R_OD	MR Egger	10.4166	3	0.0153374	FALSE
QYzJzv	Rb2s1Y	CAE	MCP_ICVF	Inverse variance weighted	20.3491	9	0.0158758	FALSE
BUl0Hc	Rb2s1Y	CAE	ICP_R_FA	Inverse variance weighted	5.67053	1	0.0172523	FALSE
mSEoD6	Rb2s1Y	CAE	PLIC_R_OD	Inverse variance weighted	11.2621	4	0.0237709	FALSE
McklvT	Rb2s1Y	CAE	Tapetum_R_FA	MR Egger	11.2372	4	0.0240234	FALSE
XyY7dm	Rb2s1Y	CAE	SS_L_FA	Inverse variance weighted	7.28178	2	0.0262289	FALSE
atMw3S	Rb2s1Y	CAE	ATR_R_FA	Inverse variance weighted	9.17954	3	0.0269966	FALSE
ZEj9sA	Rb2s1Y	CAE	BCC_OD	MR Egger	4.7555	1	0.0292047	FALSE
HMzatM	Rb2s1Y	CAE	CCGP_R_MO	Inverse variance weighted	6.99672	2	0.0302469	FALSE
PlEAUG	Rb2s1Y	CAE	CP_R_FA	MR Egger	4.67231	1	0.0306527	FALSE
NFAP0q	Rb2s1Y	CAE	FMA_FA	MR Egger	4.63782	1	0.0312747	FALSE
Zki2qI	Rb2s1Y	CAE	SCP_R_FA	MR Egger	6.87764	2	0.0321026	FALSE
zTztmT	Rb2s1Y	CAE	RIC_L_ICVF	MR Egger	17.9377	9	0.0359032	FALSE
78xbUZ	Rb2s1Y	CAE	CH_R_OD	MR Egger	4.23205	1	0.0396675	FALSE
HMzatM	Rb2s1Y	CAE	CCGP_R_MO	MR Egger	4.21559	1	0.040054	FALSE
McklvT	Rb2s1Y	CAE	Tapetum_R_FA	Inverse variance weighted	11.5716	5	0.0411542	FALSE
shdrtS	Rb2s1Y	CAE	CP_L_FA	MR Egger	3.94886	1	0.0469033	FALSE
Zki2qI	Rb2s1Y	CAE	SCP_R_FA	Inverse variance weighted	7.86994	3	0.0487776	FALSE
zTztmT	Rb2s1Y	CAE	RIC_L_ICVF	Inverse variance weighted	18.3818	10	0.0488551	FALSE
VGgqwy	Rb2s1Y	CAE	SFOF_R_OD	Inverse variance weighted	11.1201	5	0.0490507	FALSE
79b974	Rb2s1Y	CAE	FMA_MD	MR Egger	3.86219	1	0.0493859	FALSE
cDKjT8	Rb2s1Y	CAE	ALIC_R_MO	MR Egger	3.86144	1	0.049408	FALSE
VGgqwy	Rb2s1Y	CAE	SFOF_R_OD	MR Egger	9.46304	4	0.0505123	TRUE
b1LLw7	Rb2s1Y	CAE	SCR_L_ISOVF	MR Egger	3.821	1	0.050614	TRUE
Fv8bsP	Rb2s1Y	CAE	ALIC_L_ISOVF	Inverse variance weighted	3.78803	1	0.0516203	TRUE
zFoqPW	Rb2s1Y	CAE	ALIC_R_OD	Inverse variance weighted	9.13009	4	0.0579289	TRUE
61COSw	Rb2s1Y	CAE	SCP_L_ICVF	MR Egger	3.57007	1	0.0588298	TRUE
NFAP0q	Rb2s1Y	CAE	FMA_FA	Inverse variance weighted	5.64716	2	0.059393	TRUE
iTb472	Rb2s1Y	CAE	STR_L_ISOVF	MR Egger	5.63647	2	0.0597112	TRUE
2icPkm	Rb2s1Y	CAE	SCP_L_FA	Inverse variance weighted	8.99876	4	0.0611305	TRUE
FpNxlT	Rb2s1Y	CAE	SFOF_L_ICVF	MR Egger	3.47948	1	0.0621343	TRUE
Jya9wo	Rb2s1Y	CAE	SCR_L_MD	MR Egger	7.32546	3	0.0622169	TRUE
SNSkKR	Rb2s1Y	CAE	SCP_R_ICVF	Inverse variance weighted	3.40693	1	0.0649231	TRUE
fdP0en	Rb2s1Y	CAE	RIC_R_MD	Inverse variance weighted	5.37277	2	0.0681268	TRUE
jJYRnV	Rb2s1Y	CAE	SCR_L_ICVF	MR Egger	7.11927	3	0.0681918	TRUE
IhlFVx	Rb2s1Y	CAE	CP_L_MD	Inverse variance weighted	3.29596	1	0.0694504	TRUE
ZY3kx9	Rb2s1Y	CAE	RIC_L_MD	MR Egger	8.519	4	0.0743135	TRUE
PlEAUG	Rb2s1Y	CAE	CP_R_FA	Inverse variance weighted	5.12821	2	0.0769882	TRUE
2icPkm	Rb2s1Y	CAE	SCP_L_FA	MR Egger	6.73805	3	0.0807327	TRUE
n0C0ag	Rb2s1Y	CAE	FST_L_ICVF	MR Egger	11.2539	6	0.080838	TRUE
3f1vyV	Rb2s1Y	CAE	IFOF_R_ICVF	MR Egger	13.9982	8	0.081811	TRUE
pRVWAc	Rb2s1Y	CAE	STR_L_MO	MR Egger	11.159	6	0.0835841	TRUE
zFoqPW	Rb2s1Y	CAE	ALIC_R_OD	MR Egger	6.60584	3	0.0855806	TRUE
9E0lpz	Rb2s1Y	CAE	GCC_MD	MR Egger	6.60551	3	0.0855931	TRUE
zFrK5t	Rb2s1Y	CAE	Tapetum_L_ICVF	MR Egger	2.95135	1	0.085806	TRUE
tM0l0a	Rb2s1Y	CAE	ILF_R_FA	MR Egger	4.81991	2	0.0898195	TRUE
ZEj9sA	Rb2s1Y	CAE	BCC_OD	Inverse variance weighted	4.81804	2	0.0899033	TRUE
9E0lpz	Rb2s1Y	CAE	GCC_MD	Inverse variance weighted	7.93184	4	0.0941071	TRUE
ZY3kx9	Rb2s1Y	CAE	RIC_L_MD	Inverse variance weighted	9.39772	5	0.0942138	TRUE
3xB9Sy	Rb2s1Y	CAE	ML_L_OD	Inverse variance weighted	2.78499	1	0.095151	TRUE
93AtsZ	Rb2s1Y	CAE	EC_R_MD	MR Egger	2.78016	1	0.0954386	TRUE
wquK6w	Rb2s1Y	CAE	EC_L_FA	MR Egger	4.53487	2	0.103578	TRUE
zFrK5t	Rb2s1Y	CAE	Tapetum_L_ICVF	Inverse variance weighted	4.50191	2	0.105298	TRUE
wm0jiz	Rb2s1Y	CAE	PLIC_L_MO	MR Egger	2.60441	1	0.106567	TRUE
Byw4UR	Rb2s1Y	CAE	EC_L_MD	MR Egger	2.58267	1	0.108039	TRUE
R4F2SE	Rb2s1Y	CAE	ALIC_L_FA	Inverse variance weighted	2.55591	1	0.109882	TRUE
shdrtS	Rb2s1Y	CAE	CP_L_FA	Inverse variance weighted	4.41274	2	0.1101	TRUE
iTb472	Rb2s1Y	CAE	STR_L_ISOVF	Inverse variance weighted	5.98722	3	0.112233	TRUE
b1LLw7	Rb2s1Y	CAE	SCR_L_ISOVF	Inverse variance weighted	4.3704	2	0.112455	TRUE
6Ifj8k	Rb2s1Y	CAE	Tapetum_L_FA	Inverse variance weighted	8.89302	5	0.113408	TRUE
LHVrsD	Rb2s1Y	CAE	RIC_R_ICVF	MR Egger	8.86854	5	0.114424	TRUE
FpNxlT	Rb2s1Y	CAE	SFOF_L_ICVF	Inverse variance weighted	4.32936	2	0.114787	TRUE
jJYRnV	Rb2s1Y	CAE	SCR_L_ICVF	Inverse variance weighted	7.4244	4	0.115089	TRUE
pRVWAc	Rb2s1Y	CAE	STR_L_MO	Inverse variance weighted	11.5512	7	0.116319	TRUE
Jya9wo	Rb2s1Y	CAE	SCR_L_MD	Inverse variance weighted	7.36374	4	0.11787	TRUE
3f1vyV	Rb2s1Y	CAE	IFOF_R_ICVF	Inverse variance weighted	14.08	9	0.119509	TRUE
79b974	Rb2s1Y	CAE	FMA_MD	Inverse variance weighted	4.24394	2	0.119795	TRUE
78xbUZ	Rb2s1Y	CAE	CH_R_OD	Inverse variance weighted	4.24181	2	0.119923	TRUE
VBjPpa	Rb2s1Y	CAE	IFOF_R_FA	MR Egger	4.19736	2	0.122618	TRUE
n0C0ag	Rb2s1Y	CAE	FST_L_ICVF	Inverse variance weighted	11.2933	7	0.126329	TRUE
PACfEI	Rb2s1Y	CAE	ML_L_ICVF	Inverse variance weighted	4.11961	2	0.127479	TRUE
GfJigB	Rb2s1Y	CAE	PCR_R_ISOVF	Inverse variance weighted	2.29517	1	0.129777	TRUE
zjP6t3	Rb2s1Y	CAE	SCR_R_MD	MR Egger	4.06728	2	0.130858	TRUE
cDKjT8	Rb2s1Y	CAE	ALIC_R_MO	Inverse variance weighted	3.97435	2	0.137082	TRUE
Wm0oij	Rb2s1Y	CAE	GCC_ISOVF	Inverse variance weighted	3.97062	2	0.137338	TRUE
4njuHg	Rb2s1Y	CAE	PCT_FA	Inverse variance weighted	2.20523	1	0.137543	TRUE
2hjajf	Rb2s1Y	CAE	SCP_R_MD	Inverse variance weighted	3.86352	2	0.144893	TRUE
6Ifj8k	Rb2s1Y	CAE	Tapetum_L_FA	MR Egger	6.8228	4	0.145554	TRUE
6G8HLX	Rb2s1Y	CAE	IFOF_R_MD	Inverse variance weighted	5.36356	3	0.147031	TRUE
xnn9bd	Rb2s1Y	CAE	FMA_ISOVF	Inverse variance weighted	3.82647	2	0.147602	TRUE
3zLCa7	Rb2s1Y	CAE	PLIC_L_OD	MR Egger	3.82393	2	0.147789	TRUE
LHVrsD	Rb2s1Y	CAE	RIC_R_ICVF	Inverse variance weighted	9.39132	6	0.152737	TRUE
93AtsZ	Rb2s1Y	CAE	EC_R_MD	Inverse variance weighted	3.75414	2	0.153038	TRUE
jBnhpd	Rb2s1Y	CAE	PTR_R_ISOVF	Inverse variance weighted	3.71619	2	0.155969	TRUE
Xyyw2x	Rb2s1Y	CAE	AR_L_ICVF	MR Egger	11.8472	8	0.158152	TRUE
QfBef1	Rb2s1Y	CAE	CCGP_L_MD	MR Egger	3.64847	2	0.161341	TRUE
yjOHfN	Rb2s1Y	CAE	ALIC_L_OD	Inverse variance weighted	6.54994	4	0.161671	TRUE
61COSw	Rb2s1Y	CAE	SCP_L_ICVF	Inverse variance weighted	3.64405	2	0.161698	TRUE
Byw4UR	Rb2s1Y	CAE	EC_L_MD	Inverse variance weighted	3.63225	2	0.162655	TRUE
jBnhpd	Rb2s1Y	CAE	PTR_R_ISOVF	MR Egger	1.93569	1	0.164137	TRUE
3zLCa7	Rb2s1Y	CAE	PLIC_L_OD	Inverse variance weighted	5.08083	3	0.165973	TRUE
CLwOVV	Rb2s1Y	CAE	MCP_FA	MR Egger	3.52595	2	0.171534	TRUE
ipyFkb	Rb2s1Y	CAE	SS_L_MD	MR Egger	6.39382	4	0.171605	TRUE
ZY1J2c	Rb2s1Y	CAE	PLIC_L_ICVF	MR Egger	7.69769	5	0.173703	TRUE
9Zi5aw	Rb2s1Y	CAE	FST_R_ICVF	MR Egger	7.68979	5	0.174181	TRUE
tM0l0a	Rb2s1Y	CAE	ILF_R_FA	Inverse variance weighted	4.96649	3	0.174267	TRUE
Nd0SFW	Rb2s1Y	CAE	CCGP_L_FA	Inverse variance weighted	1.83983	1	0.17497	TRUE
TTFLio	Rb2s1Y	CAE	PCR_L_OD	Inverse variance weighted	1.81388	1	0.178043	TRUE
CJGoU2	Rb2s1Y	CAE	ML_R_MO	Inverse variance weighted	1.77419	1	0.182865	TRUE
wquK6w	Rb2s1Y	CAE	EC_L_FA	Inverse variance weighted	4.79764	3	0.187229	TRUE
aUJIvj	Rb2s1Y	CAE	SFOF_L_FA	Inverse variance weighted	3.29395	2	0.192632	TRUE
h71R2R	Rb2s1Y	CAE	UF_R_ICVF	Inverse variance weighted	4.72552	3	0.193035	TRUE
pJZi9M	Rb2s1Y	CAE	UF_L_FA	MR Egger	3.264	2	0.195538	TRUE
fHXZ73	Rb2s1Y	CAE	SS_R_MD	MR Egger	4.59556	3	0.203923	TRUE
hrYmCA	Rb2s1Y	CAE	PCR_R_ICVF	MR Egger	5.90229	4	0.206565	TRUE
AfEWoC	Rb2s1Y	CAE	IFOF_L_ICVF	MR Egger	9.67527	7	0.207735	TRUE
fdP0en	Rb2s1Y	CAE	RIC_R_MD	MR Egger	1.58162	1	0.208527	TRUE
zQiQ1n	Rb2s1Y	CAE	FMI_ISOVF	MR Egger	3.12441	2	0.209674	TRUE
zcx70U	Rb2s1Y	CAE	PCR_R_OD	MR Egger	1.56888	1	0.21037	TRUE
zcx70U	Rb2s1Y	CAE	PCR_R_OD	Inverse variance weighted	3.09017	2	0.213293	TRUE
dG9v4d	Rb2s1Y	CAE	SLF_R_FA	Inverse variance weighted	3.0899	2	0.213323	TRUE
Ph6fLR	Rb2s1Y	CAE	EC_L_ISOVF	Inverse variance weighted	3.07149	2	0.215296	TRUE
wm0jiz	Rb2s1Y	CAE	PLIC_L_MO	Inverse variance weighted	3.0629	2	0.216222	TRUE
Xyyw2x	Rb2s1Y	CAE	AR_L_ICVF	Inverse variance weighted	11.8747	9	0.220465	TRUE
qHte10	Rb2s1Y	CAE	PTR_R_ICVF	MR Egger	6.98688	5	0.221618	TRUE
XtHZ2j	Rb2s1Y	CAE	SS_R_ICVF	MR Egger	9.41862	7	0.223981	TRUE
RB5yS7	Rb2s1Y	CAE	ALIC_R_FA	Inverse variance weighted	2.9896	2	0.224294	TRUE
9Zi5aw	Rb2s1Y	CAE	FST_R_ICVF	Inverse variance weighted	8.16057	6	0.226574	TRUE
XtHZ2j	Rb2s1Y	CAE	SS_R_ICVF	Inverse variance weighted	10.5701	8	0.227265	TRUE
uelybK	Rb2s1Y	CAE	STR_R_MO	MR Egger	6.88726	5	0.229161	TRUE
VBjPpa	Rb2s1Y	CAE	IFOF_R_FA	Inverse variance weighted	4.31039	3	0.22984	TRUE
WgbIB0	Rb2s1Y	CAE	ILF_L_FA	MR Egger	2.93315	2	0.230714	TRUE
pJZi9M	Rb2s1Y	CAE	UF_L_FA	Inverse variance weighted	4.27009	3	0.233737	TRUE
xpqI54	Rb2s1Y	CAE	ILF_L_ICVF	MR Egger	10.4514	8	0.234764	TRUE
ipyFkb	Rb2s1Y	CAE	SS_L_MD	Inverse variance weighted	6.6865	5	0.245019	TRUE
zjP6t3	Rb2s1Y	CAE	SCR_R_MD	Inverse variance weighted	4.14225	3	0.246508	TRUE
QfBef1	Rb2s1Y	CAE	CCGP_L_MD	Inverse variance weighted	4.08218	3	0.252726	TRUE
ZzEqbX	Rb2s1Y	CAE	STR_R_ISOVF	MR Egger	4.06589	3	0.254437	TRUE
RNgYi7	Rb2s1Y	CAE	PTR_L_ICVF	MR Egger	7.75997	6	0.256221	TRUE
ZY1J2c	Rb2s1Y	CAE	PLIC_L_ICVF	Inverse variance weighted	7.73331	6	0.2583	TRUE
Rt7pgF	Rb2s1Y	CAE	Tapetum_R_MD	MR Egger	1.27317	1	0.259174	TRUE
o9FqQY	Rb2s1Y	CAE	CH_R_FA	Inverse variance weighted	4.00516	3	0.260907	TRUE
yVTUNp	Rb2s1Y	CAE	CCGP_R_MD	MR Egger	5.18818	4	0.268528	TRUE
XxkUa8	Rb2s1Y	CAE	ILF_R_ICVF	MR Egger	7.55485	6	0.272562	TRUE
RNgYi7	Rb2s1Y	CAE	PTR_L_ICVF	Inverse variance weighted	8.70356	7	0.274645	TRUE
KYR7K6	Rb2s1Y	CAE	RIC_R_FA	Inverse variance weighted	1.16105	1	0.281248	TRUE
OmZGT4	Rb2s1Y	CAE	CH_L_MD	MR Egger	1.14476	1	0.28465	TRUE
7HkoMa	Rb2s1Y	CAE	GCC_OD	MR Egger	2.51103	2	0.284929	TRUE
Uxe6h4	Rb2s1Y	CAE	AR_L_FA	Inverse variance weighted	1.13967	1	0.285722	TRUE
qHte10	Rb2s1Y	CAE	PTR_R_ICVF	Inverse variance weighted	7.38813	6	0.286439	TRUE
AfEWoC	Rb2s1Y	CAE	IFOF_L_ICVF	Inverse variance weighted	9.69802	8	0.286864	TRUE
RxTcIl	Rb2s1Y	CAE	EC_R_OD	Inverse variance weighted	4.99424	4	0.287889	TRUE
XsGYSy	Rb2s1Y	CAE	PLIC_R_ICVF	MR Egger	9.67666	8	0.288457	TRUE
OmZGT4	Rb2s1Y	CAE	CH_L_MD	Inverse variance weighted	2.47056	2	0.290753	TRUE
ZzEqbX	Rb2s1Y	CAE	STR_R_ISOVF	Inverse variance weighted	4.9442	4	0.293071	TRUE
zQiQ1n	Rb2s1Y	CAE	FMI_ISOVF	Inverse variance weighted	3.71288	3	0.294184	TRUE
v7iBl4	Rb2s1Y	CAE	RIC_L_FA	Inverse variance weighted	3.71191	3	0.2943	TRUE
3RYah0	Rb2s1Y	CAE	FST_R_MD	Inverse variance weighted	1.08368	1	0.297876	TRUE
qO8bNb	Rb2s1Y	CAE	UF_R_FA	MR Egger	1.08015	1	0.298663	TRUE
Tyz7lS	Rb2s1Y	CAE	MCP_OD	Inverse variance weighted	4.85405	4	0.302603	TRUE
hrYmCA	Rb2s1Y	CAE	PCR_R_ICVF	Inverse variance weighted	6.00568	5	0.305667	TRUE
Tyz7lS	Rb2s1Y	CAE	MCP_OD	MR Egger	3.61306	3	0.306392	TRUE
CLwOVV	Rb2s1Y	CAE	MCP_FA	Inverse variance weighted	3.59847	3	0.308214	TRUE
fHXZ73	Rb2s1Y	CAE	SS_R_MD	Inverse variance weighted	4.79923	4	0.308525	TRUE
7HkoMa	Rb2s1Y	CAE	GCC_OD	Inverse variance weighted	3.59439	3	0.308725	TRUE
48XTY2	Rb2s1Y	CAE	ML_R_ICVF	MR Egger	2.33649	2	0.310912	TRUE
48XTY2	Rb2s1Y	CAE	ML_R_ICVF	Inverse variance weighted	3.56267	3	0.312724	TRUE
xpqI54	Rb2s1Y	CAE	ILF_L_ICVF	Inverse variance weighted	10.4606	9	0.314495	TRUE
sLVFhs	Rb2s1Y	CAE	STR_R_ICVF	Inverse variance weighted	8.18827	7	0.316286	TRUE
uelybK	Rb2s1Y	CAE	STR_R_MO	Inverse variance weighted	7.02727	6	0.318333	TRUE
o9FqQY	Rb2s1Y	CAE	CH_R_FA	MR Egger	2.28382	2	0.319209	TRUE
NhJ76f	Rb2s1Y	CAE	ALIC_R_MD	Inverse variance weighted	0.973164	1	0.323892	TRUE
6sZgTT	Rb2s1Y	CAE	BCC_FA	MR Egger	0.968201	1	0.325129	TRUE
M5vqWW	Rb2s1Y	CAE	AR_R_ISOVF	Inverse variance weighted	2.23364	2	0.327319	TRUE
I3Jj65	Rb2s1Y	CAE	STR_L_ICVF	MR Egger	4.57555	4	0.333683	TRUE
atMw3S	Rb2s1Y	CAE	ATR_R_FA	MR Egger	2.19217	2	0.334177	TRUE
OvAJV0	Rb2s1Y	CAE	EC_L_OD	MR Egger	3.37781	3	0.336959	TRUE
dQTu0g	Rb2s1Y	CAE	SS_L_ICVF	Inverse variance weighted	12.3117	11	0.340679	TRUE
v7iBl4	Rb2s1Y	CAE	RIC_L_FA	MR Egger	2.1345	2	0.343954	TRUE
wXMUoi	Rb2s1Y	CAE	IFOF_R_ISOVF	MR Egger	6.73349	6	0.346199	TRUE
HqkT9K	Rb2s1Y	CAE	CP_R_OD	MR Egger	3.29139	3	0.348843	TRUE
mYd4QC	Rb2s1Y	CAE	PCR_L_ICVF	MR Egger	4.40841	4	0.353547	TRUE
RxTcIl	Rb2s1Y	CAE	EC_R_OD	MR Egger	3.25045	3	0.354599	TRUE
XxkUa8	Rb2s1Y	CAE	ILF_R_ICVF	Inverse variance weighted	7.72432	7	0.357529	TRUE
qO8bNb	Rb2s1Y	CAE	UF_R_FA	Inverse variance weighted	2.0469	2	0.359354	TRUE
ZMmf6X	Rb2s1Y	CAE	SLF_R_OD	MR Egger	0.839975	1	0.359404	TRUE
yjOHfN	Rb2s1Y	CAE	ALIC_L_OD	MR Egger	3.19522	3	0.362495	TRUE
6G8HLX	Rb2s1Y	CAE	IFOF_R_MD	MR Egger	2.02098	2	0.36404	TRUE
nxyiuk	Rb2s1Y	CAE	FMI_MO	Inverse variance weighted	0.821604	1	0.364712	TRUE
lzNCPn	Rb2s1Y	CAE	FMI_ICVF	MR Egger	7.63653	7	0.365732	TRUE
XsGYSy	Rb2s1Y	CAE	PLIC_R_ICVF	Inverse variance weighted	9.68494	9	0.376588	TRUE
F2tbmf	Rb2s1Y	CAE	EC_R_FA	Inverse variance weighted	3.09337	3	0.377452	TRUE
I3Jj65	Rb2s1Y	CAE	STR_L_ICVF	Inverse variance weighted	5.27273	5	0.38351	TRUE
WgbIB0	Rb2s1Y	CAE	ILF_L_FA	Inverse variance weighted	3.04892	3	0.384143	TRUE
yjvkrN	Rb2s1Y	CAE	ICP_L_ICVF	MR Egger	5.2485	5	0.386312	TRUE
MbNnHB	Rb2s1Y	CAE	EC_L_ICVF	Inverse variance weighted	1.88971	2	0.388736	TRUE
TSH7cB	Rb2s1Y	CAE	EC_R_ISOVF	Inverse variance weighted	3.01767	3	0.388908	TRUE
h91jbo	Rb2s1Y	CAE	UF_R_OD	MR Egger	0.737019	1	0.390618	TRUE
WvmPxI	Rb2s1Y	CAE	STR_L_OD	Inverse variance weighted	1.87211	2	0.392173	TRUE
yVTUNp	Rb2s1Y	CAE	CCGP_R_MD	Inverse variance weighted	5.1943	5	0.392631	TRUE
er3GKp	Rb2s1Y	CAE	SS_R_ISOVF	Inverse variance weighted	4.08734	4	0.394315	TRUE
AZXhad	Rb2s1Y	CAE	ICP_R_ICVF	MR Egger	7.28922	7	0.3994	TRUE
wXMUoi	Rb2s1Y	CAE	IFOF_R_ISOVF	Inverse variance weighted	7.27635	7	0.400684	TRUE
LCRAOY	Rb2s1Y	CAE	CP_L_OD	MR Egger	1.80913	2	0.404717	TRUE
TSH7cB	Rb2s1Y	CAE	EC_R_ISOVF	MR Egger	1.80674	2	0.405202	TRUE
HqkT9K	Rb2s1Y	CAE	CP_R_OD	Inverse variance weighted	3.90587	4	0.418895	TRUE
tehSyE	Rb2s1Y	CAE	SLF_R_ISOVF	MR Egger	3.89549	4	0.420334	TRUE
2hjajf	Rb2s1Y	CAE	SCP_R_MD	MR Egger	0.634813	1	0.425595	TRUE
93pwwT	Rb2s1Y	CAE	SCR_R_ICVF	MR Egger	4.91795	5	0.425975	TRUE
wNsHeo	Rb2s1Y	CAE	FMI_MD	MR Egger	4.89236	5	0.429157	TRUE
bdsjXg	Rb2s1Y	CAE	BCC_MD	MR Egger	2.76139	3	0.429895	TRUE
lzNCPn	Rb2s1Y	CAE	FMI_ICVF	Inverse variance weighted	8.00491	8	0.432991	TRUE
Vv0lwi	Rb2s1Y	CAE	CCGP_R_FA	Inverse variance weighted	4.81102	5	0.439376	TRUE
NjnCxr	Rb2s1Y	CAE	SLF_L_ISOVF	MR Egger	0.597526	1	0.439524	TRUE
ErCWFs	Rb2s1Y	CAE	ILF_R_OD	Inverse variance weighted	0.59443	1	0.440711	TRUE
xU5mC6	Rb2s1Y	CAE	PCT_OD	MR Egger	3.73513	4	0.443038	TRUE
OnpaRa	Rb2s1Y	CAE	PCT_MD	MR Egger	1.61903	2	0.445075	TRUE
Vv0lwi	Rb2s1Y	CAE	CCGP_R_FA	MR Egger	3.71112	4	0.446511	TRUE
Ph6fLR	Rb2s1Y	CAE	EC_L_ISOVF	MR Egger	0.578239	1	0.447004	TRUE
OvAJV0	Rb2s1Y	CAE	EC_L_OD	Inverse variance weighted	3.66718	4	0.452917	TRUE
h71R2R	Rb2s1Y	CAE	UF_R_ICVF	MR Egger	1.54415	2	0.462054	TRUE
yjvkrN	Rb2s1Y	CAE	ICP_L_ICVF	Inverse variance weighted	5.61232	6	0.467986	TRUE
Rt7pgF	Rb2s1Y	CAE	Tapetum_R_MD	Inverse variance weighted	1.48864	2	0.475056	TRUE
tla2IV	Rb2s1Y	CAE	EC_L_MO	MR Egger	0.500206	1	0.479409	TRUE
pSIoMT	Rb2s1Y	CAE	CCGP_R_ICVF	MR Egger	7.52244	8	0.481451	TRUE
E8Ava7	Rb2s1Y	CAE	UF_L_ICVF	Inverse variance weighted	2.46132	3	0.482323	TRUE
RywiKb	Rb2s1Y	CAE	SCP_R_MO	Inverse variance weighted	0.492215	1	0.482941	TRUE
lGez6x	Rb2s1Y	CAE	PLIC_R_MO	MR Egger	0.485849	1	0.485785	TRUE
AILf1N	Rb2s1Y	CAE	SLF_L_MD	MR Egger	1.44175	2	0.486326	TRUE
pqHgj2	Rb2s1Y	CAE	PLIC_R_FA	MR Egger	6.42959	7	0.490576	TRUE
mYd4QC	Rb2s1Y	CAE	PCR_L_ICVF	Inverse variance weighted	4.41391	5	0.491483	TRUE
C2KYqg	Rb2s1Y	CAE	AR_R_ICVF	MR Egger	6.41452	7	0.492265	TRUE
F1Exto	Rb2s1Y	CAE	Fornix_MD	MR Egger	1.41188	2	0.493644	TRUE
tehSyE	Rb2s1Y	CAE	SLF_R_ISOVF	Inverse variance weighted	4.38405	5	0.495545	TRUE
AjOsIL	Rb2s1Y	CAE	SFOF_R_ICVF	Inverse variance weighted	0.459098	1	0.498046	TRUE
xJ5j2h	Rb2s1Y	CAE	CH_R_MD	Inverse variance weighted	3.34131	4	0.502414	TRUE
AZXhad	Rb2s1Y	CAE	ICP_R_ICVF	Inverse variance weighted	7.31865	8	0.502675	TRUE
6sZgTT	Rb2s1Y	CAE	BCC_FA	Inverse variance weighted	1.3648	2	0.505402	TRUE
er3GKp	Rb2s1Y	CAE	SS_R_ISOVF	MR Egger	2.32911	3	0.506968	TRUE
AILf1N	Rb2s1Y	CAE	SLF_L_MD	Inverse variance weighted	2.32354	3	0.508026	TRUE
EJFBWa	Rb2s1Y	CAE	SCR_R_ISOVF	MR Egger	0.426046	1	0.513936	TRUE
45CKkU	Rb2s1Y	CAE	CP_R_ICVF	MR Egger	8.18333	9	0.515782	TRUE
sLVFhs	Rb2s1Y	CAE	STR_R_ICVF	MR Egger	5.16762	6	0.522502	TRUE
5vzHq4	Rb2s1Y	CAE	Fornix_ICVF	MR Egger	1.2785	2	0.527687	TRUE
ywi3JY	Rb2s1Y	CAE	ATR_L_ICVF	MR Egger	4.13528	5	0.530108	TRUE
PACfEI	Rb2s1Y	CAE	ML_L_ICVF	MR Egger	0.375647	1	0.539942	TRUE
jAHNyd	Rb2s1Y	CAE	IFOF_L_ISOVF	Inverse variance weighted	2.13218	3	0.545431	TRUE
MQXVp7	Rb2s1Y	CAE	PTR_L_MD	MR Egger	2.1272	3	0.54643	TRUE
F2tbmf	Rb2s1Y	CAE	EC_R_FA	MR Egger	1.20646	2	0.547041	TRUE
wNsHeo	Rb2s1Y	CAE	FMI_MD	Inverse variance weighted	4.94792	6	0.55051	TRUE
95r4XM	Rb2s1Y	CAE	SFOF_L_OD	MR Egger	2.09219	3	0.553495	TRUE
93pwwT	Rb2s1Y	CAE	SCR_R_ICVF	Inverse variance weighted	4.91894	6	0.554251	TRUE
69tZ9e	Rb2s1Y	CAE	BCC_ISOCF	Inverse variance weighted	0.349337	1	0.554489	TRUE
aMRsJ4	Rb2s1Y	CAE	RIC_L_ISOVF	Inverse variance weighted	0.342676	1	0.558289	TRUE
fStoD6	Rb2s1Y	CAE	ACR_R_OD	Inverse variance weighted	1.14213	2	0.564925	TRUE
hDDHTP	Rb2s1Y	CAE	ILF_R_MD	MR Egger	1.14131	2	0.565154	TRUE
bdsjXg	Rb2s1Y	CAE	BCC_MD	Inverse variance weighted	2.94784	4	0.566592	TRUE
e1fmUg	Rb2s1Y	CAE	CCGP_L_MO	Inverse variance weighted	0.323195	1	0.569694	TRUE
ywi3JY	Rb2s1Y	CAE	ATR_L_ICVF	Inverse variance weighted	4.79419	6	0.570467	TRUE
pqHgj2	Rb2s1Y	CAE	PLIC_R_FA	Inverse variance weighted	6.65264	8	0.574531	TRUE
pSIoMT	Rb2s1Y	CAE	CCGP_R_ICVF	Inverse variance weighted	7.57836	9	0.577131	TRUE
KjYzM1	Rb2s1Y	CAE	ACR_R_ISOVF	MR Egger	1.96733	3	0.579215	TRUE
jWhkiO	Rb2s1Y	CAE	CP_R_MO	Inverse variance weighted	1.08487	2	0.581331	TRUE
ME65eq	Rb2s1Y	CAE	EC_R_ICVF	Inverse variance weighted	1.95679	3	0.581424	TRUE
xU5mC6	Rb2s1Y	CAE	PCT_OD	Inverse variance weighted	3.7446	5	0.586741	TRUE
LCRAOY	Rb2s1Y	CAE	CP_L_OD	Inverse variance weighted	1.87627	3	0.598481	TRUE
C2KYqg	Rb2s1Y	CAE	AR_R_ICVF	Inverse variance weighted	6.4359	8	0.598526	TRUE
45CKkU	Rb2s1Y	CAE	CP_R_ICVF	Inverse variance weighted	8.29245	10	0.600295	TRUE
SvX6nq	Rb2s1Y	CAE	Tapetum_L_MD	Inverse variance weighted	0.273089	1	0.601267	TRUE
En96cU	Rb2s1Y	CAE	ACR_L_ISOVF	MR Egger	1.86272	3	0.601383	TRUE
XyY7dm	Rb2s1Y	CAE	SS_L_FA	MR Egger	0.258349	1	0.611257	TRUE
w4QJQR	Rb2s1Y	CAE	CP_L_MO	Inverse variance weighted	0.984075	2	0.61138	TRUE
NjnCxr	Rb2s1Y	CAE	SLF_L_ISOVF	Inverse variance weighted	0.983621	2	0.611518	TRUE
6EFPwZ	Rb2s1Y	CAE	ILF_L_MD	MR Egger	4.4327	6	0.618333	TRUE
GaQaqq	Rb2s1Y	CAE	ATR_L_ISOVF	Inverse variance weighted	0.951704	2	0.621355	TRUE
MQXVp7	Rb2s1Y	CAE	PTR_L_MD	Inverse variance weighted	2.62669	4	0.622102	TRUE
OnpaRa	Rb2s1Y	CAE	PCT_MD	Inverse variance weighted	1.75894	3	0.62391	TRUE
x3HjKa	Rb2s1Y	CAE	ACR_R_ICVF	MR Egger	5.26208	7	0.628014	TRUE
opGU81	Rb2s1Y	CAE	FMI_OD	MR Egger	0.230217	1	0.631363	TRUE
lGez6x	Rb2s1Y	CAE	PLIC_R_MO	Inverse variance weighted	0.912186	2	0.633755	TRUE
ZWLBV2	Rb2s1Y	CAE	CCGP_L_ICVF	MR Egger	5.18635	7	0.637234	TRUE
y2DlUx	Rb2s1Y	CAE	PTR_R_MD	MR Egger	0.898731	2	0.638033	TRUE
2kNQrN	Rb2s1Y	CAE	STR_R_OD	MR Egger	4.28117	6	0.638685	TRUE
MbNnHB	Rb2s1Y	CAE	EC_L_ICVF	MR Egger	0.21257	1	0.64476	TRUE
ZVPduq	Rb2s1Y	CAE	UF_L_OD	MR Egger	0.211617	1	0.645503	TRUE
ZMmf6X	Rb2s1Y	CAE	SLF_R_OD	Inverse variance weighted	0.869539	2	0.647414	TRUE
d8kmp7	Rb2s1Y	CAE	ATR_R_ISOVF	Inverse variance weighted	0.209157	1	0.647429	TRUE
p6qQj0	Rb2s1Y	CAE	CCGP_R_ISOVF	MR Egger	0.852013	2	0.653112	TRUE
8GevRh	Rb2s1Y	CAE	ALIC_R_ICVF	MR Egger	4.16038	6	0.654983	TRUE
F1Exto	Rb2s1Y	CAE	Fornix_MD	Inverse variance weighted	1.613	3	0.656446	TRUE
2kNQrN	Rb2s1Y	CAE	STR_R_OD	Inverse variance weighted	4.93714	7	0.667635	TRUE
hDDHTP	Rb2s1Y	CAE	ILF_R_MD	Inverse variance weighted	1.55639	3	0.669318	TRUE
P4iLZL	Rb2s1Y	CAE	SCR_R_FA	Inverse variance weighted	0.181178	1	0.670363	TRUE
2D5FGb	Rb2s1Y	CAE	ALIC_L_MD	MR Egger	0.180604	1	0.670855	TRUE
jAHNyd	Rb2s1Y	CAE	IFOF_L_ISOVF	MR Egger	0.793281	2	0.672576	TRUE
h91jbo	Rb2s1Y	CAE	UF_R_OD	Inverse variance weighted	0.761733	2	0.683269	TRUE
vcfxXP	Rb2s1Y	CAE	ACR_R_MO	Inverse variance weighted	0.760827	2	0.683579	TRUE
ZWLBV2	Rb2s1Y	CAE	CCGP_L_ICVF	Inverse variance weighted	5.62938	8	0.688667	TRUE
95r4XM	Rb2s1Y	CAE	SFOF_L_OD	Inverse variance weighted	2.24834	4	0.69019	TRUE
RgcKvM	Rb2s1Y	CAE	PLIC_L_MD	MR Egger	0.707946	2	0.701894	TRUE
Wm0oij	Rb2s1Y	CAE	GCC_ISOVF	MR Egger	0.139957	1	0.708324	TRUE
isipUo	Rb2s1Y	CAE	ML_L_MO	Inverse variance weighted	0.135268	1	0.713032	TRUE
xNPQ69	Rb2s1Y	CAE	GCC_FA	Inverse variance weighted	0.131763	1	0.716611	TRUE
6EFPwZ	Rb2s1Y	CAE	ILF_L_MD	Inverse variance weighted	4.53321	7	0.716715	TRUE
x3HjKa	Rb2s1Y	CAE	ACR_R_ICVF	Inverse variance weighted	5.35796	8	0.718721	TRUE
En96cU	Rb2s1Y	CAE	ACR_L_ISOVF	Inverse variance weighted	2.08559	4	0.72002	TRUE
q203iJ	Rb2s1Y	CAE	PTR_L_FA	Inverse variance weighted	0.65559	2	0.720511	TRUE
1jfcqO	Rb2s1Y	CAE	BCC_MO	MR Egger	0.12	1	0.729035	TRUE
5vzHq4	Rb2s1Y	CAE	Fornix_ICVF	Inverse variance weighted	1.29871	3	0.72944	TRUE
ZtREDW	Rb2s1Y	CAE	CH_R_ICVF	MR Egger	6.08367	9	0.731516	TRUE
50pzKG	Rb2s1Y	CAE	SS_L_ISOVF	Inverse variance weighted	0.115585	1	0.733873	TRUE
YACliq	Rb2s1Y	CAE	Tapetum_R_ICVF	MR Egger	2.00547	4	0.734752	TRUE
SbiCuP	Rb2s1Y	CAE	UF_R_MD	Inverse variance weighted	1.27436	3	0.735231	TRUE
VHeMXc	Rb2s1Y	CAE	ICP_R_MD	Inverse variance weighted	0.112152	1	0.737707	TRUE
KjYzM1	Rb2s1Y	CAE	ACR_R_ISOVF	Inverse variance weighted	1.98566	4	0.738397	TRUE
AIzHlb	Rb2s1Y	CAE	AR_R_MD	Inverse variance weighted	0.108545	1	0.741807	TRUE
DAJxNK	Rb2s1Y	CAE	ILF_L_ISOVF	Inverse variance weighted	4.31065	7	0.743382	TRUE
q203iJ	Rb2s1Y	CAE	PTR_L_FA	MR Egger	0.106399	1	0.744282	TRUE
opGU81	Rb2s1Y	CAE	FMI_OD	Inverse variance weighted	0.585344	2	0.746267	TRUE
02MRpB	Rb2s1Y	CAE	PCR_R_MD	Inverse variance weighted	0.101468	1	0.750075	TRUE
2D5FGb	Rb2s1Y	CAE	ALIC_L_MD	Inverse variance weighted	0.573299	2	0.750775	TRUE
xJ5j2h	Rb2s1Y	CAE	CH_R_MD	MR Egger	1.19747	3	0.75361	TRUE
8GevRh	Rb2s1Y	CAE	ALIC_R_ICVF	Inverse variance weighted	4.164	7	0.760707	TRUE
tla2IV	Rb2s1Y	CAE	EC_L_MO	Inverse variance weighted	0.543188	2	0.762164	TRUE
ME65eq	Rb2s1Y	CAE	EC_R_ICVF	MR Egger	0.533478	2	0.765873	TRUE
ZKqnEj	Rb2s1Y	CAE	PCR_L_MD	Inverse variance weighted	0.52372	2	0.769619	TRUE
jAx0FL	Rb2s1Y	CAE	ALIC_L_ICVF	MR Egger	4.05598	7	0.773308	TRUE
ZtREDW	Rb2s1Y	CAE	CH_R_ICVF	Inverse variance weighted	6.40852	10	0.779854	TRUE
irzQTr	Rb2s1Y	CAE	CCGP_L_ISOVF	MR Egger	0.0779101	1	0.78015	TRUE
fStoD6	Rb2s1Y	CAE	ACR_R_OD	MR Egger	0.0764553	1	0.78216	TRUE
gZOpwC	Rb2s1Y	CAE	SCR_R_OD	MR Egger	1.07892	3	0.782164	TRUE
DAJxNK	Rb2s1Y	CAE	ILF_L_ISOVF	MR Egger	3.20063	6	0.783277	TRUE
aUJIvj	Rb2s1Y	CAE	SFOF_L_FA	MR Egger	0.0734503	1	0.786378	TRUE
4IQBVM	Rb2s1Y	CAE	PLIC_L_FA	Inverse variance weighted	3.92161	7	0.788761	TRUE
EJFBWa	Rb2s1Y	CAE	SCR_R_ISOVF	Inverse variance weighted	0.473424	2	0.789218	TRUE
vCE82g	Rb2s1Y	CAE	CH_L_ICVF	Inverse variance weighted	2.4029	5	0.791042	TRUE
M5vqWW	Rb2s1Y	CAE	AR_R_ISOVF	MR Egger	0.0690573	1	0.792714	TRUE
dQTu0g	Rb2s1Y	CAE	SS_L_ICVF	MR Egger	6.26013	10	0.792956	TRUE
MpiQiq	Rb2s1Y	CAE	CP_L_ICVF	MR Egger	3.09513	6	0.796816	TRUE
4IQBVM	Rb2s1Y	CAE	PLIC_L_FA	MR Egger	3.00792	6	0.807852	TRUE
OZ6pqp	Rb2s1Y	CAE	fornix_ISOVF	MR Egger	0.0582349	1	0.809308	TRUE
7VmonM	Rb2s1Y	CAE	ATR_L_MD	MR Egger	0.0578603	1	0.80991	TRUE
ePO0UX	Rb2s1Y	CAE	UF_L_MD	MR Egger	0.0573809	1	0.810685	TRUE
y2DlUx	Rb2s1Y	CAE	PTR_R_MD	Inverse variance weighted	0.946155	3	0.814278	TRUE
xnn9bd	Rb2s1Y	CAE	FMA_ISOVF	MR Egger	0.0504941	1	0.822206	TRUE
YACliq	Rb2s1Y	CAE	Tapetum_R_ICVF	Inverse variance weighted	2.18936	5	0.822372	TRUE
p6qQj0	Rb2s1Y	CAE	CCGP_R_ISOVF	Inverse variance weighted	0.885597	3	0.828902	TRUE
WneLuI	Rb2s1Y	CAE	Fornix_FA	MR Egger	0.0460385	1	0.830106	TRUE
Xpwu6B	Rb2s1Y	CAE	ILF_R_ISOVF	MR Egger	4.26537	8	0.832423	TRUE
c3SqAK	Rb2s1Y	CAE	IFOF_L_MD	Inverse variance weighted	0.364511	2	0.833388	TRUE
PBth7X	Rb2s1Y	CAE	PCR_L_ISOVF	Inverse variance weighted	0.040929	1	0.839675	TRUE
j6RJ5B	Rb2s1Y	CAE	SLF_L_OD	Inverse variance weighted	0.040717	1	0.840085	TRUE
Xpwu6B	Rb2s1Y	CAE	ILF_R_ISOVF	Inverse variance weighted	4.93094	9	0.840287	TRUE
bMlKsL	Rb2s1Y	CAE	PCT_ISOVF	Inverse variance weighted	0.0406092	1	0.840294	TRUE
NekYmw	Rb2s1Y	CAE	SCR_L_OD	MR Egger	0.0390416	1	0.843366	TRUE
jAx0FL	Rb2s1Y	CAE	ALIC_L_ICVF	Inverse variance weighted	4.14225	8	0.844066	TRUE
ZKqnEj	Rb2s1Y	CAE	PCR_L_MD	MR Egger	0.0380511	1	0.845341	TRUE
RgcKvM	Rb2s1Y	CAE	PLIC_L_MD	Inverse variance weighted	0.807224	3	0.847738	TRUE
Q7nZ0c	Rb2s1Y	CAE	IFOF_L_FA	Inverse variance weighted	0.323232	2	0.850768	TRUE
egiEQy	Rb2s1Y	CAE	PTR_L_ISOVF	MR Egger	0.0347509	1	0.852119	TRUE
voiGwn	Rb2s1Y	CAE	BCC_ICVF	MR Egger	7.06145	12	0.853526	TRUE
c3SqAK	Rb2s1Y	CAE	IFOF_L_MD	MR Egger	0.0336201	1	0.854517	TRUE
vCE82g	Rb2s1Y	CAE	CH_L_ICVF	MR Egger	1.3357	4	0.85529	TRUE
NtASQe	Rb2s1Y	CAE	SLF_R_MD	Inverse variance weighted	0.0331626	1	0.8555	TRUE
260zDz	Rb2s1Y	CAE	ACR_R_MD	MR Egger	1.30909	4	0.859831	TRUE
y46sS3	Rb2s1Y	CAE	ACR_L_MD	MR Egger	1.88034	5	0.865443	TRUE
ChW0Fl	Rb2s1Y	CAE	SLF_L_ICVF	MR Egger	3.80733	8	0.874075	TRUE
MpiQiq	Rb2s1Y	CAE	CP_L_ICVF	Inverse variance weighted	3.09717	7	0.87587	TRUE
SbiCuP	Rb2s1Y	CAE	UF_R_MD	MR Egger	0.264502	2	0.876121	TRUE
OBnkmI	Rb2s1Y	CAE	SCC_ICVF	MR Egger	3.76844	8	0.877388	TRUE
F0oEpy	Rb2s1Y	CAE	ACR_L_OD	MR Egger	0.254875	2	0.880348	TRUE
irzQTr	Rb2s1Y	CAE	CCGP_L_ISOVF	Inverse variance weighted	0.24946	2	0.882735	TRUE
WEZYxb	Rb2s1Y	CAE	Fornix_OD	Inverse variance weighted	0.235794	2	0.888787	TRUE
RpOeY1	Rb2s1Y	CAE	SCC_MD	MR Egger	1.13407	4	0.888829	TRUE
gZOpwC	Rb2s1Y	CAE	SCR_R_OD	Inverse variance weighted	1.12458	4	0.890352	TRUE
Q7nZ0c	Rb2s1Y	CAE	IFOF_L_FA	MR Egger	0.0187952	1	0.890955	TRUE
voiGwn	Rb2s1Y	CAE	BCC_ICVF	Inverse variance weighted	7.14437	13	0.894559	TRUE
R1YJX7	Rb2s1Y	CAE	AR_L_ISOVF	MR Egger	0.0172733	1	0.895437	TRUE
260zDz	Rb2s1Y	CAE	ACR_R_MD	Inverse variance weighted	1.64006	5	0.896363	TRUE
w4QJQR	Rb2s1Y	CAE	CP_L_MO	MR Egger	0.0162836	1	0.89846	TRUE
ZVPduq	Rb2s1Y	CAE	UF_L_OD	Inverse variance weighted	0.213684	2	0.898668	TRUE
ePO0UX	Rb2s1Y	CAE	UF_L_MD	Inverse variance weighted	0.206591	2	0.901861	TRUE
Z6cslj	Rb2s1Y	CAE	GCC_ICVF	MR Egger	1.03408	4	0.904585	TRUE
E8Ava7	Rb2s1Y	CAE	UF_L_ICVF	MR Egger	0.197506	2	0.905966	TRUE
y46sS3	Rb2s1Y	CAE	ACR_L_MD	Inverse variance weighted	2.0739	6	0.912778	TRUE
SBs4uX	Rb2s1Y	CAE	SCC_MO	Inverse variance weighted	0.0105426	1	0.918219	TRUE
qvRjll	Rb2s1Y	CAE	STR_L_FA	MR Egger	0.942285	4	0.918418	TRUE
RB5yS7	Rb2s1Y	CAE	ALIC_R_FA	MR Egger	0.0104811	1	0.918457	TRUE
OBnkmI	Rb2s1Y	CAE	SCC_ICVF	Inverse variance weighted	3.87348	9	0.91954	TRUE
ChW0Fl	Rb2s1Y	CAE	SLF_L_ICVF	Inverse variance weighted	3.8381	9	0.921742	TRUE
R1YJX7	Rb2s1Y	CAE	AR_L_ISOVF	Inverse variance weighted	0.160953	2	0.922677	TRUE
NekYmw	Rb2s1Y	CAE	SCR_L_OD	Inverse variance weighted	0.157748	2	0.924157	TRUE
1jfcqO	Rb2s1Y	CAE	BCC_MO	Inverse variance weighted	0.149136	2	0.928144	TRUE
95SpNo	Rb2s1Y	CAE	SCC_FA	Inverse variance weighted	0.87343	4	0.928341	TRUE
Z6cslj	Rb2s1Y	CAE	GCC_ICVF	Inverse variance weighted	1.28835	5	0.936126	TRUE
qvRjll	Rb2s1Y	CAE	STR_L_FA	Inverse variance weighted	1.28814	5	0.936148	TRUE
OZ6pqp	Rb2s1Y	CAE	fornix_ISOVF	Inverse variance weighted	0.126995	2	0.938477	TRUE
mLWGQG	Rb2s1Y	CAE	FMI_FA	MR Egger	0.126324	2	0.938792	TRUE
WvmPxI	Rb2s1Y	CAE	STR_L_OD	MR Egger	0.00576065	1	0.939499	TRUE
RibseT	Rb2s1Y	CAE	SCC_OD	Inverse variance weighted	0.00512345	1	0.942938	TRUE
RpOeY1	Rb2s1Y	CAE	SCC_MD	Inverse variance weighted	1.18499	5	0.946309	TRUE
dG9v4d	Rb2s1Y	CAE	SLF_R_FA	MR Egger	0.00424664	1	0.948042	TRUE
MsCZZK	Rb2s1Y	CAE	ATR_R_ICVF	MR Egger	0.32768	3	0.954741	TRUE
F0oEpy	Rb2s1Y	CAE	ACR_L_OD	Inverse variance weighted	0.317849	3	0.956637	TRUE
jWhkiO	Rb2s1Y	CAE	CP_R_MO	MR Egger	0.00227736	1	0.961938	TRUE
GaQaqq	Rb2s1Y	CAE	ATR_L_ISOVF	MR Egger	0.00214821	1	0.963032	TRUE
WneLuI	Rb2s1Y	CAE	Fornix_FA	Inverse variance weighted	0.0720183	2	0.964631	TRUE
mrIjUF	Rb2s1Y	CAE	SLF_R_ICVF	MR Egger	2.96135	9	0.965808	TRUE
erU8mK	Rb2s1Y	CAE	RIC_L_MO	MR Egger	0.063825	2	0.968591	TRUE
7VmonM	Rb2s1Y	CAE	ATR_L_MD	Inverse variance weighted	0.0631678	2	0.96891	TRUE
95SpNo	Rb2s1Y	CAE	SCC_FA	MR Egger	0.243705	3	0.970243	TRUE
vcfxXP	Rb2s1Y	CAE	ACR_R_MO	MR Egger	0.00128027	1	0.971457	TRUE
vz2ty5	Rb2s1Y	CAE	FMA_ICVF	MR Egger	0.878583	5	0.971753	TRUE
egiEQy	Rb2s1Y	CAE	PTR_L_ISOVF	Inverse variance weighted	0.0522885	2	0.974195	TRUE
vz2ty5	Rb2s1Y	CAE	FMA_ICVF	Inverse variance weighted	1.25016	6	0.974335	TRUE
rcvwb8	Rb2s1Y	CAE	STR_R_FA	MR Egger	0.0476768	2	0.976444	TRUE
mrIjUF	Rb2s1Y	CAE	SLF_R_ICVF	Inverse variance weighted	3.03511	10	0.980586	TRUE
mLWGQG	Rb2s1Y	CAE	FMI_FA	Inverse variance weighted	0.175223	3	0.981486	TRUE
MsCZZK	Rb2s1Y	CAE	ATR_R_ICVF	Inverse variance weighted	0.354552	4	0.986026	TRUE
erU8mK	Rb2s1Y	CAE	RIC_L_MO	Inverse variance weighted	0.111365	3	0.99044	TRUE
M1nCar	Rb2s1Y	CAE	FMA_OD	MR Egger	7.65947e-05	1	0.993017	TRUE
WEZYxb	Rb2s1Y	CAE	Fornix_OD	MR Egger	3.55906e-05	1	0.99524	TRUE
rcvwb8	Rb2s1Y	CAE	STR_R_FA	Inverse variance weighted	0.0557959	3	0.996553	TRUE
bkfjni	Rb2s1Y	CAE	ACR_L_ICVF	MR Egger	0.186235	5	0.999255	TRUE
bkfjni	Rb2s1Y	CAE	ACR_L_ICVF	Inverse variance weighted	0.334097	6	0.999314	TRUE

## Sheet: IDP to CAE_plei
Action1
ID.Exposure	ID.Outcome	Outcome	Exposure	Egger Intercept	SE	Pval	Pleiotropy
2D5FGb	MDnfDe	CAE	ALIC_L_MD	-7.89071	3.25245	0.072286	TRUE
E8Ava7	MDnfDe	CAE	UF_L_ICVF	2.12974	1.04443	0.111052	TRUE
atMw3S	MDnfDe	CAE	ATR_R_FA	-4.18015	1.65561	0.127538	TRUE
sLVFhs	MDnfDe	CAE	STR_R_ICVF	1.48771	0.855991	0.132877	TRUE
M1nCar	MDnfDe	CAE	FMA_OD	8.22909	2.12758	0.161067	TRUE
yjOHfN	MDnfDe	CAE	ALIC_L_OD	-5.32308	2.99933	0.174032	TRUE
Ph6fLR	MDnfDe	CAE	EC_L_ISOVF	4.49109	2.24941	0.183972	TRUE
o9FqQY	MDnfDe	CAE	CH_R_FA	-4.65882	2.71262	0.184394	TRUE
dQTu0g	MDnfDe	CAE	SS_L_ICVF	-0.897028	0.662685	0.203015	TRUE
ME65eq	MDnfDe	CAE	EC_R_ICVF	1.56264	0.969128	0.205266	TRUE
h71R2R	MDnfDe	CAE	UF_R_ICVF	1.90241	1.1936	0.209228	TRUE
6G8HLX	MDnfDe	CAE	IFOF_R_MD	-1.95385	1.07428	0.210569	TRUE
xJ5j2h	MDnfDe	CAE	CH_R_MD	1.51537	1.03496	0.239359	TRUE
WvmPxI	MDnfDe	CAE	STR_L_OD	1.66139	1.15079	0.244544	TRUE
er3GKp	MDnfDe	CAE	SS_R_ISOVF	-3.3141	2.49936	0.276764	TRUE
Wm0oij	MDnfDe	CAE	GCC_ISOVF	-39.3478	20.1041	0.30071	TRUE
xnn9bd	MDnfDe	CAE	FMA_ISOVF	3.65796	1.88245	0.302569	TRUE
F2tbmf	MDnfDe	CAE	EC_R_FA	7.51069	5.46769	0.303256	TRUE
PACfEI	MDnfDe	CAE	ML_L_ICVF	5.12853	2.6505	0.303673	TRUE
2hjajf	MDnfDe	CAE	SCP_R_MD	-3.89133	2.16563	0.323301	TRUE
aUJIvj	MDnfDe	CAE	SFOF_L_FA	-15.0995	8.41395	0.323645	TRUE
9E0lpz	MDnfDe	CAE	GCC_MD	-1.96058	1.74995	0.32528	TRUE
ZxT7UM	MDnfDe	CAE	ACR_R_FA	-2.78519	2.18322	0.330185	TRUE
foz4ud	MDnfDe	CAE	PCR_R_MO	9.21539	7.26298	0.332192	TRUE
RB5yS7	MDnfDe	CAE	ALIC_R_FA	-3.1326	1.81493	0.334297	TRUE
NhJ76f	MDnfDe	CAE	ALIC_R_MD	-3.45063	2.01284	0.336179	TRUE
KYR7K6	MDnfDe	CAE	RIC_R_FA	2.0902	1.6853	0.340649	TRUE
48XTY2	MDnfDe	CAE	ML_R_ICVF	3.13431	2.82192	0.34771	TRUE
I3Jj65	MDnfDe	CAE	STR_L_ICVF	0.896771	0.867754	0.34877	TRUE
zFoqPW	MDnfDe	CAE	ALIC_R_OD	-1.45266	1.35675	0.362794	TRUE
fdP0en	MDnfDe	CAE	RIC_R_MD	-8.23712	5.32037	0.365094	TRUE
tehSyE	MDnfDe	CAE	SLF_R_ISOVF	2.28995	2.30097	0.365327	TRUE
95SpNo	MDnfDe	CAE	SCC_FA	-1.34047	1.34789	0.365644	TRUE
jAHNyd	MDnfDe	CAE	IFOF_L_ISOVF	7.70496	6.65882	0.366755	TRUE
DAJxNK	MDnfDe	CAE	ILF_L_ISOVF	1.2747	1.35281	0.373639	TRUE
XxkUa8	MDnfDe	CAE	ILF_R_ICVF	-0.616411	0.658953	0.376935	TRUE
M5vqWW	MDnfDe	CAE	AR_R_ISOVF	2.95126	2.00596	0.380041	TRUE
Tyz7lS	MDnfDe	CAE	MCP_OD	-6.85865	6.75664	0.384807	TRUE
2icPkm	MDnfDe	CAE	SCP_L_FA	-5.60453	5.58628	0.389654	TRUE
XtHZ2j	MDnfDe	CAE	SS_R_ICVF	-0.7186	0.79556	0.392771	TRUE
dG9v4d	MDnfDe	CAE	SLF_R_FA	-2.0206	2.04443	0.39585	TRUE
wm0jiz	MDnfDe	CAE	PLIC_L_MO	-2.82666	2.98269	0.396951	TRUE
lGez6x	MDnfDe	CAE	PLIC_R_MO	-2.4234	2.67379	0.416009	TRUE
MbNnHB	MDnfDe	CAE	EC_L_ICVF	1.63949	1.26597	0.418604	TRUE
SbiCuP	MDnfDe	CAE	UF_R_MD	-1.60278	1.59495	0.420763	TRUE
7HkoMa	MDnfDe	CAE	GCC_OD	2.37273	2.58386	0.426187	TRUE
TSH7cB	MDnfDe	CAE	EC_R_ISOVF	2.06283	2.33021	0.441219	TRUE
lzNCPn	MDnfDe	CAE	FMI_ICVF	0.616367	0.770504	0.444339	TRUE
2kNQrN	MDnfDe	CAE	STR_R_OD	0.787031	0.971742	0.448908	TRUE
VGgqwy	MDnfDe	CAE	SFOF_R_OD	-6.4094	7.65841	0.449729	TRUE
ywi3JY	MDnfDe	CAE	ATR_L_ICVF	0.750419	0.924465	0.453838	TRUE
vCE82g	MDnfDe	CAE	CH_L_ICVF	-0.620029	0.783815	0.454883	TRUE
SNSkKR	MDnfDe	CAE	SCP_R_ICVF	-1.56625	1.84171	0.457574	TRUE
R4F2SE	MDnfDe	CAE	ALIC_L_FA	-2.85947	3.13402	0.457873	TRUE
XyY7dm	MDnfDe	CAE	SS_L_FA	-2.1947	2.59255	0.459433	TRUE
45CKkU	MDnfDe	CAE	CP_R_ICVF	0.586548	0.770353	0.463995	TRUE
HqkT9K	MDnfDe	CAE	CP_R_OD	0.856094	1.10494	0.473495	TRUE
OmZGT4	MDnfDe	CAE	CH_L_MD	1.51397	1.4068	0.476652	TRUE
vz2ty5	MDnfDe	CAE	FMA_ICVF	-0.639805	0.852257	0.477294	TRUE
ZzEqbX	MDnfDe	CAE	STR_R_ISOVF	-2.14968	2.67033	0.479696	TRUE
RxTcIl	MDnfDe	CAE	EC_R_OD	1.31073	1.80525	0.495134	TRUE
3zLCa7	MDnfDe	CAE	PLIC_L_OD	2.41228	2.97521	0.502627	TRUE
zcx70U	MDnfDe	CAE	PCR_R_OD	-6.52341	6.62463	0.504901	TRUE
w4QJQR	MDnfDe	CAE	CP_L_MO	1.20193	1.22177	0.50521	TRUE
GaQaqq	MDnfDe	CAE	ATR_L_ISOVF	7.98126	8.19051	0.508237	TRUE
jBnhpd	MDnfDe	CAE	PTR_R_ISOVF	-16.2863	16.9812	0.513297	TRUE
pJZi9M	MDnfDe	CAE	UF_L_FA	3.63408	4.62847	0.5146	TRUE
fStoD6	MDnfDe	CAE	ACR_R_OD	1.64532	2.2371	0.515335	TRUE
cDKjT8	MDnfDe	CAE	ALIC_R_MO	-2.00548	2.75734	0.519647	TRUE
zTztmT	MDnfDe	CAE	RIC_L_ICVF	-0.626288	0.947225	0.523436	TRUE
MQXVp7	MDnfDe	CAE	PTR_L_MD	-0.855239	1.2101	0.530672	TRUE
Xpwu6B	MDnfDe	CAE	ILF_R_ISOVF	-0.661304	1.05388	0.541199	TRUE
vcfxXP	MDnfDe	CAE	ACR_R_MO	1.88291	2.16049	0.543636	TRUE
4IQBVM	MDnfDe	CAE	PLIC_L_FA	-1.36041	2.13425	0.54413	TRUE
ZY3kx9	MDnfDe	CAE	RIC_L_MD	1.21054	1.88458	0.555619	TRUE
HMzatM	MDnfDe	CAE	CCGP_R_MO	15.4273	18.9937	0.565726	TRUE
OBnkmI	MDnfDe	CAE	SCC_ICVF	-0.492058	0.827584	0.566775	TRUE
xNPQ69	MDnfDe	CAE	GCC_FA	1.75502	2.59244	0.568226	TRUE
voiGwn	MDnfDe	CAE	BCC_ICVF	0.353753	0.614656	0.574068	TRUE
MCgWCe	MDnfDe	CAE	CCGP_L_OD	3.84809	4.97956	0.581155	TRUE
yjvkrN	MDnfDe	CAE	ICP_L_ICVF	0.607743	1.0323	0.581635	TRUE
ChW0Fl	MDnfDe	CAE	SLF_L_ICVF	0.469606	0.84064	0.590041	TRUE
q203iJ	MDnfDe	CAE	PTR_L_FA	-1.32304	1.7853	0.593987	TRUE
260zDz	MDnfDe	CAE	ACR_R_MD	-0.628198	1.09196	0.595904	TRUE
9Zi5aw	MDnfDe	CAE	FST_R_ICVF	-0.630424	1.13421	0.598428	TRUE
zFrK5t	MDnfDe	CAE	Tapetum_L_ICVF	2.44121	3.36798	0.600715	TRUE
zQiQ1n	MDnfDe	CAE	FMI_ISOVF	2.34889	3.82709	0.601886	TRUE
v7iBl4	MDnfDe	CAE	RIC_L_FA	1.06885	1.88567	0.610471	TRUE
LHVrsD	MDnfDe	CAE	RIC_R_ICVF	0.717588	1.32177	0.610514	TRUE
ZKqnEj	MDnfDe	CAE	PCR_L_MD	0.929904	1.33435	0.612527	TRUE
8GevRh	MDnfDe	CAE	ALIC_R_ICVF	-0.520949	1.00633	0.620641	TRUE
ZEj9sA	MDnfDe	CAE	BCC_OD	2.99973	5.37364	0.63284	TRUE
mLWGQG	MDnfDe	CAE	FMI_FA	-0.763855	1.44332	0.633303	TRUE
Byw4UR	MDnfDe	CAE	EC_L_MD	-1.79362	2.81357	0.6387	TRUE
Zki2qI	MDnfDe	CAE	SCP_R_FA	-3.14676	5.85796	0.644912	TRUE
2LVN1C	MDnfDe	CAE	SCR_L_FA	1.77102	2.8519	0.64622	TRUE
pqHgj2	MDnfDe	CAE	PLIC_R_FA	-0.659847	1.39715	0.651096	TRUE
R577jE	MDnfDe	CAE	RIC_R_MO	-1.30456	2.69115	0.653197	TRUE
mSEoD6	MDnfDe	CAE	PLIC_R_OD	1.29043	2.61504	0.65555	TRUE
opGU81	MDnfDe	CAE	FMI_OD	1.89854	3.18588	0.657869	TRUE
pRVWAc	MDnfDe	CAE	STR_L_MO	-0.805743	1.75475	0.662272	TRUE
c3SqAK	MDnfDe	CAE	IFOF_L_MD	0.652465	1.13427	0.667679	TRUE
En96cU	MDnfDe	CAE	ACR_L_ISOVF	3.14568	6.66321	0.669074	TRUE
QfBef1	MDnfDe	CAE	CCGP_L_MD	-0.915528	1.87764	0.674048	TRUE
ZtREDW	MDnfDe	CAE	CH_R_ICVF	-0.293401	0.684637	0.677335	TRUE
y46sS3	MDnfDe	CAE	ACR_L_MD	-0.481712	1.0949	0.678333	TRUE
Fv8bsP	MDnfDe	CAE	ALIC_L_ISOVF	-3.1283	5.67138	0.679102	TRUE
93AtsZ	MDnfDe	CAE	EC_R_MD	-0.954331	1.99239	0.679204	TRUE
MpiQiq	MDnfDe	CAE	CP_L_ICVF	-0.317061	0.739092	0.679251	TRUE
qvRjll	MDnfDe	CAE	STR_L_FA	0.510179	1.16485	0.679676	TRUE
RNgYi7	MDnfDe	CAE	PTR_L_ICVF	0.398115	0.92862	0.681013	TRUE
mYd4QC	MDnfDe	CAE	PCR_L_ICVF	-0.383304	0.879954	0.681293	TRUE
ipyFkb	MDnfDe	CAE	SS_L_MD	-0.452343	1.05971	0.684376	TRUE
YACliq	MDnfDe	CAE	Tapetum_R_ICVF	0.515778	1.20279	0.690141	TRUE
xU5mC6	MDnfDe	CAE	PCT_OD	0.525254	1.25197	0.692237	TRUE
6Ifj8k	MDnfDe	CAE	Tapetum_L_FA	-0.583545	1.39518	0.693116	TRUE
02MRpB	MDnfDe	CAE	PCR_R_MD	-0.811279	1.55395	0.69369	TRUE
bdsjXg	MDnfDe	CAE	BCC_MD	-0.567757	1.31488	0.695042	TRUE
F1Exto	MDnfDe	CAE	Fornix_MD	-0.875731	1.95274	0.697724	TRUE
ZVPduq	MDnfDe	CAE	UF_L_OD	3.71411	8.83994	0.702653	TRUE
ZY1J2c	MDnfDe	CAE	PLIC_L_ICVF	0.45015	1.13767	0.704127	TRUE
AfEWoC	MDnfDe	CAE	IFOF_L_ICVF	-0.312716	0.801559	0.706619	TRUE
FpNxlT	MDnfDe	CAE	SFOF_L_ICVF	1.891	3.82622	0.707783	TRUE
WEZYxb	MDnfDe	CAE	Fornix_OD	1.25817	2.59123	0.712235	TRUE
wNsHeo	MDnfDe	CAE	FMI_MD	-0.346438	0.905115	0.715093	TRUE
xpqI54	MDnfDe	CAE	ILF_L_ICVF	-0.245437	0.659676	0.717614	TRUE
Xyyw2x	MDnfDe	CAE	AR_L_ICVF	-0.272616	0.733406	0.717862	TRUE
ZWLBV2	MDnfDe	CAE	CCGP_L_ICVF	0.290839	0.78668	0.720152	TRUE
NFAP0q	MDnfDe	CAE	FMA_FA	-2.89462	6.20483	0.722116	TRUE
jWhkiO	MDnfDe	CAE	CP_R_MO	1.30965	3.20519	0.722427	TRUE
P4iLZL	MDnfDe	CAE	SCR_R_FA	-1.40971	3.1873	0.734897	TRUE
bkfjni	MDnfDe	CAE	ACR_L_ICVF	-0.28881	0.839749	0.742636	TRUE
OvAJV0	MDnfDe	CAE	EC_L_OD	-0.557482	1.6124	0.743606	TRUE
OnpaRa	MDnfDe	CAE	PCT_MD	3.95327	10.5686	0.744295	TRUE
95r4XM	MDnfDe	CAE	SFOF_L_OD	-1.55023	4.46072	0.74571	TRUE
NjnCxr	MDnfDe	CAE	SLF_L_ISOVF	-1.51159	4.0913	0.747233	TRUE
McklvT	MDnfDe	CAE	Tapetum_R_FA	-0.454665	1.31796	0.747489	TRUE
irzQTr	MDnfDe	CAE	CCGP_L_ISOVF	2.25356	5.44094	0.750015	TRUE
qO8bNb	MDnfDe	CAE	UF_R_FA	5.35055	15.2889	0.759784	TRUE
egiEQy	MDnfDe	CAE	PTR_L_ISOVF	0.783857	2.34788	0.760462	TRUE
6EFPwZ	MDnfDe	CAE	ILF_L_MD	-0.24417	0.770177	0.761961	TRUE
uelybK	MDnfDe	CAE	STR_R_MO	-0.514933	1.61519	0.76276	TRUE
ePO0UX	MDnfDe	CAE	UF_L_MD	-0.630246	1.63159	0.765329	TRUE
x3HjKa	MDnfDe	CAE	ACR_R_ICVF	0.276962	0.894453	0.765845	TRUE
wquK6w	MDnfDe	CAE	EC_L_FA	-2.89281	8.49763	0.765968	TRUE
b1LLw7	MDnfDe	CAE	SCR_L_ISOVF	-2.19147	5.77936	0.769264	TRUE
R1YJX7	MDnfDe	CAE	AR_L_ISOVF	-1.41054	3.72125	0.769342	TRUE
5vzHq4	MDnfDe	CAE	Fornix_ICVF	0.815327	2.62469	0.776408	TRUE
jAx0FL	MDnfDe	CAE	ALIC_L_ICVF	0.286354	0.974913	0.777487	TRUE
RgcKvM	MDnfDe	CAE	PLIC_L_MD	0.826738	2.62387	0.782534	TRUE
iTb472	MDnfDe	CAE	STR_L_ISOVF	-1.26153	4.29005	0.787884	TRUE
NekYmw	MDnfDe	CAE	SCR_L_OD	-1.31179	3.80739	0.788769	TRUE
shdrtS	MDnfDe	CAE	CP_L_FA	-3.15147	9.19488	0.789792	TRUE
mrIjUF	MDnfDe	CAE	SLF_R_ICVF	0.227237	0.83671	0.792069	TRUE
wXMUoi	MDnfDe	CAE	IFOF_R_ISOVF	0.504455	1.84303	0.792208	TRUE
6sZgTT	MDnfDe	CAE	BCC_FA	0.728239	2.52864	0.800452	TRUE
jJYRnV	MDnfDe	CAE	SCR_L_ICVF	0.403745	1.51099	0.802522	TRUE
79b974	MDnfDe	CAE	FMA_MD	1.84823	5.87867	0.806078	TRUE
PlEAUG	MDnfDe	CAE	CP_R_FA	2.35005	7.5233	0.807253	TRUE
fHXZ73	MDnfDe	CAE	SS_R_MD	0.257158	1.00423	0.808095	TRUE
Vv0lwi	MDnfDe	CAE	CCGP_R_FA	0.636861	2.6065	0.81668	TRUE
pSIoMT	MDnfDe	CAE	CCGP_R_ICVF	-0.181899	0.76925	0.819016	TRUE
LCRAOY	MDnfDe	CAE	CP_L_OD	-0.353176	1.36311	0.819791	TRUE
Z6cslj	MDnfDe	CAE	GCC_ICVF	0.278516	1.19671	0.823704	TRUE
F0oEpy	MDnfDe	CAE	ACR_L_OD	-0.63147	2.51635	0.825284	TRUE
RpOeY1	MDnfDe	CAE	SCC_MD	0.296346	1.31324	0.832527	TRUE
QYzJzv	MDnfDe	CAE	MCP_ICVF	-0.325899	1.5024	0.833701	TRUE
3f1vyV	MDnfDe	CAE	IFOF_R_ICVF	0.192927	0.892755	0.834316	TRUE
AZXhad	MDnfDe	CAE	ICP_R_ICVF	-0.172429	0.799972	0.834737	TRUE
OZ6pqp	MDnfDe	CAE	fornix_ISOVF	0.735412	2.80455	0.836741	TRUE
VBjPpa	MDnfDe	CAE	IFOF_R_FA	0.440044	1.89613	0.838064	TRUE
gZOpwC	MDnfDe	CAE	SCR_R_OD	0.323658	1.51464	0.844491	TRUE
erU8mK	MDnfDe	CAE	RIC_L_MO	-1.40789	6.45713	0.847626	TRUE
y2DlUx	MDnfDe	CAE	PTR_R_MD	-0.27272	1.25232	0.847806	TRUE
1jfcqO	MDnfDe	CAE	BCC_MO	0.521253	2.55821	0.857395	TRUE
CLwOVV	MDnfDe	CAE	MCP_FA	0.457363	2.25505	0.858039	TRUE
Jya9wo	MDnfDe	CAE	SCR_L_MD	0.289205	1.56019	0.861962	TRUE
EJFBWa	MDnfDe	CAE	SCR_R_ISOVF	-1.47133	6.75959	0.863558	TRUE
zjP6t3	MDnfDe	CAE	SCR_R_MD	0.402878	2.09828	0.865467	TRUE
tla2IV	MDnfDe	CAE	EC_L_MO	-0.974222	4.69914	0.86986	TRUE
p6qQj0	MDnfDe	CAE	CCGP_R_ISOVF	0.592816	3.44234	0.874232	TRUE
MsCZZK	MDnfDe	CAE	ATR_R_ICVF	0.171355	1.04532	0.880211	TRUE
hDDHTP	MDnfDe	CAE	ILF_R_MD	0.177664	1.11298	0.883315	TRUE
C2KYqg	MDnfDe	CAE	AR_R_ICVF	-0.115601	0.790517	0.887858	TRUE
AILf1N	MDnfDe	CAE	SLF_L_MD	-0.17446	1.1544	0.889467	TRUE
n0C0ag	MDnfDe	CAE	FST_L_ICVF	-0.188825	1.30416	0.889621	TRUE
ZMmf6X	MDnfDe	CAE	SLF_R_OD	0.442804	2.57528	0.891597	TRUE
xqMEGj	MDnfDe	CAE	SS_R_FA	-0.612244	3.79823	0.898257	TRUE
WneLuI	MDnfDe	CAE	Fornix_FA	0.370285	2.2973	0.898263	TRUE
h91jbo	MDnfDe	CAE	UF_R_OD	-0.821528	5.2257	0.90073	TRUE
KjYzM1	MDnfDe	CAE	ACR_R_ISOVF	0.734157	5.42273	0.900881	TRUE
qHte10	MDnfDe	CAE	PTR_R_ICVF	0.121215	0.942823	0.901902	TRUE
iEXbJE	MDnfDe	CAE	SCR_L_MO	-0.638511	4.93534	0.918092	TRUE
Rt7pgF	MDnfDe	CAE	Tapetum_R_MD	0.0997716	1.03375	0.931912	TRUE
XsGYSy	MDnfDe	CAE	PLIC_R_ICVF	0.0773485	0.9349	0.936095	TRUE
61COSw	MDnfDe	CAE	SCP_L_ICVF	0.177981	2.14367	0.93906	TRUE
WgbIB0	MDnfDe	CAE	ILF_L_FA	-0.0949597	1.17349	0.940601	TRUE
rcvwb8	MDnfDe	CAE	STR_R_FA	0.0944685	1.22002	0.941999	TRUE
tM0l0a	MDnfDe	CAE	ILF_R_FA	-0.0775023	1.11698	0.948013	TRUE
yVTUNp	MDnfDe	CAE	CCGP_R_MD	-0.0758745	1.10415	0.948512	TRUE
7VmonM	MDnfDe	CAE	ATR_L_MD	-0.115319	1.58292	0.953703	TRUE
ErCWFs	MDnfDe	CAE	ILF_R_OD	-0.35966	6.89187	0.966807	TRUE
78xbUZ	MDnfDe	CAE	CH_R_OD	-0.351935	7.32746	0.969447	TRUE
Q7nZ0c	MDnfDe	CAE	IFOF_L_FA	-0.0511882	1.3515	0.973228	TRUE
hrYmCA	MDnfDe	CAE	PCR_R_ICVF	0.034326	1.03307	0.974779	TRUE
93pwwT	MDnfDe	CAE	SCR_R_ICVF	0.0328973	1.0468	0.976145	TRUE
yacc5H	MDnfDe	CAE	PCT_MO	-0.0275263	1.39263	0.984662	TRUE
3Q1du0	MDnfDe	CAE	ALIC_R_ISOVF	NA	NA	NA	TRUE
Uxe6h4	MDnfDe	CAE	AR_L_FA	NA	NA	NA	TRUE
AIzHlb	MDnfDe	CAE	AR_R_MD	NA	NA	NA	TRUE
d8kmp7	MDnfDe	CAE	ATR_R_ISOVF	NA	NA	NA	TRUE
69tZ9e	MDnfDe	CAE	BCC_ISOCF	NA	NA	NA	TRUE
Nd0SFW	MDnfDe	CAE	CCGP_L_FA	NA	NA	NA	TRUE
e1fmUg	MDnfDe	CAE	CCGP_L_MO	NA	NA	NA	TRUE
IhlFVx	MDnfDe	CAE	CP_L_MD	NA	NA	NA	TRUE
nxyiuk	MDnfDe	CAE	FMI_MO	NA	NA	NA	TRUE
3RYah0	MDnfDe	CAE	FST_R_MD	NA	NA	NA	TRUE
PVeiPD	MDnfDe	CAE	FST_R_OD	NA	NA	NA	TRUE
O7SzcR	MDnfDe	CAE	ICP_L_MD	NA	NA	NA	TRUE
BUl0Hc	MDnfDe	CAE	ICP_R_FA	NA	NA	NA	TRUE
VHeMXc	MDnfDe	CAE	ICP_R_MD	NA	NA	NA	TRUE
ktnBZz	MDnfDe	CAE	IFOF_L_OD	NA	NA	NA	TRUE
KSDcOZ	MDnfDe	CAE	MCP_MO	NA	NA	NA	TRUE
isipUo	MDnfDe	CAE	ML_L_MO	NA	NA	NA	TRUE
3xB9Sy	MDnfDe	CAE	ML_L_OD	NA	NA	NA	TRUE
CJGoU2	MDnfDe	CAE	ML_R_MO	NA	NA	NA	TRUE
diCMrP	MDnfDe	CAE	PCR_L_FA	NA	NA	NA	TRUE
PBth7X	MDnfDe	CAE	PCR_L_ISOVF	NA	NA	NA	TRUE
TTFLio	MDnfDe	CAE	PCR_L_OD	NA	NA	NA	TRUE
GfJigB	MDnfDe	CAE	PCR_R_ISOVF	NA	NA	NA	TRUE
4njuHg	MDnfDe	CAE	PCT_FA	NA	NA	NA	TRUE
bMlKsL	MDnfDe	CAE	PCT_ISOVF	NA	NA	NA	TRUE
sMJAwD	MDnfDe	CAE	PTR_R_OD	NA	NA	NA	TRUE
aMRsJ4	MDnfDe	CAE	RIC_L_ISOVF	NA	NA	NA	TRUE
sfIiKc	MDnfDe	CAE	SCP_L_MD	NA	NA	NA	TRUE
RywiKb	MDnfDe	CAE	SCP_R_MO	NA	NA	NA	TRUE
nKNvxf	MDnfDe	CAE	SCR_R_MO	NA	NA	NA	TRUE
IHOsw8	MDnfDe	CAE	SFOF_R_FA	NA	NA	NA	TRUE
AjOsIL	MDnfDe	CAE	SFOF_R_ICVF	NA	NA	NA	TRUE
3aF0Uu	MDnfDe	CAE	SFOF_R_MD	NA	NA	NA	TRUE
BMQmoI	MDnfDe	CAE	SLF_L_FA	NA	NA	NA	TRUE
j6RJ5B	MDnfDe	CAE	SLF_L_OD	NA	NA	NA	TRUE
NtASQe	MDnfDe	CAE	SLF_R_MD	NA	NA	NA	TRUE
SBs4uX	MDnfDe	CAE	SCC_MO	NA	NA	NA	TRUE
RibseT	MDnfDe	CAE	SCC_OD	NA	NA	NA	TRUE
50pzKG	MDnfDe	CAE	SS_L_ISOVF	NA	NA	NA	TRUE
vVc4Ez	MDnfDe	CAE	SS_R_MO	NA	NA	NA	TRUE
SvX6nq	MDnfDe	CAE	Tapetum_L_MD	NA	NA	NA	TRUE
U6cx7u	MDnfDe	CAE	ACR_L_FA	NA	NA	NA	TRUE
Action3
ID.Exposure	ID.Outcome	Outcome	Exposure	Egger Intercept	SE	Pval	Pleiotropy
dQTu0g	Rb2s1Y	CAE	SS_L_ICVF	-2.8687	1.16614	0.0336772	FALSE
atMw3S	Rb2s1Y	CAE	ATR_R_FA	-4.18015	1.65561	0.127538	TRUE
sLVFhs	Rb2s1Y	CAE	STR_R_ICVF	1.48771	0.855991	0.132877	TRUE
M1nCar	Rb2s1Y	CAE	FMA_OD	8.22909	2.12758	0.161067	TRUE
yjOHfN	Rb2s1Y	CAE	ALIC_L_OD	-5.32308	2.99933	0.174032	TRUE
6G8HLX	Rb2s1Y	CAE	IFOF_R_MD	-1.95385	1.07428	0.210569	TRUE
h71R2R	Rb2s1Y	CAE	UF_R_ICVF	2.17763	1.22089	0.216417	TRUE
XyY7dm	Rb2s1Y	CAE	SS_L_FA	-10.6259	4.00951	0.229702	TRUE
xJ5j2h	Rb2s1Y	CAE	CH_R_MD	1.51537	1.03496	0.239359	TRUE
E8Ava7	Rb2s1Y	CAE	UF_L_ICVF	1.9369	1.28732	0.271347	TRUE
er3GKp	Rb2s1Y	CAE	SS_R_ISOVF	-3.3141	2.49936	0.276764	TRUE
RxTcIl	Rb2s1Y	CAE	EC_R_OD	2.18673	1.72369	0.294068	TRUE
Wm0oij	Rb2s1Y	CAE	GCC_ISOVF	-39.3478	20.1041	0.30071	TRUE
xnn9bd	Rb2s1Y	CAE	FMA_ISOVF	3.65796	1.88245	0.302569	TRUE
F2tbmf	Rb2s1Y	CAE	EC_R_FA	7.51069	5.46769	0.303256	TRUE
PACfEI	Rb2s1Y	CAE	ML_L_ICVF	5.12853	2.6505	0.303673	TRUE
2hjajf	Rb2s1Y	CAE	SCP_R_MD	-3.89133	2.16563	0.323301	TRUE
aUJIvj	Rb2s1Y	CAE	SFOF_L_FA	-15.0995	8.41395	0.323645	TRUE
dG9v4d	Rb2s1Y	CAE	SLF_R_FA	-4.10497	2.33688	0.329467	TRUE
6Ifj8k	Rb2s1Y	CAE	Tapetum_L_FA	-1.58242	1.43637	0.332432	TRUE
DAJxNK	Rb2s1Y	CAE	ILF_L_ISOVF	1.64988	1.56598	0.332646	TRUE
RB5yS7	Rb2s1Y	CAE	ALIC_R_FA	-3.1326	1.81493	0.334297	TRUE
o9FqQY	Rb2s1Y	CAE	CH_R_FA	-4.19625	3.41777	0.344422	TRUE
v7iBl4	Rb2s1Y	CAE	RIC_L_FA	-21.971	18.0721	0.348111	TRUE
Vv0lwi	Rb2s1Y	CAE	CCGP_R_FA	2.18817	2.08643	0.353472	TRUE
ME65eq	Rb2s1Y	CAE	EC_R_ICVF	1.22796	1.02928	0.355198	TRUE
Ph6fLR	Rb2s1Y	CAE	EC_L_ISOVF	4.06114	2.57196	0.359406	TRUE
vCE82g	Rb2s1Y	CAE	CH_L_ICVF	-0.921855	0.89236	0.359944	TRUE
zFoqPW	Rb2s1Y	CAE	ALIC_R_OD	-1.45266	1.35675	0.362794	TRUE
fdP0en	Rb2s1Y	CAE	RIC_R_MD	-8.23712	5.32037	0.365094	TRUE
jAHNyd	Rb2s1Y	CAE	IFOF_L_ISOVF	7.70496	6.65882	0.366755	TRUE
4IQBVM	Rb2s1Y	CAE	PLIC_L_FA	-1.79916	1.88222	0.376049	TRUE
M5vqWW	Rb2s1Y	CAE	AR_R_ISOVF	2.95126	2.00596	0.380041	TRUE
Tyz7lS	Rb2s1Y	CAE	MCP_OD	-6.85865	6.75664	0.384807	TRUE
XtHZ2j	Rb2s1Y	CAE	SS_R_ICVF	-0.81066	0.876291	0.385694	TRUE
TSH7cB	Rb2s1Y	CAE	EC_R_ISOVF	2.99273	2.71962	0.385893	TRUE
2icPkm	Rb2s1Y	CAE	SCP_L_FA	-5.60453	5.58628	0.389654	TRUE
WvmPxI	Rb2s1Y	CAE	STR_L_OD	2.15571	1.57796	0.402263	TRUE
48XTY2	Rb2s1Y	CAE	ML_R_ICVF	3.12512	3.05039	0.413335	TRUE
MbNnHB	Rb2s1Y	CAE	EC_L_ICVF	1.63949	1.26597	0.418604	TRUE
SbiCuP	Rb2s1Y	CAE	UF_R_MD	-1.60278	1.59495	0.420763	TRUE
RNgYi7	Rb2s1Y	CAE	PTR_L_ICVF	0.825909	0.966929	0.425801	TRUE
Xpwu6B	Rb2s1Y	CAE	ILF_R_ISOVF	-1.13745	1.39423	0.438215	TRUE
AILf1N	Rb2s1Y	CAE	SLF_L_MD	24.2087	25.7803	0.446839	TRUE
2kNQrN	Rb2s1Y	CAE	STR_R_OD	0.787031	0.971742	0.448908	TRUE
VGgqwy	Rb2s1Y	CAE	SFOF_R_OD	-6.4094	7.65841	0.449729	TRUE
7HkoMa	Rb2s1Y	CAE	GCC_OD	2.68635	2.89193	0.450998	TRUE
ywi3JY	Rb2s1Y	CAE	ATR_L_ICVF	0.750419	0.924465	0.453838	TRUE
OmZGT4	Rb2s1Y	CAE	CH_L_MD	1.51397	1.4068	0.476652	TRUE
I3Jj65	Rb2s1Y	CAE	STR_L_ICVF	0.741332	0.949583	0.478602	TRUE
ZzEqbX	Rb2s1Y	CAE	STR_R_ISOVF	-2.14968	2.67033	0.479696	TRUE
95SpNo	Rb2s1Y	CAE	SCC_FA	-1.51248	1.90596	0.485428	TRUE
jWhkiO	Rb2s1Y	CAE	CP_R_MO	2.90549	2.79246	0.487373	TRUE
fStoD6	Rb2s1Y	CAE	ACR_R_OD	3.01772	2.92326	0.489879	TRUE
9E0lpz	Rb2s1Y	CAE	GCC_MD	-3.01526	3.885	0.494244	TRUE
3zLCa7	Rb2s1Y	CAE	PLIC_L_OD	2.41228	2.97521	0.502627	TRUE
zcx70U	Rb2s1Y	CAE	PCR_R_OD	-6.52341	6.62463	0.504901	TRUE
w4QJQR	Rb2s1Y	CAE	CP_L_MO	1.20193	1.22177	0.50521	TRUE
GaQaqq	Rb2s1Y	CAE	ATR_L_ISOVF	7.98126	8.19051	0.508237	TRUE
HqkT9K	Rb2s1Y	CAE	CP_R_OD	0.87281	1.16626	0.508558	TRUE
wXMUoi	Rb2s1Y	CAE	IFOF_R_ISOVF	1.30313	1.87363	0.512761	TRUE
jBnhpd	Rb2s1Y	CAE	PTR_R_ISOVF	-16.2863	16.9812	0.513297	TRUE
pJZi9M	Rb2s1Y	CAE	UF_L_FA	3.63408	4.62847	0.5146	TRUE
qO8bNb	Rb2s1Y	CAE	UF_R_FA	58.6383	61.9825	0.517646	TRUE
tehSyE	Rb2s1Y	CAE	SLF_R_ISOVF	1.73164	2.47741	0.523078	TRUE
ZWLBV2	Rb2s1Y	CAE	CCGP_L_ICVF	1.01856	1.53027	0.526979	TRUE
MQXVp7	Rb2s1Y	CAE	PTR_L_MD	-0.855239	1.2101	0.530672	TRUE
vcfxXP	Rb2s1Y	CAE	ACR_R_MO	1.88291	2.16049	0.543636	TRUE
ZY3kx9	Rb2s1Y	CAE	RIC_L_MD	1.21054	1.88458	0.555619	TRUE
HMzatM	Rb2s1Y	CAE	CCGP_R_MO	15.4273	18.9937	0.565726	TRUE
vz2ty5	Rb2s1Y	CAE	FMA_ICVF	-0.778333	1.27685	0.568779	TRUE
lzNCPn	Rb2s1Y	CAE	FMI_ICVF	1.06073	1.8254	0.579396	TRUE
yjvkrN	Rb2s1Y	CAE	ICP_L_ICVF	0.607743	1.0323	0.581635	TRUE
ZtREDW	Rb2s1Y	CAE	CH_R_ICVF	-0.391373	0.686673	0.582653	TRUE
hDDHTP	Rb2s1Y	CAE	ILF_R_MD	-0.678071	1.05247	0.585429	TRUE
qvRjll	Rb2s1Y	CAE	STR_L_FA	0.727393	1.23687	0.588071	TRUE
q203iJ	Rb2s1Y	CAE	PTR_L_FA	-1.32304	1.7853	0.593987	TRUE
260zDz	Rb2s1Y	CAE	ACR_R_MD	-0.628198	1.09196	0.595904	TRUE
zFrK5t	Rb2s1Y	CAE	Tapetum_L_ICVF	2.44121	3.36798	0.600715	TRUE
zQiQ1n	Rb2s1Y	CAE	FMI_ISOVF	2.34889	3.82709	0.601886	TRUE
9Zi5aw	Rb2s1Y	CAE	FST_R_ICVF	-0.712374	1.28757	0.603904	TRUE
LHVrsD	Rb2s1Y	CAE	RIC_R_ICVF	0.717588	1.32177	0.610514	TRUE
ZKqnEj	Rb2s1Y	CAE	PCR_L_MD	0.929904	1.33435	0.612527	TRUE
qHte10	Rb2s1Y	CAE	PTR_R_ICVF	0.548316	1.02325	0.615025	TRUE
lGez6x	Rb2s1Y	CAE	PLIC_R_MO	-3.10704	4.75849	0.631752	TRUE
Byw4UR	Rb2s1Y	CAE	EC_L_MD	-1.79362	2.81357	0.6387	TRUE
Z6cslj	Rb2s1Y	CAE	GCC_ICVF	-0.800284	1.58706	0.640591	TRUE
6sZgTT	Rb2s1Y	CAE	BCC_FA	5.60272	8.89655	0.642209	TRUE
2D5FGb	Rb2s1Y	CAE	ALIC_L_MD	-3.27549	5.22695	0.643628	TRUE
Zki2qI	Rb2s1Y	CAE	SCP_R_FA	-3.14676	5.85796	0.644912	TRUE
NjnCxr	Rb2s1Y	CAE	SLF_L_ISOVF	-2.80911	4.52087	0.646051	TRUE
OvAJV0	Rb2s1Y	CAE	EC_L_OD	-0.927735	1.83002	0.647102	TRUE
zTztmT	Rb2s1Y	CAE	RIC_L_ICVF	-0.488055	1.03396	0.648145	TRUE
pqHgj2	Rb2s1Y	CAE	PLIC_R_FA	-0.659847	1.39715	0.651096	TRUE
R577jE	Rb2s1Y	CAE	RIC_R_MO	-1.30456	2.69115	0.653197	TRUE
mSEoD6	Rb2s1Y	CAE	PLIC_R_OD	1.29043	2.61504	0.65555	TRUE
opGU81	Rb2s1Y	CAE	FMI_OD	1.89854	3.18588	0.657869	TRUE
93AtsZ	Rb2s1Y	CAE	EC_R_MD	-1.69553	2.8646	0.659768	TRUE
pRVWAc	Rb2s1Y	CAE	STR_L_MO	-0.805743	1.75475	0.662272	TRUE
c3SqAK	Rb2s1Y	CAE	IFOF_L_MD	0.652465	1.13427	0.667679	TRUE
En96cU	Rb2s1Y	CAE	ACR_L_ISOVF	3.14568	6.66321	0.669074	TRUE
QfBef1	Rb2s1Y	CAE	CCGP_L_MD	-0.915528	1.87764	0.674048	TRUE
y46sS3	Rb2s1Y	CAE	ACR_L_MD	-0.481712	1.0949	0.678333	TRUE
Q7nZ0c	Rb2s1Y	CAE	IFOF_L_FA	-0.816547	1.4799	0.679022	TRUE
YACliq	Rb2s1Y	CAE	Tapetum_R_ICVF	0.515778	1.20279	0.690141	TRUE
ipyFkb	Rb2s1Y	CAE	SS_L_MD	-0.852179	1.99154	0.690756	TRUE
bdsjXg	Rb2s1Y	CAE	BCC_MD	-0.567757	1.31488	0.695042	TRUE
F1Exto	Rb2s1Y	CAE	Fornix_MD	-0.875731	1.95274	0.697724	TRUE
FpNxlT	Rb2s1Y	CAE	SFOF_L_ICVF	1.891	3.82622	0.707783	TRUE
WEZYxb	Rb2s1Y	CAE	Fornix_OD	1.25817	2.59123	0.712235	TRUE
bkfjni	Rb2s1Y	CAE	ACR_L_ICVF	-0.339385	0.882603	0.716399	TRUE
95r4XM	Rb2s1Y	CAE	SFOF_L_OD	-1.76981	4.47872	0.719147	TRUE
NFAP0q	Rb2s1Y	CAE	FMA_FA	-2.89462	6.20483	0.722116	TRUE
XxkUa8	Rb2s1Y	CAE	ILF_R_ICVF	-0.299757	0.817061	0.726306	TRUE
fHXZ73	Rb2s1Y	CAE	SS_R_MD	-0.553456	1.51785	0.739574	TRUE
jJYRnV	Rb2s1Y	CAE	SCR_L_ICVF	0.638509	1.78066	0.743659	TRUE
OnpaRa	Rb2s1Y	CAE	PCT_MD	3.95327	10.5686	0.744295	TRUE
wm0jiz	Rb2s1Y	CAE	PLIC_L_MO	-2.85405	6.80221	0.747091	TRUE
McklvT	Rb2s1Y	CAE	Tapetum_R_FA	-0.454665	1.31796	0.747489	TRUE
45CKkU	Rb2s1Y	CAE	CP_R_ICVF	0.259375	0.785184	0.748705	TRUE
irzQTr	Rb2s1Y	CAE	CCGP_L_ISOVF	2.25356	5.44094	0.750015	TRUE
Rt7pgF	Rb2s1Y	CAE	Tapetum_R_MD	0.56707	1.37841	0.751533	TRUE
OBnkmI	Rb2s1Y	CAE	SCC_ICVF	-0.29212	0.901329	0.754174	TRUE
iTb472	Rb2s1Y	CAE	STR_L_ISOVF	-1.8845	5.34175	0.757959	TRUE
6EFPwZ	Rb2s1Y	CAE	ILF_L_MD	-0.24417	0.770177	0.761961	TRUE
uelybK	Rb2s1Y	CAE	STR_R_MO	-0.514933	1.61519	0.76276	TRUE
ePO0UX	Rb2s1Y	CAE	UF_L_MD	-0.630246	1.63159	0.765329	TRUE
x3HjKa	Rb2s1Y	CAE	ACR_R_ICVF	0.276962	0.894453	0.765845	TRUE
wquK6w	Rb2s1Y	CAE	EC_L_FA	-2.89281	8.49763	0.765968	TRUE
b1LLw7	Rb2s1Y	CAE	SCR_L_ISOVF	-2.19147	5.77936	0.769264	TRUE
R1YJX7	Rb2s1Y	CAE	AR_L_ISOVF	-1.41054	3.72125	0.769342	TRUE
jAx0FL	Rb2s1Y	CAE	ALIC_L_ICVF	0.286354	0.974913	0.777487	TRUE
voiGwn	Rb2s1Y	CAE	BCC_ICVF	-0.19427	0.674649	0.778293	TRUE
RgcKvM	Rb2s1Y	CAE	PLIC_L_MD	0.826738	2.62387	0.782534	TRUE
NekYmw	Rb2s1Y	CAE	SCR_L_OD	-1.31179	3.80739	0.788769	TRUE
shdrtS	Rb2s1Y	CAE	CP_L_FA	-3.15147	9.19488	0.789792	TRUE
mrIjUF	Rb2s1Y	CAE	SLF_R_ICVF	0.227237	0.83671	0.792069	TRUE
hrYmCA	Rb2s1Y	CAE	PCR_R_ICVF	0.305072	1.15248	0.804314	TRUE
WgbIB0	Rb2s1Y	CAE	ILF_L_FA	0.402081	1.43106	0.805135	TRUE
79b974	Rb2s1Y	CAE	FMA_MD	1.84823	5.87867	0.806078	TRUE
PlEAUG	Rb2s1Y	CAE	CP_R_FA	2.35005	7.5233	0.807253	TRUE
yacc5H	Rb2s1Y	CAE	PCT_MO	0.496615	1.9833	0.810633	TRUE
pSIoMT	Rb2s1Y	CAE	CCGP_R_ICVF	-0.181899	0.76925	0.819016	TRUE
LCRAOY	Rb2s1Y	CAE	CP_L_OD	-0.353176	1.36311	0.819791	TRUE
wNsHeo	Rb2s1Y	CAE	FMI_MD	-0.222735	0.944985	0.823014	TRUE
F0oEpy	Rb2s1Y	CAE	ACR_L_OD	-0.63147	2.51635	0.825284	TRUE
tM0l0a	Rb2s1Y	CAE	ILF_R_FA	0.442646	1.79479	0.8282	TRUE
RpOeY1	Rb2s1Y	CAE	SCC_MD	0.296346	1.31324	0.832527	TRUE
QYzJzv	Rb2s1Y	CAE	MCP_ICVF	-0.325899	1.5024	0.833701	TRUE
3f1vyV	Rb2s1Y	CAE	IFOF_R_ICVF	0.192927	0.892755	0.834316	TRUE
OZ6pqp	Rb2s1Y	CAE	fornix_ISOVF	0.735412	2.80455	0.836741	TRUE
VBjPpa	Rb2s1Y	CAE	IFOF_R_FA	0.440044	1.89613	0.838064	TRUE
gZOpwC	Rb2s1Y	CAE	SCR_R_OD	0.323658	1.51464	0.844491	TRUE
mLWGQG	Rb2s1Y	CAE	FMI_FA	-0.828823	3.74809	0.845513	TRUE
erU8mK	Rb2s1Y	CAE	RIC_L_MO	-1.40789	6.45713	0.847626	TRUE
y2DlUx	Rb2s1Y	CAE	PTR_R_MD	-0.27272	1.25232	0.847806	TRUE
CLwOVV	Rb2s1Y	CAE	MCP_FA	0.457363	2.25505	0.858039	TRUE
EJFBWa	Rb2s1Y	CAE	SCR_R_ISOVF	-1.47133	6.75959	0.863558	TRUE
ChW0Fl	Rb2s1Y	CAE	SLF_L_ICVF	0.25375	1.44674	0.865128	TRUE
zjP6t3	Rb2s1Y	CAE	SCR_R_MD	0.402878	2.09828	0.865467	TRUE
tla2IV	Rb2s1Y	CAE	EC_L_MO	-0.974222	4.69914	0.86986	TRUE
AZXhad	Rb2s1Y	CAE	ICP_R_ICVF	-0.138335	0.822903	0.871254	TRUE
p6qQj0	Rb2s1Y	CAE	CCGP_R_ISOVF	-0.756452	4.12777	0.871491	TRUE
MsCZZK	Rb2s1Y	CAE	ATR_R_ICVF	0.171355	1.04532	0.880211	TRUE
ZY1J2c	Rb2s1Y	CAE	PLIC_L_ICVF	0.215061	1.41389	0.885051	TRUE
C2KYqg	Rb2s1Y	CAE	AR_R_ICVF	-0.115601	0.790517	0.887858	TRUE
n0C0ag	Rb2s1Y	CAE	FST_L_ICVF	-0.188825	1.30416	0.889621	TRUE
ZMmf6X	Rb2s1Y	CAE	SLF_R_OD	0.442804	2.57528	0.891597	TRUE
cDKjT8	Rb2s1Y	CAE	ALIC_R_MO	-0.891275	5.2121	0.89218	TRUE
1jfcqO	Rb2s1Y	CAE	BCC_MO	-0.468832	2.74664	0.892371	TRUE
Xyyw2x	Rb2s1Y	CAE	AR_L_ICVF	-0.120497	0.884085	0.894955	TRUE
WneLuI	Rb2s1Y	CAE	Fornix_FA	0.370285	2.2973	0.898263	TRUE
5vzHq4	Rb2s1Y	CAE	Fornix_ICVF	-0.41551	2.92332	0.899998	TRUE
h91jbo	Rb2s1Y	CAE	UF_R_OD	-0.821528	5.2257	0.90073	TRUE
KjYzM1	Rb2s1Y	CAE	ACR_R_ISOVF	0.734157	5.42273	0.900881	TRUE
AfEWoC	Rb2s1Y	CAE	IFOF_L_ICVF	-0.114928	0.895731	0.901515	TRUE
Jya9wo	Rb2s1Y	CAE	SCR_L_MD	0.235593	1.88149	0.908272	TRUE
61COSw	Rb2s1Y	CAE	SCP_L_ICVF	0.402818	2.79835	0.908985	TRUE
egiEQy	Rb2s1Y	CAE	PTR_L_ISOVF	0.320361	2.4191	0.91618	TRUE
xU5mC6	Rb2s1Y	CAE	PCT_OD	-0.135293	1.38999	0.927143	TRUE
ZEj9sA	Rb2s1Y	CAE	BCC_OD	0.967013	8.4326	0.927313	TRUE
xpqI54	Rb2s1Y	CAE	ILF_L_ICVF	0.0655842	0.777592	0.934856	TRUE
XsGYSy	Rb2s1Y	CAE	PLIC_R_ICVF	0.0773485	0.9349	0.936095	TRUE
rcvwb8	Rb2s1Y	CAE	STR_R_FA	0.151626	1.68275	0.936414	TRUE
mYd4QC	Rb2s1Y	CAE	PCR_L_ICVF	-0.069649	0.985306	0.947039	TRUE
yVTUNp	Rb2s1Y	CAE	CCGP_R_MD	-0.0758745	1.10415	0.948512	TRUE
7VmonM	Rb2s1Y	CAE	ATR_L_MD	-0.115319	1.58292	0.953703	TRUE
8GevRh	Rb2s1Y	CAE	ALIC_R_ICVF	-0.0668834	1.1119	0.953988	TRUE
MpiQiq	Rb2s1Y	CAE	CP_L_ICVF	-0.0414016	0.915313	0.96539	TRUE
78xbUZ	Rb2s1Y	CAE	CH_R_OD	-0.351935	7.32746	0.969447	TRUE
ZVPduq	Rb2s1Y	CAE	UF_L_OD	0.588366	12.9409	0.971076	TRUE
93pwwT	Rb2s1Y	CAE	SCR_R_ICVF	0.0328973	1.0468	0.976145	TRUE
R4F2SE	Rb2s1Y	CAE	ALIC_L_FA	NA	NA	NA	TRUE
Fv8bsP	Rb2s1Y	CAE	ALIC_L_ISOVF	NA	NA	NA	TRUE
NhJ76f	Rb2s1Y	CAE	ALIC_R_MD	NA	NA	NA	TRUE
Uxe6h4	Rb2s1Y	CAE	AR_L_FA	NA	NA	NA	TRUE
AIzHlb	Rb2s1Y	CAE	AR_R_MD	NA	NA	NA	TRUE
d8kmp7	Rb2s1Y	CAE	ATR_R_ISOVF	NA	NA	NA	TRUE
69tZ9e	Rb2s1Y	CAE	BCC_ISOCF	NA	NA	NA	TRUE
Nd0SFW	Rb2s1Y	CAE	CCGP_L_FA	NA	NA	NA	TRUE
e1fmUg	Rb2s1Y	CAE	CCGP_L_MO	NA	NA	NA	TRUE
IhlFVx	Rb2s1Y	CAE	CP_L_MD	NA	NA	NA	TRUE
nxyiuk	Rb2s1Y	CAE	FMI_MO	NA	NA	NA	TRUE
3RYah0	Rb2s1Y	CAE	FST_R_MD	NA	NA	NA	TRUE
xNPQ69	Rb2s1Y	CAE	GCC_FA	NA	NA	NA	TRUE
BUl0Hc	Rb2s1Y	CAE	ICP_R_FA	NA	NA	NA	TRUE
VHeMXc	Rb2s1Y	CAE	ICP_R_MD	NA	NA	NA	TRUE
ktnBZz	Rb2s1Y	CAE	IFOF_L_OD	NA	NA	NA	TRUE
ErCWFs	Rb2s1Y	CAE	ILF_R_OD	NA	NA	NA	TRUE
isipUo	Rb2s1Y	CAE	ML_L_MO	NA	NA	NA	TRUE
3xB9Sy	Rb2s1Y	CAE	ML_L_OD	NA	NA	NA	TRUE
CJGoU2	Rb2s1Y	CAE	ML_R_MO	NA	NA	NA	TRUE
PBth7X	Rb2s1Y	CAE	PCR_L_ISOVF	NA	NA	NA	TRUE
TTFLio	Rb2s1Y	CAE	PCR_L_OD	NA	NA	NA	TRUE
GfJigB	Rb2s1Y	CAE	PCR_R_ISOVF	NA	NA	NA	TRUE
02MRpB	Rb2s1Y	CAE	PCR_R_MD	NA	NA	NA	TRUE
4njuHg	Rb2s1Y	CAE	PCT_FA	NA	NA	NA	TRUE
bMlKsL	Rb2s1Y	CAE	PCT_ISOVF	NA	NA	NA	TRUE
aMRsJ4	Rb2s1Y	CAE	RIC_L_ISOVF	NA	NA	NA	TRUE
KYR7K6	Rb2s1Y	CAE	RIC_R_FA	NA	NA	NA	TRUE
SNSkKR	Rb2s1Y	CAE	SCP_R_ICVF	NA	NA	NA	TRUE
RywiKb	Rb2s1Y	CAE	SCP_R_MO	NA	NA	NA	TRUE
P4iLZL	Rb2s1Y	CAE	SCR_R_FA	NA	NA	NA	TRUE
AjOsIL	Rb2s1Y	CAE	SFOF_R_ICVF	NA	NA	NA	TRUE
3aF0Uu	Rb2s1Y	CAE	SFOF_R_MD	NA	NA	NA	TRUE
j6RJ5B	Rb2s1Y	CAE	SLF_L_OD	NA	NA	NA	TRUE
NtASQe	Rb2s1Y	CAE	SLF_R_MD	NA	NA	NA	TRUE
SBs4uX	Rb2s1Y	CAE	SCC_MO	NA	NA	NA	TRUE
RibseT	Rb2s1Y	CAE	SCC_OD	NA	NA	NA	TRUE
50pzKG	Rb2s1Y	CAE	SS_L_ISOVF	NA	NA	NA	TRUE
SvX6nq	Rb2s1Y	CAE	Tapetum_L_MD	NA	NA	NA	TRUE

## Sheet: IDP to CAE_steiger
Action1
ID.Exposure	ID.Outcome	Exposure	Outcome	Snp_r2.Exposure	Snp_r2.Outcome	Correct_Causal_Direction	Steiger_Pval
voiGwn	MDnfDe	BCC_ICVF	CAE	3.30×10-2	2.81×10-4	TRUE	9.66×10-114
dQTu0g	MDnfDe	SS_L_ICVF	CAE	2.66×10-2	3.06×10-4	TRUE	8.06×10-88
xpqI54	MDnfDe	ILF_L_ICVF	CAE	2.63×10-2	2.90×10-4	TRUE	4.97×10-87
yacc5H	MDnfDe	PCT_MO	CAE	2.75×10-2	4.89×10-4	TRUE	1.17×10-86
lzNCPn	MDnfDe	FMI_ICVF	CAE	2.50×10-2	2.07×10-4	TRUE	3.31×10-85
Z6cslj	MDnfDe	GCC_ICVF	CAE	2.33×10-2	1.21×10-4	TRUE	8.13×10-84
OBnkmI	MDnfDe	SCC_ICVF	CAE	2.40×10-2	1.58×10-4	TRUE	8.97×10-84
AfEWoC	MDnfDe	IFOF_L_ICVF	CAE	2.44×10-2	2.57×10-4	TRUE	4.02×10-81
Xpwu6B	MDnfDe	ILF_R_ISOVF	CAE	2.47×10-2	3.11×10-4	TRUE	1.98×10-80
XxkUa8	MDnfDe	ILF_R_ICVF	CAE	2.37×10-2	2.25×10-4	TRUE	6.11×10-80
Xyyw2x	MDnfDe	AR_L_ICVF	CAE	2.37×10-2	3.18×10-4	TRUE	1.01×10-76
mrIjUF	MDnfDe	SLF_R_ICVF	CAE	2.09×10-2	8.27×10-5	TRUE	6.32×10-76
ZtREDW	MDnfDe	CH_R_ICVF	CAE	2.26×10-2	2.57×10-4	TRUE	1.34×10-74
3f1vyV	MDnfDe	IFOF_R_ICVF	CAE	2.31×10-2	3.29×10-4	TRUE	5.01×10-74
vz2ty5	MDnfDe	FMA_ICVF	CAE	1.99×10-2	8.83×10-5	TRUE	8.26×10-72
XtHZ2j	MDnfDe	SS_R_ICVF	CAE	2.15×10-2	2.45×10-4	TRUE	3.35×10-71
ChW0Fl	MDnfDe	SLF_L_ICVF	CAE	1.99×10-2	9.80×10-5	TRUE	4.94×10-71
zTztmT	MDnfDe	RIC_L_ICVF	CAE	2.26×10-2	4.49×10-4	TRUE	4.61×10-70
pSIoMT	MDnfDe	CCGP_R_ICVF	CAE	2.01×10-2	1.96×10-4	TRUE	1.24×10-67
ZWLBV2	MDnfDe	CCGP_L_ICVF	CAE	1.92×10-2	1.56×10-4	TRUE	9.45×10-66
C2KYqg	MDnfDe	AR_R_ICVF	CAE	1.90×10-2	1.53×10-4	TRUE	3.22×10-65
vCE82g	MDnfDe	CH_L_ICVF	CAE	1.92×10-2	1.82×10-4	TRUE	5.18×10-65
MpiQiq	MDnfDe	CP_L_ICVF	CAE	1.79×10-2	9.93×10-5	TRUE	2.54×10-64
AZXhad	MDnfDe	ICP_R_ICVF	CAE	1.85×10-2	1.92×10-4	TRUE	1.14×10-62
45CKkU	MDnfDe	CP_R_ICVF	CAE	1.85×10-2	2.54×10-4	TRUE	1.27×10-60
qHte10	MDnfDe	PTR_R_ICVF	CAE	1.82×10-2	1.97×10-4	TRUE	1.57×10-60
XsGYSy	MDnfDe	PLIC_R_ICVF	CAE	1.82×10-2	2.36×10-4	TRUE	4.17×10-60
x3HjKa	MDnfDe	ACR_R_ICVF	CAE	1.72×10-2	1.36×10-4	TRUE	6.45×10-60
9Zi5aw	MDnfDe	FST_R_ICVF	CAE	1.79×10-2	2.06×10-4	TRUE	2.31×10-59
RNgYi7	MDnfDe	PTR_L_ICVF	CAE	1.81×10-2	2.30×10-4	TRUE	2.50×10-59
LHVrsD	MDnfDe	RIC_R_ICVF	CAE	1.70×10-2	2.47×10-4	TRUE	2.07×10-55
ZY1J2c	MDnfDe	PLIC_L_ICVF	CAE	1.63×10-2	2.03×10-4	TRUE	3.20×10-54
DAJxNK	MDnfDe	ILF_L_ISOVF	CAE	1.62×10-2	1.87×10-4	TRUE	1.27×10-53
bkfjni	MDnfDe	ACR_L_ICVF	CAE	1.42×10-2	4.60×10-5	TRUE	3.27×10-53
jAx0FL	MDnfDe	ALIC_L_ICVF	CAE	1.49×10-2	9.58×10-5	TRUE	3.82×10-53
ME65eq	MDnfDe	EC_R_ICVF	CAE	1.50×10-2	9.62×10-5	TRUE	8.82×10-53
n0C0ag	MDnfDe	FST_L_ICVF	CAE	1.66×10-2	2.91×10-4	TRUE	3.48×10-52
yjvkrN	MDnfDe	ICP_L_ICVF	CAE	1.51×10-2	1.30×10-4	TRUE	4.23×10-52
ywi3JY	MDnfDe	ATR_L_ICVF	CAE	1.47×10-2	1.11×10-4	TRUE	5.57×10-51
sLVFhs	MDnfDe	STR_R_ICVF	CAE	1.54×10-2	1.89×10-4	TRUE	7.40×10-51
8GevRh	MDnfDe	ALIC_R_ICVF	CAE	1.47×10-2	1.32×10-4	TRUE	1.44×10-50
ipyFkb	MDnfDe	SS_L_MD	CAE	1.53×10-2	1.85×10-4	TRUE	1.55×10-50
wNsHeo	MDnfDe	FMI_MD	CAE	1.46×10-2	1.25×10-4	TRUE	3.90×10-50
wXMUoi	MDnfDe	IFOF_R_ISOVF	CAE	1.59×10-2	2.68×10-4	TRUE	4.03×10-50
QYzJzv	MDnfDe	MCP_ICVF	CAE	1.67×10-2	4.79×10-4	TRUE	1.23×10-48
mYd4QC	MDnfDe	PCR_L_ICVF	CAE	1.39×10-2	1.25×10-4	TRUE	1.27×10-47
6EFPwZ	MDnfDe	ILF_L_MD	CAE	1.38×10-2	1.11×10-4	TRUE	1.52×10-47
95SpNo	MDnfDe	SCC_FA	CAE	1.36×10-2	1.13×10-4	TRUE	6.16×10-47
93pwwT	MDnfDe	SCR_R_ICVF	CAE	1.36×10-2	1.32×10-4	TRUE	1.69×10-46
y46sS3	MDnfDe	ACR_L_MD	CAE	1.23×10-2	5.62×10-5	TRUE	3.61×10-45
I3Jj65	MDnfDe	STR_L_ICVF	CAE	1.32×10-2	1.43×10-4	TRUE	1.79×10-44
fHXZ73	MDnfDe	SS_R_MD	CAE	1.29×10-2	1.39×10-4	TRUE	2.22×10-43
260zDz	MDnfDe	ACR_R_MD	CAE	1.17×10-2	4.87×10-5	TRUE	3.40×10-43
hrYmCA	MDnfDe	PCR_R_ICVF	CAE	1.29×10-2	1.55×10-4	TRUE	6.42×10-43
MsCZZK	MDnfDe	ATR_R_ICVF	CAE	1.16×10-2	4.59×10-5	TRUE	1.10×10-42
E8Ava7	MDnfDe	UF_L_ICVF	CAE	1.26×10-2	1.42×10-4	TRUE	5.05×10-42
yVTUNp	MDnfDe	CCGP_R_MD	CAE	1.23×10-2	1.20×10-4	TRUE	6.02×10-42
MbNnHB	MDnfDe	EC_L_ICVF	CAE	1.10×10-2	4.48×10-5	TRUE	3.15×10-40
h71R2R	MDnfDe	UF_R_ICVF	CAE	1.18×10-2	1.21×10-4	TRUE	5.46×10-40
jJYRnV	MDnfDe	SCR_L_ICVF	CAE	1.21×10-2	1.87×10-4	TRUE	2.57×10-39
mLWGQG	MDnfDe	FMI_FA	CAE	1.07×10-2	5.77×10-5	TRUE	1.06×10-38
tM0l0a	MDnfDe	ILF_R_FA	CAE	1.15×10-2	1.38×10-4	TRUE	2.00×10-38
qvRjll	MDnfDe	STR_L_FA	CAE	1.04×10-2	4.74×10-5	TRUE	4.22×10-38
xJ5j2h	MDnfDe	CH_R_MD	CAE	1.14×10-2	1.48×10-4	TRUE	8.85×10-38
WgbIB0	MDnfDe	ILF_L_FA	CAE	1.07×10-2	9.37×10-5	TRUE	5.03×10-37
2kNQrN	MDnfDe	STR_R_OD	CAE	1.13×10-2	1.91×10-4	TRUE	3.20×10-36
hDDHTP	MDnfDe	ILF_R_MD	CAE	1.07×10-2	1.16×10-4	TRUE	4.28×10-36
YACliq	MDnfDe	Tapetum_R_ICVF	CAE	9.89×10-3	5.04×10-5	TRUE	6.50×10-36
6G8HLX	MDnfDe	IFOF_R_MD	CAE	1.07×10-2	1.24×10-4	TRUE	6.64×10-36
rcvwb8	MDnfDe	STR_R_FA	CAE	9.47×10-3	2.82×10-5	TRUE	1.24×10-35
Q7nZ0c	MDnfDe	IFOF_L_FA	CAE	9.46×10-3	4.81×10-5	TRUE	1.98×10-34
MQXVp7	MDnfDe	PTR_L_MD	CAE	9.54×10-3	6.11×10-5	TRUE	4.55×10-34
tehSyE	MDnfDe	SLF_R_ISOVF	CAE	1.16×10-2	3.56×10-4	TRUE	1.48×10-33
xU5mC6	MDnfDe	PCT_OD	CAE	9.92×10-3	1.29×10-4	TRUE	2.69×10-33
HqkT9K	MDnfDe	CP_R_OD	CAE	9.62×10-3	1.01×10-4	TRUE	4.07×10-33
pRVWAc	MDnfDe	STR_L_MO	CAE	1.10×10-2	2.99×10-4	TRUE	1.74×10-32
c3SqAK	MDnfDe	IFOF_L_MD	CAE	8.45×10-3	2.81×10-5	TRUE	9.60×10-32
pqHgj2	MDnfDe	PLIC_R_FA	CAE	1.06×10-2	2.85×10-4	TRUE	1.02×10-31
uelybK	MDnfDe	STR_R_MO	CAE	1.02×10-2	2.09×10-4	TRUE	1.35×10-31
RpOeY1	MDnfDe	SCC_MD	CAE	8.73×10-3	6.02×10-5	TRUE	3.95×10-31
QfBef1	MDnfDe	CCGP_L_MD	CAE	9.04×10-3	9.39×10-5	TRUE	6.17×10-31
y2DlUx	MDnfDe	PTR_R_MD	CAE	8.23×10-3	2.95×10-5	TRUE	8.02×10-31
ZY3kx9	MDnfDe	RIC_L_MD	CAE	9.91×10-3	2.23×10-4	TRUE	9.29×10-31
9E0lpz	MDnfDe	GCC_MD	CAE	9.76×10-3	2.07×10-4	TRUE	1.36×10-30
jAHNyd	MDnfDe	IFOF_L_ISOVF	CAE	8.59×10-3	6.32×10-5	TRUE	1.86×10-30
SbiCuP	MDnfDe	UF_R_MD	CAE	8.13×10-3	2.96×10-5	TRUE	1.87×10-30
VBjPpa	MDnfDe	IFOF_R_FA	CAE	8.94×10-3	1.01×10-4	TRUE	2.56×10-30
OmZGT4	MDnfDe	CH_L_MD	CAE	8.74×10-3	9.92×10-5	TRUE	1.21×10-29
AILf1N	MDnfDe	SLF_L_MD	CAE	8.30×10-3	6.52×10-5	TRUE	2.64×10-29
Jya9wo	MDnfDe	SCR_L_MD	CAE	8.83×10-3	1.90×10-4	TRUE	9.25×10-28
SNSkKR	MDnfDe	SCP_R_ICVF	CAE	8.87×10-3	1.97×10-4	TRUE	9.39×10-28
4IQBVM	MDnfDe	PLIC_L_FA	CAE	1.00×10-2	4.11×10-4	TRUE	1.17×10-27
OvAJV0	MDnfDe	EC_L_OD	CAE	8.88×10-3	1.93×10-4	TRUE	1.36×10-27
WvmPxI	MDnfDe	STR_L_OD	CAE	8.52×10-3	1.59×10-4	TRUE	3.71×10-27
95r4XM	MDnfDe	SFOF_L_OD	CAE	7.95×10-3	9.10×10-5	TRUE	4.28×10-27
zjP6t3	MDnfDe	SCR_R_MD	CAE	7.89×10-3	9.66×10-5	TRUE	5.66×10-27
7HkoMa	MDnfDe	GCC_OD	CAE	7.84×10-3	9.23×10-5	TRUE	6.02×10-27
RxTcIl	MDnfDe	EC_R_OD	CAE	9.00×10-3	2.48×10-4	TRUE	8.65×10-27
er3GKp	MDnfDe	SS_R_ISOVF	CAE	8.17×10-3	1.28×10-4	TRUE	9.91×10-27
XyY7dm	MDnfDe	SS_L_FA	CAE	8.54×10-3	1.99×10-4	TRUE	2.92×10-26
61COSw	MDnfDe	SCP_L_ICVF	CAE	8.35×10-3	1.84×10-4	TRUE	3.29×10-26
93AtsZ	MDnfDe	EC_R_MD	CAE	7.73×10-3	9.46×10-5	TRUE	3.47×10-26
KjYzM1	MDnfDe	ACR_R_ISOVF	CAE	7.28×10-3	6.28×10-5	TRUE	5.88×10-26
TSH7cB	MDnfDe	EC_R_ISOVF	CAE	7.41×10-3	8.71×10-5	TRUE	2.71×10-25
02MRpB	MDnfDe	PCR_R_MD	CAE	6.91×10-3	4.24×10-5	TRUE	3.52×10-25
wm0jiz	MDnfDe	PLIC_L_MO	CAE	8.07×10-3	1.91×10-4	TRUE	4.26×10-25
lGez6x	MDnfDe	PLIC_R_MO	CAE	7.57×10-3	1.27×10-4	TRUE	6.46×10-25
ePO0UX	MDnfDe	UF_L_MD	CAE	6.24×10-3	9.02×10-6	TRUE	8.44×10-25
wquK6w	MDnfDe	EC_L_FA	CAE	7.39×10-3	1.10×10-4	TRUE	1.77×10-24
48XTY2	MDnfDe	ML_R_ICVF	CAE	7.03×10-3	8.46×10-5	TRUE	3.03×10-24
ZKqnEj	MDnfDe	PCR_L_MD	CAE	6.60×10-3	3.88×10-5	TRUE	3.30×10-24
egiEQy	MDnfDe	PTR_L_ISOVF	CAE	6.58×10-3	4.02×10-5	TRUE	4.50×10-24
bdsjXg	MDnfDe	BCC_MD	CAE	6.86×10-3	7.16×10-5	TRUE	4.72×10-24
yjOHfN	MDnfDe	ALIC_L_OD	CAE	7.43×10-3	1.51×10-4	TRUE	8.27×10-24
dG9v4d	MDnfDe	SLF_R_FA	CAE	7.02×10-3	1.01×10-4	TRUE	1.82×10-23
En96cU	MDnfDe	ACR_L_ISOVF	CAE	6.73×10-3	7.73×10-5	TRUE	2.16×10-23
iTb472	MDnfDe	STR_L_ISOVF	CAE	7.32×10-3	1.47×10-4	TRUE	2.74×10-23
1jfcqO	MDnfDe	BCC_MO	CAE	6.53×10-3	5.98×10-5	TRUE	2.82×10-23
ZzEqbX	MDnfDe	STR_R_ISOVF	CAE	6.94×10-3	1.14×10-4	TRUE	8.69×10-23
zFrK5t	MDnfDe	Tapetum_L_ICVF	CAE	6.83×10-3	1.04×10-4	TRUE	1.08×10-22
VGgqwy	MDnfDe	SFOF_R_OD	CAE	7.92×10-3	2.89×10-4	TRUE	1.90×10-22
Vv0lwi	MDnfDe	CCGP_R_FA	CAE	7.65×10-3	2.41×10-4	TRUE	2.00×10-22
6Ifj8k	MDnfDe	Tapetum_L_FA	CAE	8.12×10-3	3.45×10-4	TRUE	3.34×10-22
Ph6fLR	MDnfDe	EC_L_ISOVF	CAE	6.99×10-3	1.55×10-4	TRUE	5.90×10-22
v7iBl4	MDnfDe	RIC_L_FA	CAE	6.50×10-3	9.92×10-5	TRUE	7.19×10-22
5vzHq4	MDnfDe	Fornix_ICVF	CAE	6.13×10-3	5.47×10-5	TRUE	8.68×10-22
F2tbmf	MDnfDe	EC_R_FA	CAE	6.34×10-3	8.02×10-5	TRUE	1.15×10-21
atMw3S	MDnfDe	ATR_R_FA	CAE	7.31×10-3	2.37×10-4	TRUE	2.29×10-21
2D5FGb	MDnfDe	ALIC_L_MD	CAE	7.06×10-3	2.28×10-4	TRUE	6.56×10-21
NtASQe	MDnfDe	SLF_R_MD	CAE	5.22×10-3	8.74×10-6	TRUE	7.50×10-21
q203iJ	MDnfDe	PTR_L_FA	CAE	5.77×10-3	4.85×10-5	TRUE	1.08×10-20
fdP0en	MDnfDe	RIC_R_MD	CAE	6.57×10-3	1.58×10-4	TRUE	1.14×10-20
KYR7K6	MDnfDe	RIC_R_FA	CAE	5.92×10-3	8.96×10-5	TRUE	4.32×10-20
fStoD6	MDnfDe	ACR_R_OD	CAE	5.87×10-3	8.80×10-5	TRUE	6.01×10-20
7VmonM	MDnfDe	ATR_L_MD	CAE	5.04×10-3	1.19×10-5	TRUE	6.54×10-20
VHeMXc	MDnfDe	ICP_R_MD	CAE	5.07×10-3	1.78×10-5	TRUE	8.30×10-20
gZOpwC	MDnfDe	SCR_R_OD	CAE	5.44×10-3	4.85×10-5	TRUE	1.02×10-19
McklvT	MDnfDe	Tapetum_R_FA	CAE	7.10×10-3	3.04×10-4	TRUE	1.46×10-19
xqMEGj	MDnfDe	SS_R_FA	CAE	5.72×10-3	8.62×10-5	TRUE	2.82×10-19
RgcKvM	MDnfDe	PLIC_L_MD	CAE	5.09×10-3	2.83×10-5	TRUE	2.87×10-19
ZVPduq	MDnfDe	UF_L_OD	CAE	5.60×10-3	7.75×10-5	TRUE	4.33×10-19
CLwOVV	MDnfDe	MCP_FA	CAE	5.65×10-3	8.99×10-5	TRUE	6.24×10-19
p6qQj0	MDnfDe	CCGP_R_ISOVF	CAE	6.05×10-3	1.52×10-4	TRUE	8.42×10-19
xNPQ69	MDnfDe	GCC_FA	CAE	5.40×10-3	7.97×10-5	TRUE	1.57×10-18
R1YJX7	MDnfDe	AR_L_ISOVF	CAE	4.71×10-3	1.58×10-5	TRUE	2.30×10-18
ZxT7UM	MDnfDe	ACR_R_FA	CAE	5.52×10-3	1.01×10-4	TRUE	2.31×10-18
Byw4UR	MDnfDe	EC_L_MD	CAE	5.40×10-3	8.40×10-5	TRUE	3.41×10-18
erU8mK	MDnfDe	RIC_L_MO	CAE	4.67×10-3	1.94×10-5	TRUE	3.58×10-18
6sZgTT	MDnfDe	BCC_FA	CAE	5.01×10-3	4.86×10-5	TRUE	4.02×10-18
2icPkm	MDnfDe	SCP_L_FA	CAE	6.04×10-3	2.08×10-4	TRUE	6.96×10-18
NjnCxr	MDnfDe	SLF_L_ISOVF	CAE	5.32×10-3	9.56×10-5	TRUE	1.37×10-17
F1Exto	MDnfDe	Fornix_MD	CAE	5.12×10-3	7.36×10-5	TRUE	1.65×10-17
foz4ud	MDnfDe	PCR_R_MO	CAE	5.16×10-3	8.04×10-5	TRUE	1.84×10-17
Tyz7lS	MDnfDe	MCP_OD	CAE	5.34×10-3	1.13×10-4	TRUE	1.99×10-17
O7SzcR	MDnfDe	ICP_L_MD	CAE	4.68×10-3	3.57×10-5	TRUE	2.02×10-17
pJZi9M	MDnfDe	UF_L_FA	CAE	5.38×10-3	1.14×10-4	TRUE	2.21×10-17
NFAP0q	MDnfDe	FMA_FA	CAE	5.40×10-3	1.46×10-4	TRUE	9.74×10-17
qO8bNb	MDnfDe	UF_R_FA	CAE	5.29×10-3	1.35×10-4	TRUE	1.38×10-16
ZEj9sA	MDnfDe	BCC_OD	CAE	5.37×10-3	1.59×10-4	TRUE	1.64×10-16
R4F2SE	MDnfDe	ALIC_L_FA	CAE	5.05×10-3	1.17×10-4	TRUE	2.47×10-16
mSEoD6	MDnfDe	PLIC_R_OD	CAE	6.13×10-3	3.31×10-4	TRUE	2.80×10-16
cDKjT8	MDnfDe	ALIC_R_MO	CAE	5.26×10-3	1.54×10-4	TRUE	2.83×10-16
NekYmw	MDnfDe	SCR_L_OD	CAE	4.00×10-3	1.23×10-5	TRUE	4.75×10-16
R577jE	MDnfDe	RIC_R_MO	CAE	6.41×10-3	4.21×10-4	TRUE	5.12×10-16
zFoqPW	MDnfDe	ALIC_R_OD	CAE	5.60×10-3	2.34×10-4	TRUE	5.39×10-16
F0oEpy	MDnfDe	ACR_L_OD	CAE	4.67×10-3	8.33×10-5	TRUE	8.14×10-16
LCRAOY	MDnfDe	CP_L_OD	CAE	4.29×10-3	4.36×10-5	TRUE	1.16×10-15
OnpaRa	MDnfDe	PCT_MD	CAE	4.40×10-3	5.86×10-5	TRUE	1.53×10-15
3zLCa7	MDnfDe	PLIC_L_OD	CAE	4.80×10-3	1.17×10-4	TRUE	1.80×10-15
FpNxlT	MDnfDe	SFOF_L_ICVF	CAE	4.72×10-3	1.01×10-4	TRUE	2.23×10-15
PACfEI	MDnfDe	ML_L_ICVF	CAE	4.60×10-3	9.85×10-5	TRUE	3.47×10-15
OZ6pqp	MDnfDe	fornix_ISOVF	CAE	3.78×10-3	1.13×10-5	TRUE	3.87×10-15
WneLuI	MDnfDe	Fornix_FA	CAE	3.89×10-3	2.05×10-5	TRUE	5.35×10-15
o9FqQY	MDnfDe	CH_R_FA	CAE	5.01×10-3	1.83×10-4	TRUE	9.40×10-15
AIzHlb	MDnfDe	AR_R_MD	CAE	3.72×10-3	1.94×10-5	TRUE	2.06×10-14
zcx70U	MDnfDe	PCR_R_OD	CAE	4.20×10-3	7.16×10-5	TRUE	2.56×10-14
Rt7pgF	MDnfDe	Tapetum_R_MD	CAE	4.46×10-3	1.10×10-4	TRUE	2.77×10-14
irzQTr	MDnfDe	CCGP_L_ISOVF	CAE	3.58×10-3	1.27×10-5	TRUE	2.79×10-14
BMQmoI	MDnfDe	SLF_L_FA	CAE	3.76×10-3	2.58×10-5	TRUE	2.84×10-14
GaQaqq	MDnfDe	ATR_L_ISOVF	CAE	3.72×10-3	2.36×10-5	TRUE	3.36×10-14
ZMmf6X	MDnfDe	SLF_R_OD	CAE	3.99×10-3	5.12×10-5	TRUE	3.86×10-14
79b974	MDnfDe	FMA_MD	CAE	4.71×10-3	1.70×10-4	TRUE	5.79×10-14
diCMrP	MDnfDe	PCR_L_FA	CAE	3.65×10-3	2.47×10-5	TRUE	6.61×10-14
KSDcOZ	MDnfDe	MCP_MO	CAE	3.41×10-3	9.18×10-6	TRUE	7.33×10-14
2LVN1C	MDnfDe	SCR_L_FA	CAE	3.57×10-3	2.18×10-5	TRUE	7.44×10-14
iEXbJE	MDnfDe	SCR_L_MO	CAE	3.85×10-3	5.12×10-5	TRUE	8.38×10-14
Uxe6h4	MDnfDe	AR_L_FA	CAE	3.63×10-3	2.62×10-5	TRUE	9.05×10-14
50pzKG	MDnfDe	SS_L_ISOVF	CAE	3.84×10-3	4.91×10-5	TRUE	1.13×10-13
M5vqWW	MDnfDe	AR_R_ISOVF	CAE	3.87×10-3	5.32×10-5	TRUE	1.17×10-13
opGU81	MDnfDe	FMI_OD	CAE	3.46×10-3	1.63×10-5	TRUE	1.36×10-13
RB5yS7	MDnfDe	ALIC_R_FA	CAE	3.92×10-3	6.91×10-5	TRUE	1.53×10-13
zQiQ1n	MDnfDe	FMI_ISOVF	CAE	4.27×10-3	1.16×10-4	TRUE	1.61×10-13
jWhkiO	MDnfDe	CP_R_MO	CAE	4.19×10-3	1.17×10-4	TRUE	2.31×10-13
Zki2qI	MDnfDe	SCP_R_FA	CAE	4.65×10-3	2.07×10-4	TRUE	2.45×10-13
xnn9bd	MDnfDe	FMA_ISOVF	CAE	4.31×10-3	1.37×10-4	TRUE	2.92×10-13
U6cx7u	MDnfDe	ACR_L_FA	CAE	3.43×10-3	2.48×10-5	TRUE	3.22×10-13
EJFBWa	MDnfDe	SCR_R_ISOVF	CAE	3.64×10-3	4.70×10-5	TRUE	3.71×10-13
P4iLZL	MDnfDe	SCR_R_FA	CAE	3.57×10-3	3.99×10-5	TRUE	3.80×10-13
NhJ76f	MDnfDe	ALIC_R_MD	CAE	4.08×10-3	1.15×10-4	TRUE	4.87×10-13
isipUo	MDnfDe	ML_L_MO	CAE	3.05×10-3	5.02×10-6	TRUE	5.90×10-13
h91jbo	MDnfDe	UF_R_OD	CAE	3.61×10-3	5.19×10-5	TRUE	8.77×10-13
CJGoU2	MDnfDe	ML_R_MO	CAE	3.63×10-3	5.97×10-5	TRUE	9.13×10-13
WEZYxb	MDnfDe	Fornix_OD	CAE	3.18×10-3	1.40×10-5	TRUE	1.17×10-12
2hjajf	MDnfDe	SCP_R_MD	CAE	4.37×10-3	1.92×10-4	TRUE	1.23×10-12
vcfxXP	MDnfDe	ACR_R_MO	CAE	3.66×10-3	7.47×10-5	TRUE	1.82×10-12
shdrtS	MDnfDe	CP_L_FA	CAE	4.58×10-3	2.55×10-4	TRUE	2.02×10-12
aUJIvj	MDnfDe	SFOF_L_FA	CAE	3.68×10-3	8.03×10-5	TRUE	2.78×10-12
Fv8bsP	MDnfDe	ALIC_L_ISOVF	CAE	3.80×10-3	1.08×10-4	TRUE	3.32×10-12
SBs4uX	MDnfDe	SCC_MO	CAE	2.99×10-3	1.42×10-5	TRUE	6.05×10-12
jBnhpd	MDnfDe	PTR_R_ISOVF	CAE	3.87×10-3	1.31×10-4	TRUE	6.49×10-12
MCgWCe	MDnfDe	CCGP_L_OD	CAE	3.30×10-3	5.04×10-5	TRUE	1.04×10-11
w4QJQR	MDnfDe	CP_L_MO	CAE	3.04×10-3	2.71×10-5	TRUE	1.21×10-11
RibseT	MDnfDe	SCC_OD	CAE	2.87×10-3	1.42×10-5	TRUE	1.70×10-11
PlEAUG	MDnfDe	CP_R_FA	CAE	4.07×10-3	2.13×10-4	TRUE	2.31×10-11
d8kmp7	MDnfDe	ATR_R_ISOVF	CAE	2.74×10-3	1.06×10-5	TRUE	3.18×10-11
AjOsIL	MDnfDe	SFOF_R_ICVF	CAE	3.00×10-3	4.35×10-5	TRUE	7.52×10-11
IHOsw8	MDnfDe	SFOF_R_FA	CAE	2.62×10-3	1.86×10-5	TRUE	2.40×10-10
BUl0Hc	MDnfDe	ICP_R_FA	CAE	3.40×10-3	1.40×10-4	TRUE	2.70×10-10
tla2IV	MDnfDe	EC_L_MO	CAE	3.10×10-3	8.08×10-5	TRUE	2.83×10-10
ErCWFs	MDnfDe	ILF_R_OD	CAE	2.96×10-3	7.35×10-5	TRUE	5.66×10-10
aMRsJ4	MDnfDe	RIC_L_ISOVF	CAE	2.75×10-3	4.69×10-5	TRUE	5.76×10-10
Wm0oij	MDnfDe	GCC_ISOVF	CAE	3.12×10-3	1.06×10-4	TRUE	6.12×10-10
HMzatM	MDnfDe	CCGP_R_MO	CAE	3.41×10-3	1.62×10-4	TRUE	6.86×10-10
e1fmUg	MDnfDe	CCGP_L_MO	CAE	2.35×10-3	1.42×10-5	TRUE	1.59×10-9
Nd0SFW	MDnfDe	CCGP_L_FA	CAE	2.60×10-3	4.32×10-5	TRUE	1.93×10-9
b1LLw7	MDnfDe	SCR_L_ISOVF	CAE	3.00×10-3	1.12×10-4	TRUE	1.98×10-9
vVc4Ez	MDnfDe	SS_R_MO	CAE	2.13×10-3	8.32×10-6	TRUE	4.95×10-9
nKNvxf	MDnfDe	SCR_R_MO	CAE	2.24×10-3	2.18×10-5	TRUE	6.59×10-9
PBth7X	MDnfDe	PCR_L_ISOVF	CAE	2.70×10-3	8.41×10-5	TRUE	7.25×10-9
M1nCar	MDnfDe	FMA_OD	CAE	3.80×10-3	3.55×10-4	TRUE	7.29×10-9
78xbUZ	MDnfDe	CH_R_OD	CAE	3.28×10-3	2.28×10-4	TRUE	1.17×10-8
sfIiKc	MDnfDe	SCP_L_MD	CAE	2.20×10-3	2.79×10-5	TRUE	1.59×10-8
SvX6nq	MDnfDe	Tapetum_L_MD	CAE	2.00×10-3	8.73×10-6	TRUE	1.68×10-8
bMlKsL	MDnfDe	PCT_ISOVF	CAE	2.11×10-3	2.27×10-5	TRUE	2.27×10-8
j6RJ5B	MDnfDe	SLF_L_OD	CAE	2.30×10-3	5.49×10-5	TRUE	4.44×10-8
4njuHg	MDnfDe	PCT_FA	CAE	2.32×10-3	6.70×10-5	TRUE	5.70×10-8
69tZ9e	MDnfDe	BCC_ISOCF	CAE	2.55×10-3	1.16×10-4	TRUE	6.94×10-8
sMJAwD	MDnfDe	PTR_R_OD	CAE	1.98×10-3	2.11×10-5	TRUE	7.15×10-8
TTFLio	MDnfDe	PCR_L_OD	CAE	2.14×10-3	4.33×10-5	TRUE	8.44×10-8
RywiKb	MDnfDe	SCP_R_MO	CAE	2.05×10-3	3.52×10-5	TRUE	9.42×10-8
IhlFVx	MDnfDe	CP_L_MD	CAE	2.31×10-3	8.16×10-5	TRUE	1.12×10-7
3Q1du0	MDnfDe	ALIC_R_ISOVF	CAE	2.52×10-3	1.49×10-4	TRUE	2.49×10-7
3RYah0	MDnfDe	FST_R_MD	CAE	2.14×10-3	8.91×10-5	TRUE	6.31×10-7
3xB9Sy	MDnfDe	ML_L_OD	CAE	2.04×10-3	7.38×10-5	TRUE	6.74×10-7
GfJigB	MDnfDe	PCR_R_ISOVF	CAE	2.11×10-3	1.12×10-4	TRUE	1.76×10-6
ktnBZz	MDnfDe	IFOF_L_OD	CAE	2.13×10-3	1.50×10-4	TRUE	4.54×10-6
PVeiPD	MDnfDe	FST_R_OD	CAE	2.05×10-3	1.33×10-4	TRUE	5.25×10-6
nxyiuk	MDnfDe	FMI_MO	CAE	2.43×10-3	3.60×10-4	TRUE	4.14×10-5
3aF0Uu	MDnfDe	SFOF_R_MD	CAE	1.95×10-3	2.12×10-4	TRUE	6.36×10-5
Action3
ID.Exposure	ID.Outcome	Exposure	Outcome	Snp_r2.Exposure	Snp_r2.Outcome	Correct_Causal_Direction	Steiger_Pval
voiGwn	Rb2s1Y	BCC_ICVF	CAE	3.30×10-2	2.81×10-4	TRUE	9.66×10-114
dQTu0g	Rb2s1Y	SS_L_ICVF	CAE	2.66×10-2	3.06×10-4	TRUE	8.06×10-88
xpqI54	Rb2s1Y	ILF_L_ICVF	CAE	2.63×10-2	2.90×10-4	TRUE	4.97×10-87
yacc5H	Rb2s1Y	PCT_MO	CAE	2.75×10-2	4.89×10-4	TRUE	1.17×10-86
lzNCPn	Rb2s1Y	FMI_ICVF	CAE	2.50×10-2	2.07×10-4	TRUE	3.31×10-85
Z6cslj	Rb2s1Y	GCC_ICVF	CAE	2.33×10-2	1.21×10-4	TRUE	8.13×10-84
OBnkmI	Rb2s1Y	SCC_ICVF	CAE	2.40×10-2	1.58×10-4	TRUE	8.97×10-84
AfEWoC	Rb2s1Y	IFOF_L_ICVF	CAE	2.44×10-2	2.57×10-4	TRUE	4.02×10-81
Xpwu6B	Rb2s1Y	ILF_R_ISOVF	CAE	2.47×10-2	3.11×10-4	TRUE	1.98×10-80
XxkUa8	Rb2s1Y	ILF_R_ICVF	CAE	2.37×10-2	2.25×10-4	TRUE	6.11×10-80
Xyyw2x	Rb2s1Y	AR_L_ICVF	CAE	2.37×10-2	3.18×10-4	TRUE	1.01×10-76
mrIjUF	Rb2s1Y	SLF_R_ICVF	CAE	2.09×10-2	8.27×10-5	TRUE	6.32×10-76
ZtREDW	Rb2s1Y	CH_R_ICVF	CAE	2.26×10-2	2.57×10-4	TRUE	1.34×10-74
3f1vyV	Rb2s1Y	IFOF_R_ICVF	CAE	2.31×10-2	3.29×10-4	TRUE	5.01×10-74
vz2ty5	Rb2s1Y	FMA_ICVF	CAE	1.99×10-2	8.83×10-5	TRUE	8.26×10-72
XtHZ2j	Rb2s1Y	SS_R_ICVF	CAE	2.15×10-2	2.45×10-4	TRUE	3.35×10-71
ChW0Fl	Rb2s1Y	SLF_L_ICVF	CAE	1.99×10-2	9.80×10-5	TRUE	4.94×10-71
zTztmT	Rb2s1Y	RIC_L_ICVF	CAE	2.26×10-2	4.49×10-4	TRUE	4.61×10-70
pSIoMT	Rb2s1Y	CCGP_R_ICVF	CAE	2.01×10-2	1.96×10-4	TRUE	1.24×10-67
ZWLBV2	Rb2s1Y	CCGP_L_ICVF	CAE	1.92×10-2	1.56×10-4	TRUE	9.45×10-66
C2KYqg	Rb2s1Y	AR_R_ICVF	CAE	1.90×10-2	1.53×10-4	TRUE	3.22×10-65
vCE82g	Rb2s1Y	CH_L_ICVF	CAE	1.92×10-2	1.82×10-4	TRUE	5.18×10-65
MpiQiq	Rb2s1Y	CP_L_ICVF	CAE	1.79×10-2	9.93×10-5	TRUE	2.54×10-64
AZXhad	Rb2s1Y	ICP_R_ICVF	CAE	1.85×10-2	1.92×10-4	TRUE	1.14×10-62
45CKkU	Rb2s1Y	CP_R_ICVF	CAE	1.85×10-2	2.54×10-4	TRUE	1.27×10-60
qHte10	Rb2s1Y	PTR_R_ICVF	CAE	1.82×10-2	1.97×10-4	TRUE	1.57×10-60
XsGYSy	Rb2s1Y	PLIC_R_ICVF	CAE	1.82×10-2	2.36×10-4	TRUE	4.17×10-60
x3HjKa	Rb2s1Y	ACR_R_ICVF	CAE	1.72×10-2	1.36×10-4	TRUE	6.45×10-60
9Zi5aw	Rb2s1Y	FST_R_ICVF	CAE	1.79×10-2	2.06×10-4	TRUE	2.31×10-59
RNgYi7	Rb2s1Y	PTR_L_ICVF	CAE	1.81×10-2	2.30×10-4	TRUE	2.50×10-59
LHVrsD	Rb2s1Y	RIC_R_ICVF	CAE	1.70×10-2	2.47×10-4	TRUE	2.07×10-55
ZY1J2c	Rb2s1Y	PLIC_L_ICVF	CAE	1.63×10-2	2.03×10-4	TRUE	3.20×10-54
DAJxNK	Rb2s1Y	ILF_L_ISOVF	CAE	1.62×10-2	1.87×10-4	TRUE	1.27×10-53
bkfjni	Rb2s1Y	ACR_L_ICVF	CAE	1.42×10-2	4.60×10-5	TRUE	3.27×10-53
jAx0FL	Rb2s1Y	ALIC_L_ICVF	CAE	1.49×10-2	9.58×10-5	TRUE	3.82×10-53
ME65eq	Rb2s1Y	EC_R_ICVF	CAE	1.50×10-2	9.62×10-5	TRUE	8.82×10-53
n0C0ag	Rb2s1Y	FST_L_ICVF	CAE	1.66×10-2	2.91×10-4	TRUE	3.48×10-52
yjvkrN	Rb2s1Y	ICP_L_ICVF	CAE	1.51×10-2	1.30×10-4	TRUE	4.23×10-52
ywi3JY	Rb2s1Y	ATR_L_ICVF	CAE	1.47×10-2	1.11×10-4	TRUE	5.57×10-51
sLVFhs	Rb2s1Y	STR_R_ICVF	CAE	1.54×10-2	1.89×10-4	TRUE	7.40×10-51
8GevRh	Rb2s1Y	ALIC_R_ICVF	CAE	1.47×10-2	1.32×10-4	TRUE	1.44×10-50
ipyFkb	Rb2s1Y	SS_L_MD	CAE	1.53×10-2	1.85×10-4	TRUE	1.55×10-50
wNsHeo	Rb2s1Y	FMI_MD	CAE	1.46×10-2	1.25×10-4	TRUE	3.90×10-50
wXMUoi	Rb2s1Y	IFOF_R_ISOVF	CAE	1.59×10-2	2.68×10-4	TRUE	4.03×10-50
QYzJzv	Rb2s1Y	MCP_ICVF	CAE	1.67×10-2	4.79×10-4	TRUE	1.23×10-48
mYd4QC	Rb2s1Y	PCR_L_ICVF	CAE	1.39×10-2	1.25×10-4	TRUE	1.27×10-47
6EFPwZ	Rb2s1Y	ILF_L_MD	CAE	1.38×10-2	1.11×10-4	TRUE	1.52×10-47
95SpNo	Rb2s1Y	SCC_FA	CAE	1.36×10-2	1.13×10-4	TRUE	6.16×10-47
93pwwT	Rb2s1Y	SCR_R_ICVF	CAE	1.36×10-2	1.32×10-4	TRUE	1.69×10-46
y46sS3	Rb2s1Y	ACR_L_MD	CAE	1.23×10-2	5.62×10-5	TRUE	3.61×10-45
I3Jj65	Rb2s1Y	STR_L_ICVF	CAE	1.32×10-2	1.43×10-4	TRUE	1.79×10-44
fHXZ73	Rb2s1Y	SS_R_MD	CAE	1.29×10-2	1.39×10-4	TRUE	2.22×10-43
260zDz	Rb2s1Y	ACR_R_MD	CAE	1.17×10-2	4.87×10-5	TRUE	3.40×10-43
hrYmCA	Rb2s1Y	PCR_R_ICVF	CAE	1.29×10-2	1.55×10-4	TRUE	6.42×10-43
MsCZZK	Rb2s1Y	ATR_R_ICVF	CAE	1.16×10-2	4.59×10-5	TRUE	1.10×10-42
E8Ava7	Rb2s1Y	UF_L_ICVF	CAE	1.26×10-2	1.42×10-4	TRUE	5.05×10-42
yVTUNp	Rb2s1Y	CCGP_R_MD	CAE	1.23×10-2	1.20×10-4	TRUE	6.02×10-42
MbNnHB	Rb2s1Y	EC_L_ICVF	CAE	1.10×10-2	4.48×10-5	TRUE	3.15×10-40
h71R2R	Rb2s1Y	UF_R_ICVF	CAE	1.18×10-2	1.21×10-4	TRUE	5.46×10-40
jJYRnV	Rb2s1Y	SCR_L_ICVF	CAE	1.21×10-2	1.87×10-4	TRUE	2.57×10-39
mLWGQG	Rb2s1Y	FMI_FA	CAE	1.07×10-2	5.77×10-5	TRUE	1.06×10-38
tM0l0a	Rb2s1Y	ILF_R_FA	CAE	1.15×10-2	1.38×10-4	TRUE	2.00×10-38
qvRjll	Rb2s1Y	STR_L_FA	CAE	1.04×10-2	4.74×10-5	TRUE	4.22×10-38
xJ5j2h	Rb2s1Y	CH_R_MD	CAE	1.14×10-2	1.48×10-4	TRUE	8.85×10-38
WgbIB0	Rb2s1Y	ILF_L_FA	CAE	1.07×10-2	9.37×10-5	TRUE	5.03×10-37
2kNQrN	Rb2s1Y	STR_R_OD	CAE	1.13×10-2	1.91×10-4	TRUE	3.20×10-36
hDDHTP	Rb2s1Y	ILF_R_MD	CAE	1.07×10-2	1.16×10-4	TRUE	4.28×10-36
YACliq	Rb2s1Y	Tapetum_R_ICVF	CAE	9.89×10-3	5.04×10-5	TRUE	6.50×10-36
6G8HLX	Rb2s1Y	IFOF_R_MD	CAE	1.07×10-2	1.24×10-4	TRUE	6.64×10-36
rcvwb8	Rb2s1Y	STR_R_FA	CAE	9.47×10-3	2.82×10-5	TRUE	1.24×10-35
Q7nZ0c	Rb2s1Y	IFOF_L_FA	CAE	9.46×10-3	4.81×10-5	TRUE	1.98×10-34
MQXVp7	Rb2s1Y	PTR_L_MD	CAE	9.54×10-3	6.11×10-5	TRUE	4.55×10-34
tehSyE	Rb2s1Y	SLF_R_ISOVF	CAE	1.16×10-2	3.56×10-4	TRUE	1.48×10-33
xU5mC6	Rb2s1Y	PCT_OD	CAE	9.92×10-3	1.29×10-4	TRUE	2.69×10-33
HqkT9K	Rb2s1Y	CP_R_OD	CAE	9.62×10-3	1.01×10-4	TRUE	4.07×10-33
pRVWAc	Rb2s1Y	STR_L_MO	CAE	1.10×10-2	2.99×10-4	TRUE	1.74×10-32
c3SqAK	Rb2s1Y	IFOF_L_MD	CAE	8.45×10-3	2.81×10-5	TRUE	9.60×10-32
pqHgj2	Rb2s1Y	PLIC_R_FA	CAE	1.06×10-2	2.85×10-4	TRUE	1.02×10-31
uelybK	Rb2s1Y	STR_R_MO	CAE	1.02×10-2	2.09×10-4	TRUE	1.35×10-31
RpOeY1	Rb2s1Y	SCC_MD	CAE	8.73×10-3	6.02×10-5	TRUE	3.95×10-31
QfBef1	Rb2s1Y	CCGP_L_MD	CAE	9.04×10-3	9.39×10-5	TRUE	6.17×10-31
y2DlUx	Rb2s1Y	PTR_R_MD	CAE	8.23×10-3	2.95×10-5	TRUE	8.02×10-31
ZY3kx9	Rb2s1Y	RIC_L_MD	CAE	9.91×10-3	2.23×10-4	TRUE	9.29×10-31
9E0lpz	Rb2s1Y	GCC_MD	CAE	9.76×10-3	2.07×10-4	TRUE	1.36×10-30
jAHNyd	Rb2s1Y	IFOF_L_ISOVF	CAE	8.59×10-3	6.32×10-5	TRUE	1.86×10-30
SbiCuP	Rb2s1Y	UF_R_MD	CAE	8.13×10-3	2.96×10-5	TRUE	1.87×10-30
VBjPpa	Rb2s1Y	IFOF_R_FA	CAE	8.94×10-3	1.01×10-4	TRUE	2.56×10-30
OmZGT4	Rb2s1Y	CH_L_MD	CAE	8.74×10-3	9.92×10-5	TRUE	1.21×10-29
AILf1N	Rb2s1Y	SLF_L_MD	CAE	8.30×10-3	6.52×10-5	TRUE	2.64×10-29
Jya9wo	Rb2s1Y	SCR_L_MD	CAE	8.83×10-3	1.90×10-4	TRUE	9.25×10-28
SNSkKR	Rb2s1Y	SCP_R_ICVF	CAE	8.87×10-3	1.97×10-4	TRUE	9.39×10-28
4IQBVM	Rb2s1Y	PLIC_L_FA	CAE	1.00×10-2	4.11×10-4	TRUE	1.17×10-27
OvAJV0	Rb2s1Y	EC_L_OD	CAE	8.88×10-3	1.93×10-4	TRUE	1.36×10-27
WvmPxI	Rb2s1Y	STR_L_OD	CAE	8.52×10-3	1.59×10-4	TRUE	3.71×10-27
95r4XM	Rb2s1Y	SFOF_L_OD	CAE	7.95×10-3	9.10×10-5	TRUE	4.28×10-27
zjP6t3	Rb2s1Y	SCR_R_MD	CAE	7.89×10-3	9.66×10-5	TRUE	5.66×10-27
7HkoMa	Rb2s1Y	GCC_OD	CAE	7.84×10-3	9.23×10-5	TRUE	6.02×10-27
RxTcIl	Rb2s1Y	EC_R_OD	CAE	9.00×10-3	2.48×10-4	TRUE	8.65×10-27
er3GKp	Rb2s1Y	SS_R_ISOVF	CAE	8.17×10-3	1.28×10-4	TRUE	9.91×10-27
XyY7dm	Rb2s1Y	SS_L_FA	CAE	8.54×10-3	1.99×10-4	TRUE	2.92×10-26
61COSw	Rb2s1Y	SCP_L_ICVF	CAE	8.35×10-3	1.84×10-4	TRUE	3.29×10-26
93AtsZ	Rb2s1Y	EC_R_MD	CAE	7.73×10-3	9.46×10-5	TRUE	3.47×10-26
KjYzM1	Rb2s1Y	ACR_R_ISOVF	CAE	7.28×10-3	6.28×10-5	TRUE	5.88×10-26
TSH7cB	Rb2s1Y	EC_R_ISOVF	CAE	7.41×10-3	8.71×10-5	TRUE	2.71×10-25
02MRpB	Rb2s1Y	PCR_R_MD	CAE	6.91×10-3	4.24×10-5	TRUE	3.52×10-25
wm0jiz	Rb2s1Y	PLIC_L_MO	CAE	8.07×10-3	1.91×10-4	TRUE	4.26×10-25
lGez6x	Rb2s1Y	PLIC_R_MO	CAE	7.57×10-3	1.27×10-4	TRUE	6.46×10-25
ePO0UX	Rb2s1Y	UF_L_MD	CAE	6.24×10-3	9.02×10-6	TRUE	8.44×10-25
wquK6w	Rb2s1Y	EC_L_FA	CAE	7.39×10-3	1.10×10-4	TRUE	1.77×10-24
48XTY2	Rb2s1Y	ML_R_ICVF	CAE	7.03×10-3	8.46×10-5	TRUE	3.03×10-24
ZKqnEj	Rb2s1Y	PCR_L_MD	CAE	6.60×10-3	3.88×10-5	TRUE	3.30×10-24
egiEQy	Rb2s1Y	PTR_L_ISOVF	CAE	6.58×10-3	4.02×10-5	TRUE	4.50×10-24
bdsjXg	Rb2s1Y	BCC_MD	CAE	6.86×10-3	7.16×10-5	TRUE	4.72×10-24
yjOHfN	Rb2s1Y	ALIC_L_OD	CAE	7.43×10-3	1.51×10-4	TRUE	8.27×10-24
dG9v4d	Rb2s1Y	SLF_R_FA	CAE	7.02×10-3	1.01×10-4	TRUE	1.82×10-23
En96cU	Rb2s1Y	ACR_L_ISOVF	CAE	6.73×10-3	7.73×10-5	TRUE	2.16×10-23
iTb472	Rb2s1Y	STR_L_ISOVF	CAE	7.32×10-3	1.47×10-4	TRUE	2.74×10-23
1jfcqO	Rb2s1Y	BCC_MO	CAE	6.53×10-3	5.98×10-5	TRUE	2.82×10-23
ZzEqbX	Rb2s1Y	STR_R_ISOVF	CAE	6.94×10-3	1.14×10-4	TRUE	8.69×10-23
zFrK5t	Rb2s1Y	Tapetum_L_ICVF	CAE	6.83×10-3	1.04×10-4	TRUE	1.08×10-22
VGgqwy	Rb2s1Y	SFOF_R_OD	CAE	7.92×10-3	2.89×10-4	TRUE	1.90×10-22
Vv0lwi	Rb2s1Y	CCGP_R_FA	CAE	7.65×10-3	2.41×10-4	TRUE	2.00×10-22
6Ifj8k	Rb2s1Y	Tapetum_L_FA	CAE	8.12×10-3	3.45×10-4	TRUE	3.34×10-22
Ph6fLR	Rb2s1Y	EC_L_ISOVF	CAE	6.99×10-3	1.55×10-4	TRUE	5.90×10-22
v7iBl4	Rb2s1Y	RIC_L_FA	CAE	6.50×10-3	9.92×10-5	TRUE	7.19×10-22
5vzHq4	Rb2s1Y	Fornix_ICVF	CAE	6.13×10-3	5.47×10-5	TRUE	8.68×10-22
F2tbmf	Rb2s1Y	EC_R_FA	CAE	6.34×10-3	8.02×10-5	TRUE	1.15×10-21
atMw3S	Rb2s1Y	ATR_R_FA	CAE	7.31×10-3	2.37×10-4	TRUE	2.29×10-21
2D5FGb	Rb2s1Y	ALIC_L_MD	CAE	7.06×10-3	2.28×10-4	TRUE	6.56×10-21
NtASQe	Rb2s1Y	SLF_R_MD	CAE	5.22×10-3	8.74×10-6	TRUE	7.50×10-21
q203iJ	Rb2s1Y	PTR_L_FA	CAE	5.77×10-3	4.85×10-5	TRUE	1.08×10-20
fdP0en	Rb2s1Y	RIC_R_MD	CAE	6.57×10-3	1.58×10-4	TRUE	1.14×10-20
KYR7K6	Rb2s1Y	RIC_R_FA	CAE	5.92×10-3	8.96×10-5	TRUE	4.32×10-20
fStoD6	Rb2s1Y	ACR_R_OD	CAE	5.87×10-3	8.80×10-5	TRUE	6.01×10-20
7VmonM	Rb2s1Y	ATR_L_MD	CAE	5.04×10-3	1.19×10-5	TRUE	6.54×10-20
VHeMXc	Rb2s1Y	ICP_R_MD	CAE	5.07×10-3	1.78×10-5	TRUE	8.30×10-20
gZOpwC	Rb2s1Y	SCR_R_OD	CAE	5.44×10-3	4.85×10-5	TRUE	1.02×10-19
McklvT	Rb2s1Y	Tapetum_R_FA	CAE	7.10×10-3	3.04×10-4	TRUE	1.46×10-19
RgcKvM	Rb2s1Y	PLIC_L_MD	CAE	5.09×10-3	2.83×10-5	TRUE	2.87×10-19
ZVPduq	Rb2s1Y	UF_L_OD	CAE	5.60×10-3	7.75×10-5	TRUE	4.33×10-19
CLwOVV	Rb2s1Y	MCP_FA	CAE	5.65×10-3	8.99×10-5	TRUE	6.24×10-19
p6qQj0	Rb2s1Y	CCGP_R_ISOVF	CAE	6.05×10-3	1.52×10-4	TRUE	8.42×10-19
xNPQ69	Rb2s1Y	GCC_FA	CAE	5.40×10-3	7.97×10-5	TRUE	1.57×10-18
R1YJX7	Rb2s1Y	AR_L_ISOVF	CAE	4.71×10-3	1.58×10-5	TRUE	2.30×10-18
Byw4UR	Rb2s1Y	EC_L_MD	CAE	5.40×10-3	8.40×10-5	TRUE	3.41×10-18
erU8mK	Rb2s1Y	RIC_L_MO	CAE	4.67×10-3	1.94×10-5	TRUE	3.58×10-18
6sZgTT	Rb2s1Y	BCC_FA	CAE	5.01×10-3	4.86×10-5	TRUE	4.02×10-18
2icPkm	Rb2s1Y	SCP_L_FA	CAE	6.04×10-3	2.08×10-4	TRUE	6.96×10-18
NjnCxr	Rb2s1Y	SLF_L_ISOVF	CAE	5.32×10-3	9.56×10-5	TRUE	1.37×10-17
F1Exto	Rb2s1Y	Fornix_MD	CAE	5.12×10-3	7.36×10-5	TRUE	1.65×10-17
Tyz7lS	Rb2s1Y	MCP_OD	CAE	5.34×10-3	1.13×10-4	TRUE	1.99×10-17
pJZi9M	Rb2s1Y	UF_L_FA	CAE	5.38×10-3	1.14×10-4	TRUE	2.21×10-17
NFAP0q	Rb2s1Y	FMA_FA	CAE	5.40×10-3	1.46×10-4	TRUE	9.74×10-17
qO8bNb	Rb2s1Y	UF_R_FA	CAE	5.29×10-3	1.35×10-4	TRUE	1.38×10-16
ZEj9sA	Rb2s1Y	BCC_OD	CAE	5.37×10-3	1.59×10-4	TRUE	1.64×10-16
R4F2SE	Rb2s1Y	ALIC_L_FA	CAE	5.05×10-3	1.17×10-4	TRUE	2.47×10-16
mSEoD6	Rb2s1Y	PLIC_R_OD	CAE	6.13×10-3	3.31×10-4	TRUE	2.80×10-16
cDKjT8	Rb2s1Y	ALIC_R_MO	CAE	5.26×10-3	1.54×10-4	TRUE	2.83×10-16
NekYmw	Rb2s1Y	SCR_L_OD	CAE	4.00×10-3	1.23×10-5	TRUE	4.75×10-16
R577jE	Rb2s1Y	RIC_R_MO	CAE	6.41×10-3	4.21×10-4	TRUE	5.12×10-16
zFoqPW	Rb2s1Y	ALIC_R_OD	CAE	5.60×10-3	2.34×10-4	TRUE	5.39×10-16
F0oEpy	Rb2s1Y	ACR_L_OD	CAE	4.67×10-3	8.33×10-5	TRUE	8.14×10-16
LCRAOY	Rb2s1Y	CP_L_OD	CAE	4.29×10-3	4.36×10-5	TRUE	1.16×10-15
OnpaRa	Rb2s1Y	PCT_MD	CAE	4.40×10-3	5.86×10-5	TRUE	1.53×10-15
3zLCa7	Rb2s1Y	PLIC_L_OD	CAE	4.80×10-3	1.17×10-4	TRUE	1.80×10-15
FpNxlT	Rb2s1Y	SFOF_L_ICVF	CAE	4.72×10-3	1.01×10-4	TRUE	2.23×10-15
PACfEI	Rb2s1Y	ML_L_ICVF	CAE	4.60×10-3	9.85×10-5	TRUE	3.47×10-15
OZ6pqp	Rb2s1Y	fornix_ISOVF	CAE	3.78×10-3	1.13×10-5	TRUE	3.87×10-15
WneLuI	Rb2s1Y	Fornix_FA	CAE	3.89×10-3	2.05×10-5	TRUE	5.35×10-15
o9FqQY	Rb2s1Y	CH_R_FA	CAE	5.01×10-3	1.83×10-4	TRUE	9.40×10-15
AIzHlb	Rb2s1Y	AR_R_MD	CAE	3.72×10-3	1.94×10-5	TRUE	2.06×10-14
zcx70U	Rb2s1Y	PCR_R_OD	CAE	4.20×10-3	7.16×10-5	TRUE	2.56×10-14
Rt7pgF	Rb2s1Y	Tapetum_R_MD	CAE	4.46×10-3	1.10×10-4	TRUE	2.77×10-14
irzQTr	Rb2s1Y	CCGP_L_ISOVF	CAE	3.58×10-3	1.27×10-5	TRUE	2.79×10-14
GaQaqq	Rb2s1Y	ATR_L_ISOVF	CAE	3.72×10-3	2.36×10-5	TRUE	3.36×10-14
ZMmf6X	Rb2s1Y	SLF_R_OD	CAE	3.99×10-3	5.12×10-5	TRUE	3.86×10-14
79b974	Rb2s1Y	FMA_MD	CAE	4.71×10-3	1.70×10-4	TRUE	5.79×10-14
Uxe6h4	Rb2s1Y	AR_L_FA	CAE	3.63×10-3	2.62×10-5	TRUE	9.05×10-14
50pzKG	Rb2s1Y	SS_L_ISOVF	CAE	3.84×10-3	4.91×10-5	TRUE	1.13×10-13
M5vqWW	Rb2s1Y	AR_R_ISOVF	CAE	3.87×10-3	5.32×10-5	TRUE	1.17×10-13
opGU81	Rb2s1Y	FMI_OD	CAE	3.46×10-3	1.63×10-5	TRUE	1.36×10-13
RB5yS7	Rb2s1Y	ALIC_R_FA	CAE	3.92×10-3	6.91×10-5	TRUE	1.53×10-13
zQiQ1n	Rb2s1Y	FMI_ISOVF	CAE	4.27×10-3	1.16×10-4	TRUE	1.61×10-13
jWhkiO	Rb2s1Y	CP_R_MO	CAE	4.19×10-3	1.17×10-4	TRUE	2.31×10-13
Zki2qI	Rb2s1Y	SCP_R_FA	CAE	4.65×10-3	2.07×10-4	TRUE	2.45×10-13
xnn9bd	Rb2s1Y	FMA_ISOVF	CAE	4.31×10-3	1.37×10-4	TRUE	2.92×10-13
EJFBWa	Rb2s1Y	SCR_R_ISOVF	CAE	3.64×10-3	4.70×10-5	TRUE	3.71×10-13
P4iLZL	Rb2s1Y	SCR_R_FA	CAE	3.57×10-3	3.99×10-5	TRUE	3.80×10-13
NhJ76f	Rb2s1Y	ALIC_R_MD	CAE	4.08×10-3	1.15×10-4	TRUE	4.87×10-13
isipUo	Rb2s1Y	ML_L_MO	CAE	3.05×10-3	5.02×10-6	TRUE	5.90×10-13
h91jbo	Rb2s1Y	UF_R_OD	CAE	3.61×10-3	5.19×10-5	TRUE	8.77×10-13
CJGoU2	Rb2s1Y	ML_R_MO	CAE	3.63×10-3	5.97×10-5	TRUE	9.13×10-13
WEZYxb	Rb2s1Y	Fornix_OD	CAE	3.18×10-3	1.40×10-5	TRUE	1.17×10-12
2hjajf	Rb2s1Y	SCP_R_MD	CAE	4.37×10-3	1.92×10-4	TRUE	1.23×10-12
vcfxXP	Rb2s1Y	ACR_R_MO	CAE	3.66×10-3	7.47×10-5	TRUE	1.82×10-12
shdrtS	Rb2s1Y	CP_L_FA	CAE	4.58×10-3	2.55×10-4	TRUE	2.02×10-12
aUJIvj	Rb2s1Y	SFOF_L_FA	CAE	3.68×10-3	8.03×10-5	TRUE	2.78×10-12
Fv8bsP	Rb2s1Y	ALIC_L_ISOVF	CAE	3.80×10-3	1.08×10-4	TRUE	3.32×10-12
SBs4uX	Rb2s1Y	SCC_MO	CAE	2.99×10-3	1.42×10-5	TRUE	6.05×10-12
jBnhpd	Rb2s1Y	PTR_R_ISOVF	CAE	3.87×10-3	1.31×10-4	TRUE	6.49×10-12
w4QJQR	Rb2s1Y	CP_L_MO	CAE	3.04×10-3	2.71×10-5	TRUE	1.21×10-11
RibseT	Rb2s1Y	SCC_OD	CAE	2.87×10-3	1.42×10-5	TRUE	1.70×10-11
PlEAUG	Rb2s1Y	CP_R_FA	CAE	4.07×10-3	2.13×10-4	TRUE	2.31×10-11
d8kmp7	Rb2s1Y	ATR_R_ISOVF	CAE	2.74×10-3	1.06×10-5	TRUE	3.18×10-11
AjOsIL	Rb2s1Y	SFOF_R_ICVF	CAE	3.00×10-3	4.35×10-5	TRUE	7.52×10-11
BUl0Hc	Rb2s1Y	ICP_R_FA	CAE	3.40×10-3	1.40×10-4	TRUE	2.70×10-10
tla2IV	Rb2s1Y	EC_L_MO	CAE	3.10×10-3	8.08×10-5	TRUE	2.83×10-10
ErCWFs	Rb2s1Y	ILF_R_OD	CAE	2.96×10-3	7.35×10-5	TRUE	5.66×10-10
aMRsJ4	Rb2s1Y	RIC_L_ISOVF	CAE	2.75×10-3	4.69×10-5	TRUE	5.76×10-10
Wm0oij	Rb2s1Y	GCC_ISOVF	CAE	3.12×10-3	1.06×10-4	TRUE	6.12×10-10
HMzatM	Rb2s1Y	CCGP_R_MO	CAE	3.41×10-3	1.62×10-4	TRUE	6.86×10-10
e1fmUg	Rb2s1Y	CCGP_L_MO	CAE	2.35×10-3	1.42×10-5	TRUE	1.59×10-9
Nd0SFW	Rb2s1Y	CCGP_L_FA	CAE	2.60×10-3	4.32×10-5	TRUE	1.93×10-9
[truncated: 18 more rows]

## Sheet: IDP to CAE_resdata
Action1
[truncated: 2,489 more rows]

## Sheet: IDP to CAE_results
Action1
[truncated: 2,079 more rows]

[truncated: 35 more sheets: IDP to FE_hete, IDP to FE_plei, IDP to FE_resdata, IDP to FE_results, IDP to FE_steiger, IDP to FE with HS_hete, IDP to FE with HS_plei, IDP to FE with HS_steiger, IDP to FE with HS_resdata, IDP to FE with HS_results, IDP to GGE_hete, IDP to GGE_plei, IDP to GGE_steiger, IDP to GGE_resdata, IDP to GGE_results, IDP to GTCS_hete, IDP to GTCS_plei, IDP to GTCS_steiger, IDP to GTCS_resdata, IDP to GTCS_results …]
