# Supplementary material for: Causal relationships between epilepsy and the microstructure of the white matter: A Mendelian randomization study
Source: Medicine (Baltimore). 2024 Nov 1;103(44):e40090. doi: 10.1097/MD.0000000000040090 (PMC11537589; doi:10.1097/MD.0000000000040090)
Supplement: Supplementary file 5 [file medi-103-e40090-s005.xlsx]

## Sheet: all pilepsy to IDP_hete
Action1
ID.Exposure	ID.Outcome	Outcome	Exposure	Method	Q	Q_df	Q_pval	Heterogeneity
ZE5J2V	PkFHZI	ILF_R_OD	all_pilepsy	Inverse variance weighted	15.3398	3	0.00154816	FALSE
ZE5J2V	078dMH	SCR_L_MO	all_pilepsy	Inverse variance weighted	15.0087	3	0.0018092	FALSE
ZE5J2V	PkFHZI	ILF_R_OD	all_pilepsy	MR Egger	12.1692	2	0.00227765	FALSE
ZE5J2V	078dMH	SCR_L_MO	all_pilepsy	MR Egger	11.7683	2	0.00278323	FALSE
ZE5J2V	WtFH5S	Tapetum_R_ISOVF	all_pilepsy	Inverse variance weighted	13.478	3	0.00370908	FALSE
ZE5J2V	zG6wmi	FMA_ISOVF	all_pilepsy	Inverse variance weighted	13.2944	3	0.00404133	FALSE
ZE5J2V	zG6wmi	FMA_ISOVF	all_pilepsy	MR Egger	10.6939	2	0.00476277	FALSE
ZE5J2V	pG11Tt	FMA_MD	all_pilepsy	MR Egger	10.487	2	0.00528175	FALSE
ZE5J2V	LARTVJ	AR_R_OD	all_pilepsy	MR Egger	10.2275	2	0.00601338	FALSE
ZE5J2V	d20Hw6	ML_L_ICVF	all_pilepsy	MR Egger	10.0869	2	0.00645153	FALSE
ZE5J2V	WtFH5S	Tapetum_R_ISOVF	all_pilepsy	MR Egger	9.94041	2	0.00694174	FALSE
ZE5J2V	pG11Tt	FMA_MD	all_pilepsy	Inverse variance weighted	11.4894	3	0.0093536	FALSE
ZE5J2V	LARTVJ	AR_R_OD	all_pilepsy	Inverse variance weighted	11.2828	3	0.0102911	FALSE
ZE5J2V	2xZC6Q	BCC_ISOCF	all_pilepsy	Inverse variance weighted	11.1845	3	0.0107688	FALSE
ZE5J2V	sM5RwL	CCGP_L_OD	all_pilepsy	MR Egger	8.75204	2	0.0125753	FALSE
ZE5J2V	HG4Lod	STR_L_MO	all_pilepsy	MR Egger	8.6719	2	0.0130894	FALSE
ZE5J2V	sM5RwL	CCGP_L_OD	all_pilepsy	Inverse variance weighted	10.7519	3	0.0131457	FALSE
ZE5J2V	d20Hw6	ML_L_ICVF	all_pilepsy	Inverse variance weighted	10.5074	3	0.0147105	FALSE
ZE5J2V	BKwQVR	SCC_OD	all_pilepsy	Inverse variance weighted	10.3545	3	0.015781	FALSE
ZE5J2V	ZSiH6B	STR_L_OD	all_pilepsy	MR Egger	8.16002	2	0.0169073	FALSE
ZE5J2V	nDDToY	SCC_ISOVF	all_pilepsy	Inverse variance weighted	10.0405	3	0.0182252	FALSE
ZE5J2V	HMqekN	AR_L_FA	all_pilepsy	MR Egger	7.75254	2	0.020728	FALSE
ZE5J2V	5ZVXfk	STR_R_MO	all_pilepsy	MR Egger	7.70977	2	0.021176	FALSE
ZE5J2V	E56TLe	ACR_L_MO	all_pilepsy	Inverse variance weighted	9.70904	3	0.0212084	FALSE
ZE5J2V	erSUsN	ATR_L_OD	all_pilepsy	Inverse variance weighted	9.65336	3	0.0217546	FALSE
ZE5J2V	7ZowZV	SCR_L_OD	all_pilepsy	Inverse variance weighted	9.64438	3	0.021844	FALSE
ZE5J2V	WsQ3t4	SFOF_R_MO	all_pilepsy	MR Egger	7.61801	2	0.0221702	FALSE
ZE5J2V	3YDhcm	ALIC_R_ISOVF	all_pilepsy	Inverse variance weighted	9.35384	3	0.0249382	FALSE
ZE5J2V	1HsSoh	PCR_R_FA	all_pilepsy	MR Egger	7.34411	2	0.0254241	FALSE
ZE5J2V	2xZC6Q	BCC_ISOCF	all_pilepsy	MR Egger	7.27922	2	0.0262625	FALSE
ZE5J2V	YzagLu	ACR_L_OD	all_pilepsy	Inverse variance weighted	9.22986	3	0.0263859	FALSE
ZE5J2V	VtB3n2	SCR_R_MO	all_pilepsy	MR Egger	7.24402	2	0.0267289	FALSE
ZE5J2V	1HsSoh	PCR_R_FA	all_pilepsy	Inverse variance weighted	9.04812	3	0.0286579	FALSE
ZE5J2V	7ZowZV	SCR_L_OD	all_pilepsy	MR Egger	7.01552	2	0.0299639	FALSE
ZE5J2V	6pOCn2	CP_L_OD	all_pilepsy	MR Egger	6.8796	2	0.0320711	FALSE
ZE5J2V	vF2M62	EC_L_MO	all_pilepsy	MR Egger	6.7855	2	0.0336161	FALSE
ZE5J2V	HMqekN	AR_L_FA	all_pilepsy	Inverse variance weighted	8.69599	3	0.0336182	FALSE
ZE5J2V	HG4Lod	STR_L_MO	all_pilepsy	Inverse variance weighted	8.67229	3	0.0339808	FALSE
ZE5J2V	2QhtU5	SCP_L_ICVF	all_pilepsy	MR Egger	6.761	2	0.0340305	FALSE
ZE5J2V	JbdfYf	STR_R_OD	all_pilepsy	MR Egger	6.66442	2	0.035714	FALSE
ZE5J2V	5ZVXfk	STR_R_MO	all_pilepsy	Inverse variance weighted	8.55761	3	0.0357893	FALSE
ZE5J2V	7aYPNn	CST_R_MD	all_pilepsy	MR Egger	6.64485	2	0.0360652	FALSE
ZE5J2V	ZSiH6B	STR_L_OD	all_pilepsy	Inverse variance weighted	8.49236	3	0.0368601	FALSE
ZE5J2V	2QhtU5	SCP_L_ICVF	all_pilepsy	Inverse variance weighted	8.38009	3	0.0387761	FALSE
ZE5J2V	KVRM7X	SCR_R_ISOVF	all_pilepsy	Inverse variance weighted	8.18371	3	0.0423637	FALSE
ZE5J2V	erSUsN	ATR_L_OD	all_pilepsy	MR Egger	6.30398	2	0.042767	FALSE
ZE5J2V	6pJ7iI	PCR_L_MO	all_pilepsy	Inverse variance weighted	7.96522	3	0.0467361	FALSE
ZE5J2V	rywi2Q	RIC_R_ISOVF	all_pilepsy	Inverse variance weighted	7.95429	3	0.0469658	FALSE
ZE5J2V	vWC6W2	EC_R_MO	all_pilepsy	MR Egger	6.05451	2	0.0484484	FALSE
ZE5J2V	u09T6u	Tapetum_R_MD	all_pilepsy	MR Egger	6.01244	2	0.0494784	FALSE
ZE5J2V	fDA1HD	STR_L_FA	all_pilepsy	MR Egger	5.99667	2	0.04987	FALSE
ZE5J2V	fwipCo	EC_R_ISOVF	all_pilepsy	Inverse variance weighted	7.80337	3	0.0502552	TRUE
ZE5J2V	d1GqT3	ML_R_ICVF	all_pilepsy	MR Egger	5.9606	2	0.0507777	TRUE
ZE5J2V	xx06El	PCR_L_OD	all_pilepsy	MR Egger	5.91504	2	0.0519476	TRUE
ZE5J2V	WsQ3t4	SFOF_R_MO	all_pilepsy	Inverse variance weighted	7.72192	3	0.0521225	TRUE
ZE5J2V	s8PIwi	Tapetum_R_MO	all_pilepsy	Inverse variance weighted	7.71247	3	0.0523432	TRUE
ZE5J2V	KVRM7X	SCR_R_ISOVF	all_pilepsy	MR Egger	5.77661	2	0.0556705	TRUE
ZE5J2V	u09T6u	Tapetum_R_MD	all_pilepsy	Inverse variance weighted	7.5594	3	0.0560517	TRUE
ZE5J2V	QQjGgX	CP_R_MD	all_pilepsy	Inverse variance weighted	7.55847	3	0.0560751	TRUE
ZE5J2V	2e7nLm	CP_L_MD	all_pilepsy	MR Egger	5.75028	2	0.0564081	TRUE
ZE5J2V	6pOCn2	CP_L_OD	all_pilepsy	Inverse variance weighted	7.53456	3	0.0566772	TRUE
ZE5J2V	8Gj7yi	SS_L_MO	all_pilepsy	Inverse variance weighted	7.48157	3	0.058034	TRUE
ZE5J2V	JyERoV	PCT_MD	all_pilepsy	MR Egger	5.67079	2	0.0586953	TRUE
ZE5J2V	ecFIAP	AR_R_ISOVF	all_pilepsy	MR Egger	5.6136	2	0.0603979	TRUE
ZE5J2V	VJJjpr	PLIC_R_MD	all_pilepsy	Inverse variance weighted	7.3143	3	0.062527	TRUE
ZE5J2V	VtB3n2	SCR_R_MO	all_pilepsy	Inverse variance weighted	7.28737	3	0.0632809	TRUE
ZE5J2V	6bCIwR	MCP_MD	all_pilepsy	MR Egger	5.43944	2	0.0658932	TRUE
ZE5J2V	tldSsn	SCC_FA	all_pilepsy	Inverse variance weighted	7.17517	3	0.0665191	TRUE
ZE5J2V	lZvYj1	PCR_R_OD	all_pilepsy	MR Egger	5.41782	2	0.0666093	TRUE
ZE5J2V	xx06El	PCR_L_OD	all_pilepsy	Inverse variance weighted	7.16426	3	0.0668425	TRUE
ZE5J2V	fDA1HD	STR_L_FA	all_pilepsy	Inverse variance weighted	7.15226	3	0.0671999	TRUE
ZE5J2V	Gv78yR	CST_R_ISOCF	all_pilepsy	MR Egger	5.33951	2	0.0692693	TRUE
ZE5J2V	NxYcOU	PLIC_R_MO	all_pilepsy	Inverse variance weighted	7.06432	3	0.0698755	TRUE
ZE5J2V	YzagLu	ACR_L_OD	all_pilepsy	MR Egger	5.2961	2	0.070789	TRUE
ZE5J2V	d1GqT3	ML_R_ICVF	all_pilepsy	Inverse variance weighted	7.0155	3	0.0714054	TRUE
ZE5J2V	NxYcOU	PLIC_R_MO	all_pilepsy	MR Egger	5.26721	2	0.0718192	TRUE
ZE5J2V	7aYPNn	CST_R_MD	all_pilepsy	Inverse variance weighted	6.97496	3	0.0727	TRUE
ZE5J2V	IxRh64	PTR_L_OD	all_pilepsy	MR Egger	5.1791	2	0.0750538	TRUE
ZE5J2V	2e7nLm	CP_L_MD	all_pilepsy	Inverse variance weighted	6.87074	3	0.0761337	TRUE
ZE5J2V	bmEPKQ	ATR_R_ISOVF	all_pilepsy	Inverse variance weighted	6.81651	3	0.0779821	TRUE
ZE5J2V	yYqTFt	FST_L_OD	all_pilepsy	Inverse variance weighted	6.81087	3	0.0781765	TRUE
ZE5J2V	1rPj4i	Fornix_OD	all_pilepsy	MR Egger	5.09505	2	0.0782753	TRUE
ZE5J2V	WgJLpI	CP_L_ISOVF	all_pilepsy	Inverse variance weighted	6.79856	3	0.0786032	TRUE
ZE5J2V	B0Rw2q	Tapetum_L_ISOVF	all_pilepsy	MR Egger	5.08082	2	0.0788342	TRUE
ZE5J2V	vF2M62	EC_L_MO	all_pilepsy	Inverse variance weighted	6.79083	3	0.0788722	TRUE
ZE5J2V	0EwKIs	CP_R_OD	all_pilepsy	MR Egger	5.04894	2	0.0801009	TRUE
ZE5J2V	iJ8Kfx	EC_L_ISOVF	all_pilepsy	Inverse variance weighted	6.7314	3	0.0809699	TRUE
ZE5J2V	E56TLe	ACR_L_MO	all_pilepsy	MR Egger	5.02499	2	0.0810656	TRUE
ZE5J2V	lZvYj1	PCR_R_OD	all_pilepsy	Inverse variance weighted	6.72005	3	0.0813768	TRUE
ZE5J2V	JbdfYf	STR_R_OD	all_pilepsy	Inverse variance weighted	6.67137	3	0.0831435	TRUE
ZE5J2V	orShF7	CST_R_FA	all_pilepsy	MR Egger	4.95152	2	0.0840992	TRUE
ZE5J2V	Tn9U0Z	PLIC_R_OD	all_pilepsy	MR Egger	4.92501	2	0.085221	TRUE
ZE5J2V	HHs1VK	CCGP_L_FA	all_pilepsy	MR Egger	4.89252	2	0.0866169	TRUE
ZE5J2V	sDlFx9	CCGP_L_MO	all_pilepsy	MR Egger	4.88434	2	0.0869717	TRUE
ZE5J2V	2WowxC	CST_L_MD	all_pilepsy	MR Egger	4.87732	2	0.0872777	TRUE
ZE5J2V	wyEvmG	CH_L_ISOVF	all_pilepsy	MR Egger	4.80982	2	0.0902736	TRUE
ZE5J2V	6pJ7iI	PCR_L_MO	all_pilepsy	MR Egger	4.76202	2	0.092457	TRUE
ZE5J2V	30vjdK	SCP_L_OD	all_pilepsy	Inverse variance weighted	6.39017	3	0.094096	TRUE
ZE5J2V	WgJLpI	CP_L_ISOVF	all_pilepsy	MR Egger	4.71032	2	0.0948782	TRUE
ZE5J2V	BNfIiP	SCP_L_MD	all_pilepsy	Inverse variance weighted	6.37031	3	0.09492	TRUE
ZE5J2V	vWC6W2	EC_R_MO	all_pilepsy	Inverse variance weighted	6.36709	3	0.0950543	TRUE
ZE5J2V	Tn9U0Z	PLIC_R_OD	all_pilepsy	Inverse variance weighted	6.28825	3	0.0983982	TRUE
ZE5J2V	Hsw9p0	PCR_R_ISOVF	all_pilepsy	Inverse variance weighted	6.26359	3	0.099467	TRUE
ZE5J2V	3YDhcm	ALIC_R_ISOVF	all_pilepsy	MR Egger	4.60591	2	0.0999631	TRUE
ZE5J2V	PxlXoq	ACR_L_ISOVF	all_pilepsy	MR Egger	4.60003	2	0.100258	TRUE
ZE5J2V	fp0Bjh	SCP_R_MD	all_pilepsy	Inverse variance weighted	6.2108	3	0.101793	TRUE
ZE5J2V	gYjtvs	CP_R_ICVF	all_pilepsy	MR Egger	4.56495	2	0.102032	TRUE
ZE5J2V	qDMs25	SCP_R_FA	all_pilepsy	MR Egger	4.50731	2	0.105015	TRUE
ZE5J2V	JdiNuT	PCR_R_MO	all_pilepsy	Inverse variance weighted	6.08811	3	0.107401	TRUE
ZE5J2V	sYvzYc	ML_L_MO	all_pilepsy	MR Egger	4.44443	2	0.108369	TRUE
ZE5J2V	x1O28c	SCR_L_FA	all_pilepsy	Inverse variance weighted	6.00825	3	0.11121	TRUE
ZE5J2V	Q3vRuW	IFOF_L_OD	all_pilepsy	Inverse variance weighted	5.97543	3	0.112812	TRUE
ZE5J2V	ecFIAP	AR_R_ISOVF	all_pilepsy	Inverse variance weighted	5.97286	3	0.112938	TRUE
ZE5J2V	aOrgMD	FMI_OD	all_pilepsy	Inverse variance weighted	5.9522	3	0.113959	TRUE
ZE5J2V	OdIr7C	SS_L_OD	all_pilepsy	Inverse variance weighted	5.94789	3	0.114173	TRUE
ZE5J2V	qwlUnW	BCC_MD	all_pilepsy	Inverse variance weighted	5.93027	3	0.115052	TRUE
ZE5J2V	orShF7	CST_R_FA	all_pilepsy	Inverse variance weighted	5.89964	3	0.116596	TRUE
ZE5J2V	zT4W1z	FMA_FA	all_pilepsy	MR Egger	4.23946	2	0.120064	TRUE
ZE5J2V	VHmWKo	PCT_ISOVF	all_pilepsy	MR Egger	4.19809	2	0.122573	TRUE
ZE5J2V	tldSsn	SCC_FA	all_pilepsy	MR Egger	4.133	2	0.126628	TRUE
ZE5J2V	JyERoV	PCT_MD	all_pilepsy	Inverse variance weighted	5.6926	3	0.127562	TRUE
ZE5J2V	JdiNuT	PCR_R_MO	all_pilepsy	MR Egger	4.10221	2	0.128592	TRUE
ZE5J2V	NKULLe	PLIC_L_OD	all_pilepsy	MR Egger	4.09876	2	0.128815	TRUE
ZE5J2V	yYjCRt	CP_R_MO	all_pilepsy	MR Egger	4.05658	2	0.13156	TRUE
ZE5J2V	cqPFzv	SLF_R_FA	all_pilepsy	Inverse variance weighted	5.61006	3	0.132202	TRUE
ZE5J2V	no8JsG	ACR_R_ISOVF	all_pilepsy	Inverse variance weighted	5.59687	3	0.132958	TRUE
ZE5J2V	6bCIwR	MCP_MD	all_pilepsy	Inverse variance weighted	5.55559	3	0.135351	TRUE
ZE5J2V	IxRh64	PTR_L_OD	all_pilepsy	Inverse variance weighted	5.55148	3	0.135592	TRUE
ZE5J2V	j0uWrz	AR_R_FA	all_pilepsy	MR Egger	3.99388	2	0.13575	TRUE
ZE5J2V	Vtds9a	SCP_L_FA	all_pilepsy	MR Egger	3.9875	2	0.136184	TRUE
ZE5J2V	qy0fbe	SCP_R_ISOVF	all_pilepsy	Inverse variance weighted	5.51015	3	0.138033	TRUE
ZE5J2V	ZszKRd	GCC_OD	all_pilepsy	Inverse variance weighted	5.49496	3	0.138941	TRUE
ZE5J2V	vx6o1M	FST_L_MO	all_pilepsy	Inverse variance weighted	5.47579	3	0.140094	TRUE
ZE5J2V	QQjGgX	CP_R_MD	all_pilepsy	MR Egger	3.90666	2	0.141801	TRUE
ZE5J2V	no8JsG	ACR_R_ISOVF	all_pilepsy	MR Egger	3.89694	2	0.142492	TRUE
ZE5J2V	mgZjle	PLIC_R_FA	all_pilepsy	Inverse variance weighted	5.42441	3	0.14323	TRUE
ZE5J2V	Gv78yR	CST_R_ISOCF	all_pilepsy	Inverse variance weighted	5.35006	3	0.147887	TRUE
ZE5J2V	999oS3	CH_L_MD	all_pilepsy	MR Egger	3.78292	2	0.150851	TRUE
ZE5J2V	uoG3SW	STR_R_ICVF	all_pilepsy	MR Egger	3.76486	2	0.15222	TRUE
ZE5J2V	V3TQ2s	SLF_R_ISOVF	all_pilepsy	Inverse variance weighted	5.24926	3	0.154429	TRUE
ZE5J2V	sDlFx9	CCGP_L_MO	all_pilepsy	Inverse variance weighted	5.24857	3	0.154475	TRUE
ZE5J2V	HHs1VK	CCGP_L_FA	all_pilepsy	Inverse variance weighted	5.24786	3	0.154521	TRUE
ZE5J2V	8V0AhI	Fornix_MD	all_pilepsy	MR Egger	3.71999	2	0.155673	TRUE
ZE5J2V	B0oRcg	PCR_L_FA	all_pilepsy	Inverse variance weighted	5.22071	3	0.156331	TRUE
ZE5J2V	2WowxC	CST_L_MD	all_pilepsy	Inverse variance weighted	5.2186	3	0.156472	TRUE
ZE5J2V	0EwKIs	CP_R_OD	all_pilepsy	Inverse variance weighted	5.21842	3	0.156485	TRUE
ZE5J2V	B0Rw2q	Tapetum_L_ISOVF	all_pilepsy	Inverse variance weighted	5.19688	3	0.157935	TRUE
ZE5J2V	PnHqR9	CST_L_ISOVF	all_pilepsy	MR Egger	3.64478	2	0.161639	TRUE
ZE5J2V	gYjtvs	CP_R_ICVF	all_pilepsy	Inverse variance weighted	5.12483	3	0.162882	TRUE
ZE5J2V	1rPj4i	Fornix_OD	all_pilepsy	Inverse variance weighted	5.1182	3	0.163344	TRUE
ZE5J2V	yEcrSF	UF_L_OD	all_pilepsy	MR Egger	3.60837	2	0.164609	TRUE
ZE5J2V	Hlwaoz	fornix_ISOVF	all_pilepsy	MR Egger	3.60805	2	0.164635	TRUE
ZE5J2V	Teqqi1	PTR_L_MO	all_pilepsy	Inverse variance weighted	5.07378	3	0.166473	TRUE
ZE5J2V	GCcFJ9	STR_L_ICVF	all_pilepsy	MR Egger	3.56593	2	0.168139	TRUE
ZE5J2V	x2eLGU	SFOF_L_MO	all_pilepsy	MR Egger	3.56561	2	0.168166	TRUE
ZE5J2V	Teqqi1	PTR_L_MO	all_pilepsy	MR Egger	3.5628	2	0.168402	TRUE
ZE5J2V	30vjdK	SCP_L_OD	all_pilepsy	MR Egger	3.55705	2	0.168887	TRUE
ZE5J2V	B0oRcg	PCR_L_FA	all_pilepsy	MR Egger	3.54659	2	0.169773	TRUE
ZE5J2V	daPn6M	SLF_L_ISOVF	all_pilepsy	Inverse variance weighted	4.95662	3	0.175001	TRUE
ZE5J2V	7VNIld	SCP_R_OD	all_pilepsy	Inverse variance weighted	4.9272	3	0.177206	TRUE
ZE5J2V	PSFkOK	SCC_MD	all_pilepsy	Inverse variance weighted	4.91601	3	0.178051	TRUE
ZE5J2V	iGx125	ICP_R_MD	all_pilepsy	Inverse variance weighted	4.88826	3	0.180165	TRUE
ZE5J2V	s8PIwi	Tapetum_R_MO	all_pilepsy	MR Egger	3.42064	2	0.180808	TRUE
ZE5J2V	vhXjBV	CCGP_R_FA	all_pilepsy	MR Egger	3.41786	2	0.181059	TRUE
ZE5J2V	laeOUF	ATR_R_OD	all_pilepsy	Inverse variance weighted	4.86533	3	0.181928	TRUE
ZE5J2V	cWV5V5	RIC_R_FA	all_pilepsy	Inverse variance weighted	4.85346	3	0.182848	TRUE
ZE5J2V	wz03fK	SS_L_ISOVF	all_pilepsy	Inverse variance weighted	4.83906	3	0.183969	TRUE
ZE5J2V	wyEvmG	CH_L_ISOVF	all_pilepsy	Inverse variance weighted	4.81569	3	0.185801	TRUE
ZE5J2V	alqFce	RIC_R_MD	all_pilepsy	Inverse variance weighted	4.70947	3	0.19435	TRUE
ZE5J2V	qDMs25	SCP_R_FA	all_pilepsy	Inverse variance weighted	4.70303	3	0.19488	TRUE
ZE5J2V	9q1p3R	ICP_L_MD	all_pilepsy	Inverse variance weighted	4.69653	3	0.195416	TRUE
ZE5J2V	PxlXoq	ACR_L_ISOVF	all_pilepsy	Inverse variance weighted	4.65009	3	0.199287	TRUE
ZE5J2V	6HHsk2	ALIC_R_MD	all_pilepsy	Inverse variance weighted	4.63734	3	0.200362	TRUE
ZE5J2V	zpqsG2	ALIC_L_OD	all_pilepsy	MR Egger	3.20448	2	0.201445	TRUE
ZE5J2V	cbNUE7	ICP_R_FA	all_pilepsy	Inverse variance weighted	4.57549	3	0.205655	TRUE
ZE5J2V	zpqsG2	ALIC_L_OD	all_pilepsy	Inverse variance weighted	4.56986	3	0.206143	TRUE
ZE5J2V	8V0AhI	Fornix_MD	all_pilepsy	Inverse variance weighted	4.56041	3	0.206964	TRUE
ZE5J2V	j0uWrz	AR_R_FA	all_pilepsy	Inverse variance weighted	4.53575	3	0.209124	TRUE
ZE5J2V	laeOUF	ATR_R_OD	all_pilepsy	MR Egger	3.09074	2	0.213233	TRUE
ZE5J2V	qI2HeN	ICP_L_FA	all_pilepsy	MR Egger	3.08235	2	0.21413	TRUE
ZE5J2V	yYjCRt	CP_R_MO	all_pilepsy	Inverse variance weighted	4.47248	3	0.214758	TRUE
ZE5J2V	sYvzYc	ML_L_MO	all_pilepsy	Inverse variance weighted	4.45995	3	0.215891	TRUE
ZE5J2V	Q3vRuW	IFOF_L_OD	all_pilepsy	MR Egger	3.05361	2	0.217228	TRUE
ZE5J2V	t8dc1d	CST_L_OD	all_pilepsy	Inverse variance weighted	4.44403	3	0.217338	TRUE
ZE5J2V	fwipCo	EC_R_ISOVF	all_pilepsy	MR Egger	3.04435	2	0.218237	TRUE
ZE5J2V	SUVIJY	IFOF_R_OD	all_pilepsy	MR Egger	3.04262	2	0.218426	TRUE
ZE5J2V	BNfIiP	SCP_L_MD	all_pilepsy	MR Egger	3.01359	2	0.221619	TRUE
ZE5J2V	V3TQ2s	SLF_R_ISOVF	all_pilepsy	MR Egger	2.99567	2	0.223614	TRUE
ZE5J2V	zT4W1z	FMA_FA	all_pilepsy	Inverse variance weighted	4.3656	3	0.224596	TRUE
ZE5J2V	mP3Y4m	PCT_ICVF	all_pilepsy	MR Egger	2.98342	2	0.224988	TRUE
ZE5J2V	qW7p9p	Fornix_ICVF	all_pilepsy	Inverse variance weighted	4.31208	3	0.229677	TRUE
ZE5J2V	ZNFO0g	ALIC_L_ISOVF	all_pilepsy	MR Egger	2.93462	2	0.230545	TRUE
ZE5J2V	SUVIJY	IFOF_R_OD	all_pilepsy	Inverse variance weighted	4.29563	3	0.23126	TRUE
ZE5J2V	h7vngb	SCR_R_OD	all_pilepsy	MR Egger	2.91529	2	0.232784	TRUE
ZE5J2V	e249nv	ACR_R_OD	all_pilepsy	Inverse variance weighted	4.23704	3	0.23698	TRUE
ZE5J2V	OVz4Rn	CP_L_MO	all_pilepsy	MR Egger	2.86634	2	0.238552	TRUE
ZE5J2V	VHmWKo	PCT_ISOVF	all_pilepsy	Inverse variance weighted	4.19835	3	0.240827	TRUE
ZE5J2V	mRiAmV	STR_R_FA	all_pilepsy	MR Egger	2.81257	2	0.245052	TRUE
ZE5J2V	NKULLe	PLIC_L_OD	all_pilepsy	Inverse variance weighted	4.15262	3	0.245449	TRUE
ZE5J2V	PiItY3	CCGP_R_MO	all_pilepsy	MR Egger	2.78232	2	0.248787	TRUE
ZE5J2V	OPzjRt	PLIC_L_MD	all_pilepsy	Inverse variance weighted	4.11927	3	0.24887	TRUE
ZE5J2V	6d6gGB	SCC_ICVF	all_pilepsy	MR Egger	2.78148	2	0.248891	TRUE
ZE5J2V	uHaA70	Tapetum_L_MO	all_pilepsy	Inverse variance weighted	4.09188	3	0.251713	TRUE
ZE5J2V	x2eLGU	SFOF_L_MO	all_pilepsy	Inverse variance weighted	4.06534	3	0.254495	TRUE
ZE5J2V	Hlwaoz	fornix_ISOVF	all_pilepsy	Inverse variance weighted	4.05955	3	0.255105	TRUE
ZE5J2V	Vtds9a	SCP_L_FA	all_pilepsy	Inverse variance weighted	4.02069	3	0.259239	TRUE
ZE5J2V	LJxvL7	SS_R_OD	all_pilepsy	MR Egger	2.67331	2	0.262722	TRUE
ZE5J2V	PnHqR9	CST_L_ISOVF	all_pilepsy	Inverse variance weighted	3.95145	3	0.266755	TRUE
ZE5J2V	KiVEQb	FMI_FA	all_pilepsy	MR Egger	2.59133	2	0.273715	TRUE
ZE5J2V	fp0Bjh	SCP_R_MD	all_pilepsy	MR Egger	2.58196	2	0.275	TRUE
ZE5J2V	D91cMk	MCP_OD	all_pilepsy	MR Egger	2.55902	2	0.278173	TRUE
ZE5J2V	RqCxnX	FST_L_FA	all_pilepsy	Inverse variance weighted	3.83979	3	0.279292	TRUE
ZE5J2V	yEcrSF	UF_L_OD	all_pilepsy	Inverse variance weighted	3.83895	3	0.279388	TRUE
ZE5J2V	999oS3	CH_L_MD	all_pilepsy	Inverse variance weighted	3.79559	3	0.2844	TRUE
ZE5J2V	mrTpPw	Tapetum_L_MD	all_pilepsy	MR Egger	2.51161	2	0.284846	TRUE
ZE5J2V	C9cLyU	UF_R_OD	all_pilepsy	MR Egger	2.50395	2	0.285939	TRUE
ZE5J2V	uoG3SW	STR_R_ICVF	all_pilepsy	Inverse variance weighted	3.76751	3	0.287688	TRUE
ZE5J2V	LJxvL7	SS_R_OD	all_pilepsy	Inverse variance weighted	3.72292	3	0.29298	TRUE
ZE5J2V	4kUu5V	SFOF_R_ISOVF	all_pilepsy	MR Egger	2.44158	2	0.294998	TRUE
ZE5J2V	o4K8yK	UF_L_FA	all_pilepsy	MR Egger	2.4414	2	0.295023	TRUE
ZE5J2V	PiItY3	CCGP_R_MO	all_pilepsy	Inverse variance weighted	3.68758	3	0.297237	TRUE
ZE5J2V	8im5RX	BCC_MO	all_pilepsy	MR Egger	2.42428	2	0.29756	TRUE
ZE5J2V	8UjSg0	SLF_R_OD	all_pilepsy	Inverse variance weighted	3.68036	3	0.298113	TRUE
ZE5J2V	GCcFJ9	STR_L_ICVF	all_pilepsy	Inverse variance weighted	3.67381	3	0.298909	TRUE
ZE5J2V	0yOpEm	AR_R_MD	all_pilepsy	MR Egger	2.40363	2	0.300649	TRUE
ZE5J2V	te0vOE	CCGP_R_OD	all_pilepsy	MR Egger	2.38702	2	0.303155	TRUE
ZE5J2V	EbXzZ3	SS_L_MD	all_pilepsy	Inverse variance weighted	3.60837	3	0.306977	TRUE
ZE5J2V	hg5Ukq	SCP_L_ISOVF	all_pilepsy	Inverse variance weighted	3.60824	3	0.306993	TRUE
ZE5J2V	bPyH3r	ALIC_L_FA	all_pilepsy	MR Egger	2.36128	2	0.307082	TRUE
ZE5J2V	VJRpZX	CCGP_L_ISOVF	all_pilepsy	Inverse variance weighted	3.57703	3	0.310908	TRUE
ZE5J2V	EbXzZ3	SS_L_MD	all_pilepsy	MR Egger	2.33515	2	0.311121	TRUE
ZE5J2V	7RLAm5	EC_R_MD	all_pilepsy	Inverse variance weighted	3.54538	3	0.314924	TRUE
ZE5J2V	hy9FDy	ATR_L_ISOVF	all_pilepsy	Inverse variance weighted	3.52339	3	0.317741	TRUE
ZE5J2V	yJY2rG	IFOF_L_ISOVF	all_pilepsy	Inverse variance weighted	3.52042	3	0.318123	TRUE
ZE5J2V	5HWIWf	AR_L_MD	all_pilepsy	MR Egger	2.27438	2	0.320719	TRUE
ZE5J2V	S5Y0DV	ACR_R_MO	all_pilepsy	Inverse variance weighted	3.49972	3	0.320798	TRUE
ZE5J2V	Lv2cga	Fornix_FA	all_pilepsy	Inverse variance weighted	3.49086	3	0.321949	TRUE
ZE5J2V	x1O28c	SCR_L_FA	all_pilepsy	MR Egger	2.26135	2	0.322814	TRUE
ZE5J2V	MU9AVW	CP_L_ICVF	all_pilepsy	MR Egger	2.24659	2	0.325206	TRUE
ZE5J2V	w4F2Tb	RIC_L_MD	all_pilepsy	Inverse variance weighted	3.45673	3	0.326417	TRUE
ZE5J2V	crbLjX	PLIC_L_FA	all_pilepsy	MR Egger	2.22963	2	0.327975	TRUE
ZE5J2V	Jc0osv	GCC_MO	all_pilepsy	Inverse variance weighted	3.44397	3	0.328102	TRUE
ZE5J2V	qwlUnW	BCC_MD	all_pilepsy	MR Egger	2.22805	2	0.328234	TRUE
ZE5J2V	mjZk8X	SLF_R_MO	all_pilepsy	MR Egger	2.22326	2	0.329023	TRUE
ZE5J2V	mQ9lfR	Tapetum_R_FA	all_pilepsy	Inverse variance weighted	3.4254	3	0.330567	TRUE
ZE5J2V	vhXjBV	CCGP_R_FA	all_pilepsy	Inverse variance weighted	3.42058	3	0.33121	TRUE
ZE5J2V	b0IPgZ	SS_R_FA	all_pilepsy	Inverse variance weighted	3.38003	3	0.336658	TRUE
ZE5J2V	mgZjle	PLIC_R_FA	all_pilepsy	MR Egger	2.16942	2	0.338	TRUE
ZE5J2V	h7vngb	SCR_R_OD	all_pilepsy	Inverse variance weighted	3.34565	3	0.34134	TRUE
ZE5J2V	4XEPa9	UF_L_MO	all_pilepsy	MR Egger	2.14	2	0.343008	TRUE
ZE5J2V	aOrgMD	FMI_OD	all_pilepsy	MR Egger	2.13871	2	0.34323	TRUE
ZE5J2V	S0bpbf	SCR_R_FA	all_pilepsy	Inverse variance weighted	3.32978	3	0.343519	TRUE
ZE5J2V	DwqUyV	IFOF_R_MO	all_pilepsy	MR Egger	2.13179	2	0.34442	TRUE
ZE5J2V	uHaA70	Tapetum_L_MO	all_pilepsy	MR Egger	2.1061	2	0.348871	TRUE
ZE5J2V	G2oRY3	ALIC_R_FA	all_pilepsy	MR Egger	2.09955	2	0.350017	TRUE
ZE5J2V	ZNFO0g	ALIC_L_ISOVF	all_pilepsy	Inverse variance weighted	3.28115	3	0.350275	TRUE
ZE5J2V	6d6gGB	SCC_ICVF	all_pilepsy	Inverse variance weighted	3.28014	3	0.350416	TRUE
ZE5J2V	rywi2Q	RIC_R_ISOVF	all_pilepsy	MR Egger	2.09319	2	0.351132	TRUE
ZE5J2V	5NVOSn	GCC_MD	all_pilepsy	Inverse variance weighted	3.27127	3	0.351661	TRUE
ZE5J2V	oHRxMR	SCP_R_MO	all_pilepsy	Inverse variance weighted	3.253	3	0.354237	TRUE
ZE5J2V	OVz4Rn	CP_L_MO	all_pilepsy	Inverse variance weighted	3.2423	3	0.355754	TRUE
ZE5J2V	F8c2mH	ILF_R_ISOVF	all_pilepsy	Inverse variance weighted	3.23372	3	0.356975	TRUE
ZE5J2V	DOcQOe	PTR_L_ICVF	all_pilepsy	MR Egger	2.02896	2	0.362591	TRUE
ZE5J2V	Y6LtP1	PCT_FA	all_pilepsy	MR Egger	2.02434	2	0.363429	TRUE
ZE5J2V	HpdRcZ	SCC_MO	all_pilepsy	Inverse variance weighted	3.1853	3	0.363928	TRUE
ZE5J2V	crbLjX	PLIC_L_FA	all_pilepsy	Inverse variance weighted	3.18206	3	0.364398	TRUE
ZE5J2V	BvTDPN	PTR_L_MD	all_pilepsy	MR Egger	2.01586	2	0.364973	TRUE
ZE5J2V	hy9FDy	ATR_L_ISOVF	all_pilepsy	MR Egger	2.01517	2	0.3651	TRUE
ZE5J2V	GoSy7s	IFOF_R_ISOVF	all_pilepsy	Inverse variance weighted	3.16258	3	0.367231	TRUE
ZE5J2V	5HWIWf	AR_L_MD	all_pilepsy	Inverse variance weighted	3.13424	3	0.371387	TRUE
ZE5J2V	kTcHZ8	CCGP_R_ISOVF	all_pilepsy	Inverse variance weighted	3.13088	3	0.371883	TRUE
ZE5J2V	qI2HeN	ICP_L_FA	all_pilepsy	Inverse variance weighted	3.12498	3	0.372754	TRUE
ZE5J2V	e249nv	ACR_R_OD	all_pilepsy	MR Egger	1.97174	2	0.373115	TRUE
ZE5J2V	Hsw9p0	PCR_R_ISOVF	all_pilepsy	MR Egger	1.96704	2	0.373993	TRUE
ZE5J2V	mRiAmV	STR_R_FA	all_pilepsy	Inverse variance weighted	3.09813	3	0.376741	TRUE
ZE5J2V	vx6o1M	FST_L_MO	all_pilepsy	MR Egger	1.94988	2	0.377215	TRUE
ZE5J2V	WhN3iJ	SCR_L_ISOVF	all_pilepsy	MR Egger	1.94618	2	0.377914	TRUE
ZE5J2V	D91cMk	MCP_OD	all_pilepsy	Inverse variance weighted	3.06924	3	0.381073	TRUE
ZE5J2V	vaakKt	SCP_R_ICVF	all_pilepsy	MR Egger	1.92212	2	0.382486	TRUE
ZE5J2V	57VMkt	RIC_R_MO	all_pilepsy	Inverse variance weighted	3.04395	3	0.384898	TRUE
ZE5J2V	mP3Y4m	PCT_ICVF	all_pilepsy	Inverse variance weighted	3.03649	3	0.386034	TRUE
ZE5J2V	mQ9lfR	Tapetum_R_FA	all_pilepsy	MR Egger	1.89689	2	0.387342	TRUE
ZE5J2V	Lv2cga	Fornix_FA	all_pilepsy	MR Egger	1.8722	2	0.392154	TRUE
ZE5J2V	9ZShoo	CCGP_L_MD	all_pilepsy	Inverse variance weighted	2.98394	3	0.394108	TRUE
ZE5J2V	5dyYKc	CH_R_MD	all_pilepsy	MR Egger	1.85927	2	0.394697	TRUE
ZE5J2V	MU9AVW	CP_L_ICVF	all_pilepsy	Inverse variance weighted	2.93916	3	0.4011	TRUE
ZE5J2V	RobLk4	SS_R_MO	all_pilepsy	Inverse variance weighted	2.93483	3	0.401782	TRUE
ZE5J2V	iJ8Kfx	EC_L_ISOVF	all_pilepsy	MR Egger	1.81668	2	0.403193	TRUE
ZE5J2V	WxO19w	PTR_R_ISOVF	all_pilepsy	Inverse variance weighted	2.91157	3	0.405462	TRUE
ZE5J2V	zCHacZ	UF_R_ISOVF	all_pilepsy	MR Egger	1.80469	2	0.405618	TRUE
ZE5J2V	4NKlR0	FMA_ICVF	all_pilepsy	MR Egger	1.80386	2	0.405785	TRUE
ZE5J2V	vaakKt	SCP_R_ICVF	all_pilepsy	Inverse variance weighted	2.89775	3	0.40766	TRUE
ZE5J2V	4XEPa9	UF_L_MO	all_pilepsy	Inverse variance weighted	2.88989	3	0.408915	TRUE
ZE5J2V	FKMwlg	STR_L_MD	all_pilepsy	MR Egger	1.78222	2	0.410201	TRUE
ZE5J2V	bmEPKQ	ATR_R_ISOVF	all_pilepsy	MR Egger	1.77416	2	0.411857	TRUE
ZE5J2V	4kUu5V	SFOF_R_ISOVF	all_pilepsy	Inverse variance weighted	2.85927	3	0.413836	TRUE
ZE5J2V	KiVEQb	FMI_FA	all_pilepsy	Inverse variance weighted	2.85307	3	0.414838	TRUE
ZE5J2V	AHx0cC	PCR_L_ISOVF	all_pilepsy	Inverse variance weighted	2.83272	3	0.418141	TRUE
ZE5J2V	2IBYBB	CCGP_L_ICVF	all_pilepsy	MR Egger	1.73416	2	0.420178	TRUE
ZE5J2V	Rftq2e	CP_R_FA	all_pilepsy	Inverse variance weighted	2.81457	3	0.421106	TRUE
ZE5J2V	7WiqTV	PLIC_L_MO	all_pilepsy	MR Egger	1.72955	2	0.421146	TRUE
ZE5J2V	C9cLyU	UF_R_OD	all_pilepsy	Inverse variance weighted	2.80921	3	0.421986	TRUE
ZE5J2V	WKiuIp	ATR_L_ICVF	all_pilepsy	MR Egger	1.72104	2	0.422942	TRUE
ZE5J2V	zgrFPo	ATR_R_FA	all_pilepsy	MR Egger	1.71831	2	0.42352	TRUE
ZE5J2V	cbNUE7	ICP_R_FA	all_pilepsy	MR Egger	1.70015	2	0.427382	TRUE
ZE5J2V	tt6Q9X	ILF_L_ISOVF	all_pilepsy	Inverse variance weighted	2.77406	3	0.427787	TRUE
ZE5J2V	52FQha	AR_L_ISOVF	all_pilepsy	MR Egger	1.68412	2	0.430821	TRUE
ZE5J2V	MVJZEp	UF_R_ICVF	all_pilepsy	MR Egger	1.6701	2	0.433852	TRUE
ZE5J2V	VrU4Ti	ATR_L_FA	all_pilepsy	MR Egger	1.63255	2	0.442074	TRUE
ZE5J2V	FKMwlg	STR_L_MD	all_pilepsy	Inverse variance weighted	2.68915	3	0.442074	TRUE
ZE5J2V	8Gj7yi	SS_L_MO	all_pilepsy	MR Egger	1.60726	2	0.447701	TRUE
ZE5J2V	7F6EKk	FST_R_FA	all_pilepsy	Inverse variance weighted	2.64844	3	0.449061	TRUE
ZE5J2V	Nh3zjm	FMA_OD	all_pilepsy	Inverse variance weighted	2.64416	3	0.4498	TRUE
ZE5J2V	S5Y0DV	ACR_R_MO	all_pilepsy	MR Egger	1.59623	2	0.450177	TRUE
ZE5J2V	S0bpbf	SCR_R_FA	all_pilepsy	MR Egger	1.59517	2	0.450415	TRUE
ZE5J2V	ZavBjM	ACR_R_FA	all_pilepsy	MR Egger	1.59097	2	0.451361	TRUE
ZE5J2V	8UjSg0	SLF_R_OD	all_pilepsy	MR Egger	1.58475	2	0.452767	TRUE
ZE5J2V	cWV5V5	RIC_R_FA	all_pilepsy	MR Egger	1.58299	2	0.453168	TRUE
ZE5J2V	WhN3iJ	SCR_L_ISOVF	all_pilepsy	Inverse variance weighted	2.62389	3	0.453316	TRUE
ZE5J2V	EGKlvB	SS_L_FA	all_pilepsy	Inverse variance weighted	2.62212	3	0.453625	TRUE
ZE5J2V	trOqdB	PCT_OD	all_pilepsy	Inverse variance weighted	2.60236	3	0.457075	TRUE
ZE5J2V	Nh3zjm	FMA_OD	all_pilepsy	MR Egger	1.56546	2	0.457155	TRUE
ZE5J2V	te0vOE	CCGP_R_OD	all_pilepsy	Inverse variance weighted	2.55703	3	0.465073	TRUE
ZE5J2V	yJY2rG	IFOF_L_ISOVF	all_pilepsy	MR Egger	1.52956	2	0.465437	TRUE
ZE5J2V	9VlijF	AR_L_ICVF	all_pilepsy	MR Egger	1.52144	2	0.467329	TRUE
ZE5J2V	ufcsrX	FST_R_OD	all_pilepsy	Inverse variance weighted	2.53729	3	0.46859	TRUE
ZE5J2V	HpdRcZ	SCC_MO	all_pilepsy	MR Egger	1.50798	2	0.470486	TRUE
ZE5J2V	bPyH3r	ALIC_L_FA	all_pilepsy	Inverse variance weighted	2.51368	3	0.472823	TRUE
ZE5J2V	0dTLXd	IFOF_L_MO	all_pilepsy	MR Egger	1.49775	2	0.472897	TRUE
ZE5J2V	mrTpPw	Tapetum_L_MD	all_pilepsy	Inverse variance weighted	2.51164	3	0.473191	TRUE
ZE5J2V	ZEmMhx	FST_R_MD	all_pilepsy	MR Egger	1.49311	2	0.473996	TRUE
ZE5J2V	YpCDcY	SLF_L_FA	all_pilepsy	Inverse variance weighted	2.48164	3	0.478618	TRUE
ZE5J2V	vKvvDM	FST_L_MD	all_pilepsy	MR Egger	1.47283	2	0.478826	TRUE
ZE5J2V	8im5RX	BCC_MO	all_pilepsy	Inverse variance weighted	2.47913	3	0.479074	TRUE
ZE5J2V	USY2I2	UF_R_FA	all_pilepsy	MR Egger	1.47116	2	0.479227	TRUE
ZE5J2V	kI5mrm	FMI_MO	all_pilepsy	Inverse variance weighted	2.46797	3	0.481107	TRUE
ZE5J2V	daPn6M	SLF_L_ISOVF	all_pilepsy	MR Egger	1.46266	2	0.481269	TRUE
ZE5J2V	o4K8yK	UF_L_FA	all_pilepsy	Inverse variance weighted	2.44761	3	0.484833	TRUE
ZE5J2V	0yOpEm	AR_R_MD	all_pilepsy	Inverse variance weighted	2.43466	3	0.487215	TRUE
ZE5J2V	Utxlnz	STR_R_ISOVF	all_pilepsy	Inverse variance weighted	2.43307	3	0.487508	TRUE
ZE5J2V	MVJZEp	UF_R_ICVF	all_pilepsy	Inverse variance weighted	2.42846	3	0.488358	TRUE
ZE5J2V	Tmt8t6	STR_L_ISOVF	all_pilepsy	Inverse variance weighted	2.42798	3	0.488448	TRUE
ZE5J2V	AHx0cC	PCR_L_ISOVF	all_pilepsy	MR Egger	1.42925	2	0.489376	TRUE
ZE5J2V	FILXqu	SFOF_L_OD	all_pilepsy	Inverse variance weighted	2.41504	3	0.490842	TRUE
ZE5J2V	7WiqTV	PLIC_L_MO	all_pilepsy	Inverse variance weighted	2.40809	3	0.49213	TRUE
ZE5J2V	slKpww	STR_R_MD	all_pilepsy	MR Egger	1.41002	2	0.494104	TRUE
ZE5J2V	7ruN3F	ALIC_R_ICVF	all_pilepsy	MR Egger	1.39898	2	0.496838	TRUE
ZE5J2V	Y6LtP1	PCT_FA	all_pilepsy	Inverse variance weighted	2.35587	3	0.501903	TRUE
ZE5J2V	wz03fK	SS_L_ISOVF	all_pilepsy	MR Egger	1.35965	2	0.506705	TRUE
ZE5J2V	Rftq2e	CP_R_FA	all_pilepsy	MR Egger	1.35654	2	0.507493	TRUE
ZE5J2V	GE4amX	CCGP_R_ICVF	all_pilepsy	MR Egger	1.34973	2	0.509224	TRUE
ZE5J2V	OdIr7C	SS_L_OD	all_pilepsy	MR Egger	1.33861	2	0.512063	TRUE
ZE5J2V	G2oRY3	ALIC_R_FA	all_pilepsy	Inverse variance weighted	2.29859	3	0.512791	TRUE
ZE5J2V	zCHacZ	UF_R_ISOVF	all_pilepsy	Inverse variance weighted	2.2906	3	0.514324	TRUE
ZE5J2V	gOJiR3	GCC_FA	all_pilepsy	MR Egger	1.32783	2	0.514831	TRUE
ZE5J2V	rqXz8B	ILF_R_FA	all_pilepsy	MR Egger	1.32351	2	0.515944	TRUE
ZE5J2V	cqPFzv	SLF_R_FA	all_pilepsy	MR Egger	1.31417	2	0.518361	TRUE
ZE5J2V	E3Sc75	ACR_R_MD	all_pilepsy	Inverse variance weighted	2.26947	3	0.518395	TRUE
ZE5J2V	3dLsv0	RIC_L_ISOVF	all_pilepsy	Inverse variance weighted	2.26498	3	0.519263	TRUE
ZE5J2V	8sKYnR	SFOF_R_ICVF	all_pilepsy	MR Egger	1.3037	2	0.52108	TRUE
ZE5J2V	NtpnR0	FMI_MD	all_pilepsy	MR Egger	1.30352	2	0.521127	TRUE
ZE5J2V	PEXepJ	ICP_L_ICVF	all_pilepsy	MR Egger	1.29361	2	0.523716	TRUE
ZE5J2V	8JJP8H	BCC_OD	all_pilepsy	Inverse variance weighted	2.2312	3	0.52583	TRUE
ZE5J2V	mjZk8X	SLF_R_MO	all_pilepsy	Inverse variance weighted	2.2246	3	0.527118	TRUE
ZE5J2V	oJ9nFS	SLF_L_ICVF	all_pilepsy	Inverse variance weighted	2.21475	3	0.529048	TRUE
ZE5J2V	ys3j9V	ILF_L_ICVF	all_pilepsy	MR Egger	1.26116	2	0.532283	TRUE
ZE5J2V	WxO19w	PTR_R_ISOVF	all_pilepsy	MR Egger	1.25384	2	0.534234	TRUE
ZE5J2V	OK0dQl	IFOF_L_MD	all_pilepsy	Inverse variance weighted	2.15096	3	0.541673	TRUE
ZE5J2V	R1AkGf	FMI_ISOVF	all_pilepsy	MR Egger	1.22334	2	0.542444	TRUE
ZE5J2V	7VNIld	SCP_R_OD	all_pilepsy	MR Egger	1.22267	2	0.542625	TRUE
ZE5J2V	DwqUyV	IFOF_R_MO	all_pilepsy	Inverse variance weighted	2.1401	3	0.543844	TRUE
ZE5J2V	i5UZlA	SS_R_ISOVF	all_pilepsy	Inverse variance weighted	2.10923	3	0.550048	TRUE
ZE5J2V	xRCJt2	PTR_R_ICVF	all_pilepsy	MR Egger	1.18857	2	0.551956	TRUE
ZE5J2V	VJRpZX	CCGP_L_ISOVF	all_pilepsy	MR Egger	1.18456	2	0.553064	TRUE
ZE5J2V	t8dc1d	CST_L_OD	all_pilepsy	MR Egger	1.181	2	0.554051	TRUE
ZE5J2V	i5UZlA	SS_R_ISOVF	all_pilepsy	MR Egger	1.17066	2	0.556923	TRUE
ZE5J2V	BvTDPN	PTR_L_MD	all_pilepsy	Inverse variance weighted	2.06598	3	0.558825	TRUE
ZE5J2V	8iBjIN	ILF_L_MD	all_pilepsy	MR Egger	1.1466	2	0.563661	TRUE
ZE5J2V	iVG7mL	PLIC_R_ICVF	all_pilepsy	MR Egger	1.14573	2	0.563908	TRUE
ZE5J2V	GVUKLn	ML_R_FA	all_pilepsy	MR Egger	1.14334	2	0.564582	TRUE
ZE5J2V	3cb2HO	RIC_L_OD	all_pilepsy	MR Egger	1.14211	2	0.564928	TRUE
ZE5J2V	DOcQOe	PTR_L_ICVF	all_pilepsy	Inverse variance weighted	2.02906	3	0.566397	TRUE
ZE5J2V	S6m0Ra	SLF_L_OD	all_pilepsy	Inverse variance weighted	2.02751	3	0.566716	TRUE
ZE5J2V	faBN2f	GCC_ISOVF	all_pilepsy	Inverse variance weighted	2.02414	3	0.567411	TRUE
ZE5J2V	4NKlR0	FMA_ICVF	all_pilepsy	Inverse variance weighted	2.02109	3	0.56804	TRUE
ZE5J2V	RobLk4	SS_R_MO	all_pilepsy	MR Egger	1.11	2	0.574071	TRUE
ZE5J2V	zMG2Sr	EC_L_OD	all_pilepsy	Inverse variance weighted	1.98587	3	0.575344	TRUE
ZE5J2V	3cb2HO	RIC_L_OD	all_pilepsy	Inverse variance weighted	1.98412	3	0.575709	TRUE
ZE5J2V	KKHM9e	PCT_MO	all_pilepsy	MR Egger	1.10009	2	0.576923	TRUE
ZE5J2V	riX8S0	MCP_MO	all_pilepsy	Inverse variance weighted	1.95727	3	0.581323	TRUE
ZE5J2V	h6IdhZ	CCGP_R_MD	all_pilepsy	MR Egger	1.08002	2	0.582742	TRUE
ZE5J2V	z1GO9P	UF_L_ISOVF	all_pilepsy	MR Egger	1.05874	2	0.588977	TRUE
ZE5J2V	5dyYKc	CH_R_MD	all_pilepsy	Inverse variance weighted	1.91899	3	0.589391	TRUE
ZE5J2V	slKpww	STR_R_MD	all_pilepsy	Inverse variance weighted	1.90923	3	0.591457	TRUE
ZE5J2V	Jc0osv	GCC_MO	all_pilepsy	MR Egger	1.04879	2	0.591912	TRUE
ZE5J2V	rqXz8B	ILF_R_FA	all_pilepsy	Inverse variance weighted	1.88726	3	0.596133	TRUE
ZE5J2V	52FQha	AR_L_ISOVF	all_pilepsy	Inverse variance weighted	1.86423	3	0.601059	TRUE
ZE5J2V	iCFBbt	ATR_R_ICVF	all_pilepsy	MR Egger	1.01591	2	0.601724	TRUE
ZE5J2V	ecWXVV	FST_R_ICVF	all_pilepsy	MR Egger	1.01357	2	0.60243	TRUE
ZE5J2V	qy0fbe	SCP_R_ISOVF	all_pilepsy	MR Egger	1.00767	2	0.60421	TRUE
ZE5J2V	riX8S0	MCP_MO	all_pilepsy	MR Egger	0.984283	2	0.611316	TRUE
ZE5J2V	alqFce	RIC_R_MD	all_pilepsy	MR Egger	0.971306	2	0.615295	TRUE
ZE5J2V	KSUi1v	SCR_R_MD	all_pilepsy	Inverse variance weighted	1.7976	3	0.615457	TRUE
ZE5J2V	4JYuUz	SLF_R_ICVF	all_pilepsy	MR Egger	0.968634	2	0.616118	TRUE
ZE5J2V	2IBYBB	CCGP_L_ICVF	all_pilepsy	Inverse variance weighted	1.79201	3	0.616675	TRUE
ZE5J2V	h6IdhZ	CCGP_R_MD	all_pilepsy	Inverse variance weighted	1.78221	3	0.618813	TRUE
ZE5J2V	oJ9nFS	SLF_L_ICVF	all_pilepsy	MR Egger	0.958572	2	0.619225	TRUE
ZE5J2V	EQDWCS	ALIC_L_MO	all_pilepsy	MR Egger	0.946497	2	0.622975	TRUE
ZE5J2V	b0IPgZ	SS_R_FA	all_pilepsy	MR Egger	0.946364	2	0.623017	TRUE
ZE5J2V	trOqdB	PCT_OD	all_pilepsy	MR Egger	0.945438	2	0.623305	TRUE
ZE5J2V	zgrFPo	ATR_R_FA	all_pilepsy	Inverse variance weighted	1.75587	3	0.624585	TRUE
ZE5J2V	rkCoNx	PTR_R_MO	all_pilepsy	Inverse variance weighted	1.75435	3	0.624919	TRUE
ZE5J2V	Utxlnz	STR_R_ISOVF	all_pilepsy	MR Egger	0.935354	2	0.626456	TRUE
ZE5J2V	qZbcaP	CH_R_ICVF	all_pilepsy	MR Egger	0.928612	2	0.628571	TRUE
ZE5J2V	8sKYnR	SFOF_R_ICVF	all_pilepsy	Inverse variance weighted	1.73404	3	0.629394	TRUE
ZE5J2V	7edqTq	ML_L_FA	all_pilepsy	MR Egger	0.92314	2	0.630293	TRUE
ZE5J2V	Tmt8t6	STR_L_ISOVF	all_pilepsy	MR Egger	0.920831	2	0.631021	TRUE
ZE5J2V	WKiuIp	ATR_L_ICVF	all_pilepsy	Inverse variance weighted	1.72433	3	0.631538	TRUE
ZE5J2V	ZEmMhx	FST_R_MD	all_pilepsy	Inverse variance weighted	1.71017	3	0.634675	TRUE
ZE5J2V	VrU4Ti	ATR_L_FA	all_pilepsy	Inverse variance weighted	1.68783	3	0.639642	TRUE
ZE5J2V	BKwQVR	SCC_OD	all_pilepsy	MR Egger	0.887825	2	0.641521	TRUE
ZE5J2V	PEXepJ	ICP_L_ICVF	all_pilepsy	Inverse variance weighted	1.66954	3	0.643727	TRUE
ZE5J2V	7dGcyd	ICP_R_ICVF	all_pilepsy	Inverse variance weighted	1.65954	3	0.645965	TRUE
ZE5J2V	iGx125	ICP_R_MD	all_pilepsy	MR Egger	0.871341	2	0.646831	TRUE
ZE5J2V	4JYuUz	SLF_R_ICVF	all_pilepsy	Inverse variance weighted	1.65218	3	0.647616	TRUE
ZE5J2V	gOJiR3	GCC_FA	all_pilepsy	Inverse variance weighted	1.64963	3	0.64819	TRUE
ZE5J2V	qZbcaP	CH_R_ICVF	all_pilepsy	Inverse variance weighted	1.64283	3	0.649717	TRUE
ZE5J2V	ZavBjM	ACR_R_FA	all_pilepsy	Inverse variance weighted	1.60116	3	0.659127	TRUE
ZE5J2V	8JJP8H	BCC_OD	all_pilepsy	MR Egger	0.832808	2	0.659414	TRUE
ZE5J2V	7RLAm5	EC_R_MD	all_pilepsy	MR Egger	0.828399	2	0.660869	TRUE
ZE5J2V	0dTLXd	IFOF_L_MO	all_pilepsy	Inverse variance weighted	1.58936	3	0.661806	TRUE
ZE5J2V	AKtKCi	ILF_R_ICVF	all_pilepsy	MR Egger	0.825491	2	0.661831	TRUE
ZE5J2V	LVvEjD	FMI_ICVF	all_pilepsy	MR Egger	0.821746	2	0.663071	TRUE
ZE5J2V	MfmuVS	IFOF_L_FA	all_pilepsy	MR Egger	0.817607	2	0.664445	TRUE
ZE5J2V	5NVOSn	GCC_MD	all_pilepsy	MR Egger	0.813678	2	0.665751	TRUE
ZE5J2V	9VlijF	AR_L_ICVF	all_pilepsy	Inverse variance weighted	1.56947	3	0.666331	TRUE
ZE5J2V	BI1KfF	ALIC_L_MD	all_pilepsy	Inverse variance weighted	1.5663	3	0.667055	TRUE
ZE5J2V	kTcHZ8	CCGP_R_ISOVF	all_pilepsy	MR Egger	0.808509	2	0.667474	TRUE
ZE5J2V	8iBjIN	ILF_L_MD	all_pilepsy	Inverse variance weighted	1.56373	3	0.667642	TRUE
ZE5J2V	KKHM9e	PCT_MO	all_pilepsy	Inverse variance weighted	1.5576	3	0.669041	TRUE
ZE5J2V	FQZkBn	ML_R_MD	all_pilepsy	MR Egger	0.801723	2	0.669743	TRUE
ZE5J2V	vKvvDM	FST_L_MD	all_pilepsy	Inverse variance weighted	1.54549	3	0.671812	TRUE
ZE5J2V	WWLr8L	RIC_L_FA	all_pilepsy	MR Egger	0.792045	2	0.672991	TRUE
ZE5J2V	NtpnR0	FMI_MD	all_pilepsy	Inverse variance weighted	1.51739	3	0.678263	TRUE
ZE5J2V	zMG2Sr	EC_L_OD	all_pilepsy	MR Egger	0.7661	2	0.681779	TRUE
ZE5J2V	ys3j9V	ILF_L_ICVF	all_pilepsy	Inverse variance weighted	1.49516	3	0.683389	TRUE
ZE5J2V	kOCUkb	MCP_ICVF	all_pilepsy	MR Egger	0.758424	2	0.684401	TRUE
ZE5J2V	lhBLie	SFOF_R_OD	all_pilepsy	Inverse variance weighted	1.48168	3	0.686505	TRUE
ZE5J2V	ry90JJ	EC_L_MD	all_pilepsy	Inverse variance weighted	1.47786	3	0.68739	TRUE
ZE5J2V	b5Gbmw	ACR_L_FA	all_pilepsy	MR Egger	0.748727	2	0.687727	TRUE
ZE5J2V	USY2I2	UF_R_FA	all_pilepsy	Inverse variance weighted	1.47313	3	0.688485	TRUE
ZE5J2V	NhaCTA	ATR_L_MD	all_pilepsy	Inverse variance weighted	1.46224	3	0.691011	TRUE
ZE5J2V	vwA6q4	SS_L_ICVF	all_pilepsy	MR Egger	0.737534	2	0.691587	TRUE
ZE5J2V	7ruN3F	ALIC_R_ICVF	all_pilepsy	Inverse variance weighted	1.45133	3	0.693549	TRUE
ZE5J2V	PBavLK	ILF_R_MD	all_pilepsy	MR Egger	0.726693	2	0.695346	TRUE
ZE5J2V	tEhuwg	SS_R_ICVF	all_pilepsy	MR Egger	0.720312	2	0.697567	TRUE
ZE5J2V	6HHsk2	ALIC_R_MD	all_pilepsy	MR Egger	0.718457	2	0.698215	TRUE
ZE5J2V	yYqTFt	FST_L_OD	all_pilepsy	MR Egger	0.704947	2	0.702947	TRUE
ZE5J2V	tDRuWY	UF_L_MD	all_pilepsy	MR Egger	0.70029	2	0.704586	TRUE
ZE5J2V	LsbSg8	ALIC_R_OD	all_pilepsy	Inverse variance weighted	1.39408	3	0.706922	TRUE
ZE5J2V	WdgnpP	ALIC_L_ICVF	all_pilepsy	MR Egger	0.683561	2	0.710504	TRUE
ZE5J2V	GE4amX	CCGP_R_ICVF	all_pilepsy	Inverse variance weighted	1.37842	3	0.710601	TRUE
ZE5J2V	rAZzc9	FST_L_ICVF	all_pilepsy	MR Egger	0.674243	2	0.713822	TRUE
ZE5J2V	uzYaFm	SCR_L_ICVF	all_pilepsy	MR Egger	0.673527	2	0.714078	TRUE
ZE5J2V	YJE8ak	IFOF_R_FA	all_pilepsy	MR Egger	0.669872	2	0.715384	TRUE
ZE5J2V	8WgZQ8	GCC_ICVF	all_pilepsy	MR Egger	0.667888	2	0.716094	TRUE
ZE5J2V	xRCJt2	PTR_R_ICVF	all_pilepsy	Inverse variance weighted	1.3471	3	0.717981	TRUE
ZE5J2V	iCFBbt	ATR_R_ICVF	all_pilepsy	Inverse variance weighted	1.34497	3	0.718484	TRUE
ZE5J2V	7edqTq	ML_L_FA	all_pilepsy	Inverse variance weighted	1.33852	3	0.720006	TRUE
ZE5J2V	kOCUkb	MCP_ICVF	all_pilepsy	Inverse variance weighted	1.33257	3	0.721415	TRUE
ZE5J2V	l82UWo	CH_L_FA	all_pilepsy	MR Egger	0.649291	2	0.722784	TRUE
ZE5J2V	PBavLK	ILF_R_MD	all_pilepsy	Inverse variance weighted	1.32171	3	0.723984	TRUE
ZE5J2V	EUKBnh	SCR_L_MD	all_pilepsy	MR Egger	0.640697	2	0.725896	TRUE
ZE5J2V	R1AkGf	FMI_ISOVF	all_pilepsy	Inverse variance weighted	1.28281	3	0.73322	TRUE
ZE5J2V	Z7uOPe	AR_R_ICVF	all_pilepsy	MR Egger	0.618309	2	0.734067	TRUE
ZE5J2V	tDRuWY	UF_L_MD	all_pilepsy	Inverse variance weighted	1.27045	3	0.736161	TRUE
ZE5J2V	R6gG6K	ML_R_MO	all_pilepsy	MR Egger	0.605894	2	0.738638	TRUE
ZE5J2V	OK0dQl	IFOF_L_MD	all_pilepsy	MR Egger	0.602003	2	0.740077	TRUE
ZE5J2V	rkCoNx	PTR_R_MO	all_pilepsy	MR Egger	0.59758	2	0.741715	TRUE
ZE5J2V	qqgO4b	SFOF_L_ICVF	all_pilepsy	MR Egger	0.590626	2	0.744298	TRUE
ZE5J2V	XYlGv7	Tapetum_R_ICVF	all_pilepsy	Inverse variance weighted	1.2363	3	0.744313	TRUE
ZE5J2V	gI5m1j	EC_R_FA	all_pilepsy	MR Egger	0.58673	2	0.74575	TRUE
ZE5J2V	U82ck3	SFOF_R_FA	all_pilepsy	Inverse variance weighted	1.22709	3	0.746515	TRUE
ZE5J2V	GWyvGA	UF_R_MD	all_pilepsy	MR Egger	0.58459	2	0.746548	TRUE
ZE5J2V	sT3PfP	IFOF_R_MD	all_pilepsy	Inverse variance weighted	1.22502	3	0.747011	TRUE
ZE5J2V	XQufBO	ALIC_R_MO	all_pilepsy	Inverse variance weighted	1.22119	3	0.747926	TRUE
ZE5J2V	OZzSJA	ACR_L_MD	all_pilepsy	Inverse variance weighted	1.20655	3	0.751435	TRUE
ZE5J2V	a2VKMm	SS_R_MD	all_pilepsy	Inverse variance weighted	1.20022	3	0.752952	TRUE
ZE5J2V	GaPV5G	CP_L_FA	all_pilepsy	Inverse variance weighted	1.19961	3	0.753098	TRUE
ZE5J2V	GoSy7s	IFOF_R_ISOVF	all_pilepsy	MR Egger	0.564375	2	0.754132	TRUE
ZE5J2V	57VMkt	RIC_R_MO	all_pilepsy	MR Egger	0.557078	2	0.756889	TRUE
ZE5J2V	XahYk1	BCC_FA	all_pilepsy	MR Egger	0.552861	2	0.758486	TRUE
ZE5J2V	iVG7mL	PLIC_R_ICVF	all_pilepsy	Inverse variance weighted	1.17385	3	0.759282	TRUE
ZE5J2V	GVUKLn	ML_R_FA	all_pilepsy	Inverse variance weighted	1.16164	3	0.762218	TRUE
ZE5J2V	rAZzc9	FST_L_ICVF	all_pilepsy	Inverse variance weighted	1.16035	3	0.762528	TRUE
ZE5J2V	XQufBO	ALIC_R_MO	all_pilepsy	MR Egger	0.537177	2	0.764458	TRUE
ZE5J2V	8WgZQ8	GCC_ICVF	all_pilepsy	Inverse variance weighted	1.1521	3	0.764515	TRUE
ZE5J2V	qW7p9p	Fornix_ICVF	all_pilepsy	MR Egger	0.531501	2	0.76663	TRUE
ZE5J2V	EGKlvB	SS_L_FA	all_pilepsy	MR Egger	0.527641	2	0.768111	TRUE
ZE5J2V	IL2Uk9	ILF_L_FA	all_pilepsy	MR Egger	0.527008	2	0.768355	TRUE
ZE5J2V	Px9NHd	ATR_R_MO	all_pilepsy	Inverse variance weighted	1.12906	3	0.770065	TRUE
ZE5J2V	nDDToY	SCC_ISOVF	all_pilepsy	MR Egger	0.518248	2	0.771727	TRUE
ZE5J2V	MGatRk	PTR_R_FA	all_pilepsy	MR Egger	0.515089	2	0.772947	TRUE
ZE5J2V	ja0QF5	SFOF_L_FA	all_pilepsy	Inverse variance weighted	1.11311	3	0.77391	TRUE
ZE5J2V	hg5Ukq	SCP_L_ISOVF	all_pilepsy	MR Egger	0.512386	2	0.773992	TRUE
ZE5J2V	VJJjpr	PLIC_R_MD	all_pilepsy	MR Egger	0.51236	2	0.774003	TRUE
ZE5J2V	6yKaBB	ACR_R_ICVF	all_pilepsy	MR Egger	0.510296	2	0.774802	TRUE
ZE5J2V	l82UWo	CH_L_FA	all_pilepsy	Inverse variance weighted	1.10296	3	0.776358	TRUE
ZE5J2V	kI5mrm	FMI_MO	all_pilepsy	MR Egger	0.504718	2	0.776966	TRUE
ZE5J2V	0RvPOs	Tapetum_L_OD	all_pilepsy	MR Egger	0.498516	2	0.779379	TRUE
ZE5J2V	Px9NHd	ATR_R_MO	all_pilepsy	MR Egger	0.490167	2	0.782639	TRUE
ZE5J2V	z1GO9P	UF_L_ISOVF	all_pilepsy	Inverse variance weighted	1.05959	3	0.786836	TRUE
ZE5J2V	EUKBnh	SCR_L_MD	all_pilepsy	Inverse variance weighted	1.04885	3	0.789435	TRUE
ZE5J2V	qW8VN6	Tapetum_R_OD	all_pilepsy	Inverse variance weighted	1.03646	3	0.792432	TRUE
ZE5J2V	ecWXVV	FST_R_ICVF	all_pilepsy	Inverse variance weighted	1.02754	3	0.794589	TRUE
ZE5J2V	3aVSXD	EC_R_OD	all_pilepsy	MR Egger	0.456329	2	0.795993	TRUE
ZE5J2V	54sdQj	ACR_L_ICVF	all_pilepsy	MR Egger	0.454443	2	0.796744	TRUE
ZE5J2V	GaPV5G	CP_L_FA	all_pilepsy	MR Egger	0.450952	2	0.798136	TRUE
ZE5J2V	U3twVZ	RIC_L_MO	all_pilepsy	MR Egger	0.445966	2	0.800129	TRUE
ZE5J2V	lhBLie	SFOF_R_OD	all_pilepsy	MR Egger	0.445919	2	0.800147	TRUE
ZE5J2V	F6AXkT	EC_L_ICVF	all_pilepsy	MR Egger	0.445746	2	0.800216	TRUE
ZE5J2V	Euxebb	SFOF_L_MD	all_pilepsy	MR Egger	0.440743	2	0.802221	TRUE
ZE5J2V	gJyzoL	PTR_L_ISOVF	all_pilepsy	MR Egger	0.437935	2	0.803348	TRUE
ZE5J2V	AKtKCi	ILF_R_ICVF	all_pilepsy	Inverse variance weighted	0.980302	3	0.806018	TRUE
ZE5J2V	EQDWCS	ALIC_L_MO	all_pilepsy	Inverse variance weighted	0.979744	3	0.806153	TRUE
ZE5J2V	NhaCTA	ATR_L_MD	all_pilepsy	MR Egger	0.421833	2	0.809842	TRUE
ZE5J2V	tEhuwg	SS_R_ICVF	all_pilepsy	Inverse variance weighted	0.959827	3	0.810971	TRUE
ZE5J2V	WWLr8L	RIC_L_FA	all_pilepsy	Inverse variance weighted	0.956748	3	0.811716	TRUE
ZE5J2V	BBHyOh	CH_R_FA	all_pilepsy	MR Egger	0.400622	2	0.818476	TRUE
ZE5J2V	cGrXOo	UF_R_MO	all_pilepsy	MR Egger	0.397163	2	0.819893	TRUE
ZE5J2V	8QBYD3	ICP_L_OD	all_pilepsy	MR Egger	0.396192	2	0.820291	TRUE
ZE5J2V	EhLDKa	PTR_R_OD	all_pilepsy	MR Egger	0.392768	2	0.821697	TRUE
ZE5J2V	1m34PW	FMA_MO	all_pilepsy	MR Egger	0.389633	2	0.822986	TRUE
ZE5J2V	oHRxMR	SCP_R_MO	all_pilepsy	MR Egger	0.382625	2	0.825874	TRUE
ZE5J2V	FQZkBn	ML_R_MD	all_pilepsy	Inverse variance weighted	0.877219	3	0.830921	TRUE
ZE5J2V	XYlGv7	Tapetum_R_ICVF	all_pilepsy	MR Egger	0.369145	2	0.831459	TRUE
ZE5J2V	LWbrUm	ML_R_OD	all_pilepsy	MR Egger	0.366713	2	0.832471	TRUE
ZE5J2V	S6m0Ra	SLF_L_OD	all_pilepsy	MR Egger	0.364132	2	0.833546	TRUE
ZE5J2V	1m34PW	FMA_MO	all_pilepsy	Inverse variance weighted	0.858928	3	0.835326	TRUE
ZE5J2V	3aVSXD	EC_R_OD	all_pilepsy	Inverse variance weighted	0.853718	3	0.83658	TRUE
ZE5J2V	Z7uOPe	AR_R_ICVF	all_pilepsy	Inverse variance weighted	0.847541	3	0.838065	TRUE
ZE5J2V	7dGcyd	ICP_R_ICVF	all_pilepsy	MR Egger	0.352794	2	0.838285	TRUE
ZE5J2V	YpCDcY	SLF_L_FA	all_pilepsy	MR Egger	0.348139	2	0.840239	TRUE
ZE5J2V	ja0QF5	SFOF_L_FA	all_pilepsy	MR Egger	0.34737	2	0.840561	TRUE
ZE5J2V	LVvEjD	FMI_ICVF	all_pilepsy	Inverse variance weighted	0.833541	3	0.841429	TRUE
ZE5J2V	MfmuVS	IFOF_L_FA	all_pilepsy	Inverse variance weighted	0.823153	3	0.843921	TRUE
ZE5J2V	9tOQt7	ATR_R_MD	all_pilepsy	Inverse variance weighted	0.816993	3	0.845398	TRUE
ZE5J2V	b5Gbmw	ACR_L_FA	all_pilepsy	Inverse variance weighted	0.811747	3	0.846655	TRUE
ZE5J2V	XahYk1	BCC_FA	all_pilepsy	Inverse variance weighted	0.805004	3	0.84827	TRUE
ZE5J2V	WdgnpP	ALIC_L_ICVF	all_pilepsy	Inverse variance weighted	0.787003	3	0.852573	TRUE
ZE5J2V	gJyzoL	PTR_L_ISOVF	all_pilepsy	Inverse variance weighted	0.780778	3	0.854059	TRUE
ZE5J2V	6yKaBB	ACR_R_ICVF	all_pilepsy	Inverse variance weighted	0.779834	3	0.854284	TRUE
ZE5J2V	GWyvGA	UF_R_MD	all_pilepsy	Inverse variance weighted	0.778754	3	0.854542	TRUE
ZE5J2V	0RvPOs	Tapetum_L_OD	all_pilepsy	Inverse variance weighted	0.776366	3	0.855111	TRUE
ZE5J2V	54sdQj	ACR_L_ICVF	all_pilepsy	Inverse variance weighted	0.771671	3	0.85623	TRUE
ZE5J2V	BI1KfF	ALIC_L_MD	all_pilepsy	MR Egger	0.304747	2	0.858668	TRUE
ZE5J2V	vwA6q4	SS_L_ICVF	all_pilepsy	Inverse variance weighted	0.759234	3	0.859191	TRUE
ZE5J2V	uzYaFm	SCR_L_ICVF	all_pilepsy	Inverse variance weighted	0.751048	3	0.861136	TRUE
ZE5J2V	faBN2f	GCC_ISOVF	all_pilepsy	MR Egger	0.288737	2	0.865569	TRUE
ZE5J2V	7F6EKk	FST_R_FA	all_pilepsy	MR Egger	0.287294	2	0.866193	TRUE
ZE5J2V	F8c2mH	ILF_R_ISOVF	all_pilepsy	MR Egger	0.266406	2	0.875287	TRUE
ZE5J2V	ufcsrX	FST_R_OD	all_pilepsy	MR Egger	0.264745	2	0.876015	TRUE
ZE5J2V	cGrXOo	UF_R_MO	all_pilepsy	Inverse variance weighted	0.683364	3	0.87711	TRUE
ZE5J2V	YJE8ak	IFOF_R_FA	all_pilepsy	Inverse variance weighted	0.673124	3	0.879507	TRUE
ZE5J2V	BBHyOh	CH_R_FA	all_pilepsy	Inverse variance weighted	0.667724	3	0.880768	TRUE
ZE5J2V	qqgO4b	SFOF_L_ICVF	all_pilepsy	Inverse variance weighted	0.667458	3	0.88083	TRUE
ZE5J2V	R6gG6K	ML_R_MO	all_pilepsy	Inverse variance weighted	0.652316	3	0.884358	TRUE
ZE5J2V	8QBYD3	ICP_L_OD	all_pilepsy	Inverse variance weighted	0.651858	3	0.884465	TRUE
ZE5J2V	gI5m1j	EC_R_FA	all_pilepsy	Inverse variance weighted	0.647267	3	0.885531	TRUE
ZE5J2V	yL4Gcj	IFOF_R_ICVF	all_pilepsy	MR Egger	0.236879	2	0.888306	TRUE
ZE5J2V	UXMCcz	SCR_R_ICVF	all_pilepsy	MR Egger	0.236031	2	0.888682	TRUE
ZE5J2V	GZGgB1	PCR_L_MD	all_pilepsy	MR Egger	0.232482	2	0.89026	TRUE
ZE5J2V	KSUi1v	SCR_R_MD	all_pilepsy	MR Egger	0.230371	2	0.891201	TRUE
ZE5J2V	9tOQt7	ATR_R_MD	all_pilepsy	MR Egger	0.229241	2	0.891704	TRUE
ZE5J2V	RqCxnX	FST_L_FA	all_pilepsy	MR Egger	0.224035	2	0.894029	TRUE
ZE5J2V	qYE8iB	SLF_R_MD	all_pilepsy	MR Egger	0.218697	2	0.896418	TRUE
ZE5J2V	MGatRk	PTR_R_FA	all_pilepsy	Inverse variance weighted	0.576777	3	0.901728	TRUE
ZE5J2V	U3twVZ	RIC_L_MO	all_pilepsy	Inverse variance weighted	0.563707	3	0.904688	TRUE
ZE5J2V	Ht9jQh	PTR_L_FA	all_pilepsy	Inverse variance weighted	0.555989	3	0.90643	TRUE
ZE5J2V	IaufzQ	IFOF_L_ICVF	all_pilepsy	MR Egger	0.194577	2	0.907294	TRUE
ZE5J2V	8JP1b1	Tapetum_L_ICVF	all_pilepsy	MR Egger	0.194074	2	0.907522	TRUE
ZE5J2V	9ZShoo	CCGP_L_MD	all_pilepsy	MR Egger	0.193479	2	0.907793	TRUE
ZE5J2V	OsVtqy	MCP_FA	all_pilepsy	MR Egger	0.191269	2	0.908796	TRUE
ZE5J2V	b6Klcj	SFOF_R_MD	all_pilepsy	MR Egger	0.189998	2	0.909374	TRUE
ZE5J2V	ATyAHp	PTR_R_MD	all_pilepsy	MR Egger	0.184822	2	0.91173	TRUE
ZE5J2V	IL2Uk9	ILF_L_FA	all_pilepsy	Inverse variance weighted	0.528202	3	0.912653	TRUE
ZE5J2V	0drkN5	BCC_ICVF	all_pilepsy	MR Egger	0.181338	2	0.91332	TRUE
ZE5J2V	PSFkOK	SCC_MD	all_pilepsy	MR Egger	0.178433	2	0.914647	TRUE
ZE5J2V	ry90JJ	EC_L_MD	all_pilepsy	MR Egger	0.177464	2	0.915091	TRUE
ZE5J2V	F6AXkT	EC_L_ICVF	all_pilepsy	Inverse variance weighted	0.511986	3	0.91625	TRUE
ZE5J2V	UXMCcz	SCR_R_ICVF	all_pilepsy	Inverse variance weighted	0.510811	3	0.91651	TRUE
ZE5J2V	mmSdZ2	PCR_R_MD	all_pilepsy	Inverse variance weighted	0.510684	3	0.916538	TRUE
ZE5J2V	gE3gQ6	RIC_L_ICVF	all_pilepsy	Inverse variance weighted	0.492367	3	0.920565	TRUE
ZE5J2V	N6k8Uu	EC_L_FA	all_pilepsy	MR Egger	0.163938	2	0.921301	TRUE
ZE5J2V	IQXUv0	Tapetum_L_FA	all_pilepsy	MR Egger	0.163334	2	0.921579	TRUE
ZE5J2V	LY4RGg	PLIC_L_ICVF	all_pilepsy	MR Egger	0.153901	2	0.925936	TRUE
ZE5J2V	3dLsv0	RIC_L_ISOVF	all_pilepsy	MR Egger	0.151103	2	0.927232	TRUE
ZE5J2V	F6AkLH	PCR_L_ICVF	all_pilepsy	MR Egger	0.14515	2	0.929996	TRUE
ZE5J2V	Euxebb	SFOF_L_MD	all_pilepsy	Inverse variance weighted	0.443306	3	0.931158	TRUE
ZE5J2V	9q1p3R	ICP_L_MD	all_pilepsy	MR Egger	0.140097	2	0.932349	TRUE
ZE5J2V	EhLDKa	PTR_R_OD	all_pilepsy	Inverse variance weighted	0.432191	3	0.933515	TRUE
ZE5J2V	OaWHYu	EC_R_ICVF	all_pilepsy	MR Egger	0.13292	2	0.9357	TRUE
ZE5J2V	LWbrUm	ML_R_OD	all_pilepsy	Inverse variance weighted	0.419918	3	0.936098	TRUE
ZE5J2V	DPSkVl	ML_L_OD	all_pilepsy	MR Egger	0.120289	2	0.941628	TRUE
ZE5J2V	qW8VN6	Tapetum_R_OD	all_pilepsy	MR Egger	0.118718	2	0.942369	TRUE
ZE5J2V	a2VKMm	SS_R_MD	all_pilepsy	MR Egger	0.11488	2	0.944179	TRUE
ZE5J2V	q5LmMY	RIC_R_ICVF	all_pilepsy	MR Egger	0.110567	2	0.946217	TRUE
ZE5J2V	Ht9jQh	PTR_L_FA	all_pilepsy	MR Egger	0.110557	2	0.946221	TRUE
ZE5J2V	peQ5De	SLF_L_MD	all_pilepsy	MR Egger	0.109862	2	0.946551	TRUE
ZE5J2V	OPzjRt	PLIC_L_MD	all_pilepsy	MR Egger	0.101824	2	0.950362	TRUE
ZE5J2V	ay1jeE	PCR_R_ICVF	all_pilepsy	MR Egger	0.0979973	2	0.952182	TRUE
ZE5J2V	0drkN5	BCC_ICVF	all_pilepsy	Inverse variance weighted	0.331003	3	0.954096	TRUE
ZE5J2V	LY4RGg	PLIC_L_ICVF	all_pilepsy	Inverse variance weighted	0.313154	3	0.957536	TRUE
ZE5J2V	b6Klcj	SFOF_R_MD	all_pilepsy	Inverse variance weighted	0.311979	3	0.95776	TRUE
ZE5J2V	GZGgB1	PCR_L_MD	all_pilepsy	Inverse variance weighted	0.307364	3	0.958638	TRUE
ZE5J2V	IaufzQ	IFOF_L_ICVF	all_pilepsy	Inverse variance weighted	0.30273	3	0.959514	TRUE
ZE5J2V	OZzSJA	ACR_L_MD	all_pilepsy	MR Egger	0.082528	2	0.959576	TRUE
ZE5J2V	8JP1b1	Tapetum_L_ICVF	all_pilepsy	Inverse variance weighted	0.296859	3	0.960618	TRUE
ZE5J2V	DUghaH	CH_R_OD	all_pilepsy	MR Egger	0.0797736	2	0.960898	TRUE
ZE5J2V	qYE8iB	SLF_R_MD	all_pilepsy	Inverse variance weighted	0.275013	3	0.964657	TRUE
ZE5J2V	DPSkVl	ML_L_OD	all_pilepsy	Inverse variance weighted	0.273148	3	0.964997	TRUE
ZE5J2V	OaWHYu	EC_R_ICVF	all_pilepsy	Inverse variance weighted	0.267113	3	0.96609	TRUE
ZE5J2V	ATyAHp	PTR_R_MD	all_pilepsy	Inverse variance weighted	0.255494	3	0.968169	TRUE
ZE5J2V	aZ52wu	CH_L_ICVF	all_pilepsy	MR Egger	0.0639265	2	0.968542	TRUE
ZE5J2V	N6k8Uu	EC_L_FA	all_pilepsy	Inverse variance weighted	0.24436	3	0.970129	TRUE
ZE5J2V	yL4Gcj	IFOF_R_ICVF	all_pilepsy	Inverse variance weighted	0.237595	3	0.971303	TRUE
ZE5J2V	IQXUv0	Tapetum_L_FA	all_pilepsy	Inverse variance weighted	0.229961	3	0.972614	TRUE
ZE5J2V	sT3PfP	IFOF_R_MD	all_pilepsy	MR Egger	0.045603	2	0.977456	TRUE
ZE5J2V	OsVtqy	MCP_FA	all_pilepsy	Inverse variance weighted	0.191961	3	0.978876	TRUE
ZE5J2V	q5LmMY	RIC_R_ICVF	all_pilepsy	Inverse variance weighted	0.182598	3	0.980348	TRUE
ZE5J2V	F6AkLH	PCR_L_ICVF	all_pilepsy	Inverse variance weighted	0.178765	3	0.980942	TRUE
ZE5J2V	gE3gQ6	RIC_L_ICVF	all_pilepsy	MR Egger	0.0371421	2	0.9816	TRUE
ZE5J2V	tt6Q9X	ILF_L_ISOVF	all_pilepsy	MR Egger	0.028617	2	0.985793	TRUE
ZE5J2V	w4F2Tb	RIC_L_MD	all_pilepsy	MR Egger	0.0232965	2	0.988419	TRUE
ZE5J2V	E3Sc75	ACR_R_MD	all_pilepsy	MR Egger	0.0229491	2	0.988591	TRUE
ZE5J2V	FILXqu	SFOF_L_OD	all_pilepsy	MR Egger	0.0221296	2	0.988996	TRUE
ZE5J2V	U82ck3	SFOF_R_FA	all_pilepsy	MR Egger	0.0211874	2	0.989462	TRUE
ZE5J2V	ay1jeE	PCR_R_ICVF	all_pilepsy	Inverse variance weighted	0.118046	3	0.989587	TRUE
ZE5J2V	peQ5De	SLF_L_MD	all_pilepsy	Inverse variance weighted	0.110131	3	0.990595	TRUE
ZE5J2V	mmSdZ2	PCR_R_MD	all_pilepsy	MR Egger	0.0162406	2	0.991913	TRUE
ZE5J2V	tSFCCc	UF_L_ICVF	all_pilepsy	MR Egger	0.0145052	2	0.992774	TRUE
ZE5J2V	DUghaH	CH_R_OD	all_pilepsy	Inverse variance weighted	0.0832081	3	0.993773	TRUE
ZE5J2V	aZ52wu	CH_L_ICVF	all_pilepsy	Inverse variance weighted	0.0668013	3	0.995499	TRUE
ZE5J2V	tSFCCc	UF_L_ICVF	all_pilepsy	Inverse variance weighted	0.0455713	3	0.997448	TRUE
ZE5J2V	ZszKRd	GCC_OD	all_pilepsy	MR Egger	0.00272712	2	0.998637	TRUE
ZE5J2V	LsbSg8	ALIC_R_OD	all_pilepsy	MR Egger	0.000600492	2	0.9997	TRUE
Action3
ID.Exposure	ID.Outcome	Outcome	Exposure	Method	Q	Q_df	Q_pval	Heterogeneity
CJqUFD	ZkPtU3	ILF_R_OD	all_pilepsy	MR Egger	12.1686	1	0.000486013	FALSE
CJqUFD	ZkPtU3	ILF_R_OD	all_pilepsy	Inverse variance weighted	14.7886	2	0.000614752	FALSE
CJqUFD	HKalgg	FMA_ISOVF	all_pilepsy	Inverse variance weighted	13.1079	2	0.00142445	FALSE
CJqUFD	RTL17i	AR_R_OD	all_pilepsy	MR Egger	10.1404	1	0.00145058	FALSE
CJqUFD	MxlYN3	Tapetum_R_ISOVF	all_pilepsy	Inverse variance weighted	12.5832	2	0.00185179	FALSE
CJqUFD	HKalgg	FMA_ISOVF	all_pilepsy	MR Egger	9.14183	1	0.00249831	FALSE
CJqUFD	JTaVt7	FMA_MD	all_pilepsy	MR Egger	8.89266	1	0.00286319	FALSE
CJqUFD	RTL17i	AR_R_OD	all_pilepsy	Inverse variance weighted	11.2521	2	0.00360269	FALSE
CJqUFD	JTaVt7	FMA_MD	all_pilepsy	Inverse variance weighted	10.9854	2	0.00411664	FALSE
CJqUFD	UHelMG	ML_L_ICVF	all_pilepsy	MR Egger	8.09181	1	0.00444657	FALSE
CJqUFD	QEYqqd	CCGP_L_OD	all_pilepsy	Inverse variance weighted	9.95544	2	0.00688974	FALSE
CJqUFD	xJuAdz	SCR_L_MO	all_pilepsy	MR Egger	7.09794	1	0.00771728	FALSE
CJqUFD	XiTAeU	BCC_ISOCF	all_pilepsy	Inverse variance weighted	9.6451	2	0.00804626	FALSE
CJqUFD	06Sq3D	ATR_L_OD	all_pilepsy	Inverse variance weighted	9.46613	2	0.00879944	FALSE
CJqUFD	du8FLr	SCC_ISOVF	all_pilepsy	Inverse variance weighted	9.41043	2	0.00904798	FALSE
CJqUFD	xuqj3c	STR_L_OD	all_pilepsy	MR Egger	6.36809	1	0.011619	FALSE
CJqUFD	FOVOzi	ALIC_R_ISOVF	all_pilepsy	Inverse variance weighted	8.90006	2	0.0116782	FALSE
CJqUFD	KEUOaG	ACR_L_MO	all_pilepsy	Inverse variance weighted	8.89887	2	0.0116852	FALSE
CJqUFD	MxlYN3	Tapetum_R_ISOVF	all_pilepsy	MR Egger	6.16586	1	0.0130239	FALSE
CJqUFD	uLEZYX	STR_R_OD	all_pilepsy	MR Egger	6.16508	1	0.0130296	FALSE
CJqUFD	QEYqqd	CCGP_L_OD	all_pilepsy	MR Egger	5.99152	1	0.0143748	FALSE
CJqUFD	UHelMG	ML_L_ICVF	all_pilepsy	Inverse variance weighted	8.09228	2	0.0174898	FALSE
CJqUFD	hRWEQX	SCC_OD	all_pilepsy	Inverse variance weighted	7.95778	2	0.0187064	FALSE
CJqUFD	zUe4ER	RIC_R_ISOVF	all_pilepsy	Inverse variance weighted	7.92449	2	0.0190203	FALSE
CJqUFD	ZNY7Nj	EC_R_ISOVF	all_pilepsy	Inverse variance weighted	7.79574	2	0.0202851	FALSE
CJqUFD	RQmxm4	ACR_L_OD	all_pilepsy	Inverse variance weighted	7.77353	2	0.0205116	FALSE
CJqUFD	7wI7L1	SCR_R_MO	all_pilepsy	MR Egger	5.20461	1	0.022527	FALSE
CJqUFD	xJuAdz	SCR_L_MO	all_pilepsy	Inverse variance weighted	7.58316	2	0.0225599	FALSE
CJqUFD	ctqT03	ML_R_ICVF	all_pilepsy	MR Egger	5.14807	1	0.0232722	FALSE
CJqUFD	cuMRRi	SFOF_R_MO	all_pilepsy	MR Egger	5.1287	1	0.0235333	FALSE
CJqUFD	VXDS5Z	Tapetum_R_MD	all_pilepsy	Inverse variance weighted	7.34242	2	0.0254457	FALSE
CJqUFD	bXMuEN	CST_R_FA	all_pilepsy	MR Egger	4.78659	1	0.0286822	FALSE
CJqUFD	VXDS5Z	Tapetum_R_MD	all_pilepsy	MR Egger	4.78528	1	0.0287039	FALSE
CJqUFD	yDcPqt	SCC_FA	all_pilepsy	Inverse variance weighted	7.07916	2	0.0290255	FALSE
CJqUFD	4LHK32	PLIC_R_MO	all_pilepsy	MR Egger	4.70293	1	0.0301113	FALSE
CJqUFD	KBHydp	PLIC_R_OD	all_pilepsy	MR Egger	4.66978	1	0.0306979	FALSE
CJqUFD	KQV462	SCR_L_OD	all_pilepsy	MR Egger	4.65992	1	0.0308746	FALSE
CJqUFD	hEcSI0	Tapetum_L_ISOVF	all_pilepsy	MR Egger	4.65755	1	0.0309173	FALSE
CJqUFD	FOVOzi	ALIC_R_ISOVF	all_pilepsy	MR Egger	4.52114	1	0.0334786	FALSE
CJqUFD	06Sq3D	ATR_L_OD	all_pilepsy	MR Egger	4.48074	1	0.034279	FALSE
CJqUFD	GMuxfL	STR_R_MO	all_pilepsy	Inverse variance weighted	6.73146	2	0.0345368	FALSE
CJqUFD	QgeBW9	EC_L_ISOVF	all_pilepsy	Inverse variance weighted	6.73072	2	0.0345496	FALSE
CJqUFD	vFbcMB	CP_R_MD	all_pilepsy	Inverse variance weighted	6.63331	2	0.0362739	FALSE
CJqUFD	3U3tQV	ATR_R_ISOVF	all_pilepsy	Inverse variance weighted	6.5275	2	0.0382447	FALSE
CJqUFD	nY0B6c	CH_L_ISOVF	all_pilepsy	MR Egger	4.27954	1	0.0385738	FALSE
CJqUFD	1cjjXe	SCR_R_ISOVF	all_pilepsy	Inverse variance weighted	6.40073	2	0.0407474	FALSE
CJqUFD	xuqj3c	STR_L_OD	all_pilepsy	Inverse variance weighted	6.3711	2	0.0413554	FALSE
CJqUFD	uLEZYX	STR_R_OD	all_pilepsy	Inverse variance weighted	6.30873	2	0.0426656	FALSE
CJqUFD	D8GiiY	STR_L_MO	all_pilepsy	MR Egger	4.09999	1	0.0428835	FALSE
CJqUFD	4HAjG1	PCR_L_MO	all_pilepsy	MR Egger	4.05138	1	0.0441354	FALSE
CJqUFD	JCgFtz	SCP_L_ICVF	all_pilepsy	Inverse variance weighted	6.18685	2	0.0453465	FALSE
CJqUFD	GMuxfL	STR_R_MO	all_pilepsy	MR Egger	3.96682	1	0.0464054	FALSE
CJqUFD	4G7nwg	PCR_R_ISOVF	all_pilepsy	Inverse variance weighted	6.12418	2	0.0467898	FALSE
CJqUFD	xyT3I3	PCR_R_MO	all_pilepsy	MR Egger	3.94435	1	0.0470292	FALSE
CJqUFD	yDcPqt	SCC_FA	all_pilepsy	MR Egger	3.89581	1	0.0484067	FALSE
CJqUFD	PqWxbf	CP_L_ISOVF	all_pilepsy	Inverse variance weighted	5.98098	2	0.0502627	TRUE
CJqUFD	bXMuEN	CST_R_FA	all_pilepsy	Inverse variance weighted	5.89696	2	0.0524192	TRUE
CJqUFD	R8unTX	PLIC_R_MD	all_pilepsy	Inverse variance weighted	5.85143	2	0.0536263	TRUE
CJqUFD	Q6SNJn	IFOF_L_OD	all_pilepsy	Inverse variance weighted	5.84896	2	0.0536925	TRUE
CJqUFD	ftUgrq	BCC_MD	all_pilepsy	Inverse variance weighted	5.79953	2	0.0550362	TRUE
CJqUFD	dC8obS	UF_L_OD	all_pilepsy	MR Egger	3.59711	1	0.0578801	TRUE
CJqUFD	4JAdWX	SCP_L_OD	all_pilepsy	Inverse variance weighted	5.6983	2	0.0578936	TRUE
CJqUFD	K0iiXa	PCR_R_FA	all_pilepsy	MR Egger	3.57661	1	0.0585987	TRUE
CJqUFD	M0rGEY	FMA_FA	all_pilepsy	MR Egger	3.54729	1	0.0596427	TRUE
CJqUFD	irgkOO	FMI_OD	all_pilepsy	Inverse variance weighted	5.63214	2	0.0598407	TRUE
CJqUFD	4HAjG1	PCR_L_MO	all_pilepsy	Inverse variance weighted	5.6232	2	0.0601087	TRUE
CJqUFD	U13bPJ	SLF_R_FA	all_pilepsy	Inverse variance weighted	5.60602	2	0.0606273	TRUE
CJqUFD	RcTDHg	AR_R_FA	all_pilepsy	MR Egger	3.43301	1	0.0639056	TRUE
CJqUFD	4LHK32	PLIC_R_MO	all_pilepsy	Inverse variance weighted	5.49078	2	0.0642232	TRUE
CJqUFD	ctqT03	ML_R_ICVF	all_pilepsy	Inverse variance weighted	5.43955	2	0.0658896	TRUE
CJqUFD	7wI7L1	SCR_R_MO	all_pilepsy	Inverse variance weighted	5.38585	2	0.0676826	TRUE
CJqUFD	KBHydp	PLIC_R_OD	all_pilepsy	Inverse variance weighted	5.37047	2	0.0682052	TRUE
CJqUFD	KQV462	SCR_L_OD	all_pilepsy	Inverse variance weighted	5.30675	2	0.0704132	TRUE
CJqUFD	cuMRRi	SFOF_R_MO	all_pilepsy	Inverse variance weighted	5.2785	2	0.0714146	TRUE
CJqUFD	xyT3I3	PCR_R_MO	all_pilepsy	Inverse variance weighted	5.15808	2	0.0758466	TRUE
CJqUFD	PJWwn7	AR_R_ISOVF	all_pilepsy	MR Egger	3.08888	1	0.0788292	TRUE
CJqUFD	5JpHfr	ATR_R_OD	all_pilepsy	MR Egger	3.08022	1	0.0792499	TRUE
CJqUFD	XbFN1g	SFOF_L_MO	all_pilepsy	MR Egger	3.06907	1	0.079795	TRUE
CJqUFD	hEcSI0	Tapetum_L_ISOVF	all_pilepsy	Inverse variance weighted	5.0024	2	0.0819867	TRUE
CJqUFD	Gbisf5	PCR_R_OD	all_pilepsy	MR Egger	3.02277	1	0.0821032	TRUE
CJqUFD	D8GiiY	STR_L_MO	all_pilepsy	Inverse variance weighted	4.97719	2	0.0830265	TRUE
CJqUFD	2dFfjN	CCGP_L_MO	all_pilepsy	MR Egger	3.00311	1	0.083105	TRUE
CJqUFD	pUoRyw	PLIC_L_OD	all_pilepsy	MR Egger	2.96037	1	0.0853286	TRUE
CJqUFD	foTiQ3	SCP_R_OD	all_pilepsy	Inverse variance weighted	4.92041	2	0.0854175	TRUE
CJqUFD	7LKhqI	ALIC_L_ISOVF	all_pilepsy	MR Egger	2.93231	1	0.086823	TRUE
CJqUFD	JHl6cd	ICP_R_MD	all_pilepsy	Inverse variance weighted	4.87285	2	0.0874732	TRUE
CJqUFD	z0XaU3	PCT_ICVF	all_pilepsy	MR Egger	2.89874	1	0.0886488	TRUE
CJqUFD	Q6SNJn	IFOF_L_OD	all_pilepsy	MR Egger	2.87742	1	0.0898298	TRUE
CJqUFD	CCOPV8	SLF_L_ISOVF	all_pilepsy	Inverse variance weighted	4.81197	2	0.0901767	TRUE
CJqUFD	fcFpAL	SLF_R_ISOVF	all_pilepsy	Inverse variance weighted	4.78519	2	0.0913923	TRUE
CJqUFD	Jq8BcW	FST_L_MO	all_pilepsy	Inverse variance weighted	4.76235	2	0.0924421	TRUE
CJqUFD	h8tIns	PCR_L_OD	all_pilepsy	MR Egger	2.8153	1	0.0933695	TRUE
CJqUFD	r3pkj2	RIC_R_MD	all_pilepsy	Inverse variance weighted	4.70859	2	0.0949603	TRUE
CJqUFD	xwlaI5	SCR_R_OD	all_pilepsy	MR Egger	2.73653	1	0.0980773	TRUE
CJqUFD	5JpHfr	ATR_R_OD	all_pilepsy	Inverse variance weighted	4.63499	2	0.0985203	TRUE
CJqUFD	2eYnGd	SS_L_MO	all_pilepsy	Inverse variance weighted	4.61462	2	0.0995286	TRUE
CJqUFD	PJWwn7	AR_R_ISOVF	all_pilepsy	Inverse variance weighted	4.58719	2	0.100903	TRUE
CJqUFD	TRem2i	ICP_R_FA	all_pilepsy	Inverse variance weighted	4.52495	2	0.104093	TRUE
CJqUFD	yNUWxT	AR_L_FA	all_pilepsy	Inverse variance weighted	4.49318	2	0.105759	TRUE
CJqUFD	mCzj5F	SS_R_OD	all_pilepsy	MR Egger	2.61245	1	0.106028	TRUE
CJqUFD	KvWurE	Fornix_OD	all_pilepsy	MR Egger	2.61211	1	0.106051	TRUE
CJqUFD	1t2Ynw	FST_L_OD	all_pilepsy	Inverse variance weighted	4.45884	2	0.107591	TRUE
CJqUFD	RcTDHg	AR_R_FA	all_pilepsy	Inverse variance weighted	4.4062	2	0.11046	TRUE
CJqUFD	IPZcFZ	GCC_OD	all_pilepsy	Inverse variance weighted	4.38347	2	0.111723	TRUE
CJqUFD	W3wwNe	ACR_R_ISOVF	all_pilepsy	Inverse variance weighted	4.36129	2	0.112969	TRUE
CJqUFD	e61lHG	UF_R_OD	all_pilepsy	MR Egger	2.50271	1	0.11365	TRUE
CJqUFD	nY0B6c	CH_L_ISOVF	all_pilepsy	Inverse variance weighted	4.33898	2	0.114236	TRUE
CJqUFD	FweVo6	CH_L_MD	all_pilepsy	MR Egger	2.47758	1	0.11548	TRUE
CJqUFD	oUBULs	ALIC_R_MD	all_pilepsy	Inverse variance weighted	4.29514	2	0.116767	TRUE
CJqUFD	2dFfjN	CCGP_L_MO	all_pilepsy	Inverse variance weighted	4.28998	2	0.117069	TRUE
CJqUFD	d3eNoK	ALIC_L_OD	all_pilepsy	Inverse variance weighted	4.25148	2	0.119345	TRUE
CJqUFD	0pKxK2	UF_L_FA	all_pilepsy	MR Egger	2.41784	1	0.119961	TRUE
CJqUFD	7XYhNi	SS_L_OD	all_pilepsy	Inverse variance weighted	4.2089	2	0.121913	TRUE
CJqUFD	jfpULx	CCGP_R_MO	all_pilepsy	MR Egger	2.36476	1	0.124103	TRUE
CJqUFD	VUI9Xv	PLIC_R_FA	all_pilepsy	Inverse variance weighted	4.12482	2	0.127147	TRUE
CJqUFD	w6iCIv	FMI_FA	all_pilepsy	MR Egger	2.30354	1	0.129079	TRUE
CJqUFD	lOsS3I	SCC_ICVF	all_pilepsy	MR Egger	2.29069	1	0.130152	TRUE
CJqUFD	0zxhF5	PTR_L_MO	all_pilepsy	Inverse variance weighted	4.05646	2	0.131568	TRUE
CJqUFD	PV1PuV	Tapetum_L_MD	all_pilepsy	MR Egger	2.25858	1	0.132876	TRUE
CJqUFD	gS1xF1	CCGP_R_OD	all_pilepsy	MR Egger	2.25209	1	0.133434	TRUE
CJqUFD	v3JRJi	SCP_L_MD	all_pilepsy	MR Egger	2.24281	1	0.134237	TRUE
CJqUFD	PzN5jr	PTR_L_OD	all_pilepsy	MR Egger	2.21954	1	0.136273	TRUE
CJqUFD	opFqGC	CP_L_MD	all_pilepsy	Inverse variance weighted	3.94847	2	0.138867	TRUE
CJqUFD	ZIB1HB	SLF_R_MO	all_pilepsy	MR Egger	2.17991	1	0.139823	TRUE
CJqUFD	4OKCqB	SCC_MD	all_pilepsy	Inverse variance weighted	3.88783	2	0.143142	TRUE
CJqUFD	PzN5jr	PTR_L_OD	all_pilepsy	Inverse variance weighted	3.8848	2	0.14336	TRUE
CJqUFD	v3JRJi	SCP_L_MD	all_pilepsy	Inverse variance weighted	3.87361	2	0.144164	TRUE
CJqUFD	HLYZvb	Tapetum_L_MO	all_pilepsy	MR Egger	2.10477	1	0.14684	TRUE
CJqUFD	KoAFGK	EC_R_MO	all_pilepsy	Inverse variance weighted	3.832	2	0.147194	TRUE
CJqUFD	YoRirI	RIC_R_FA	all_pilepsy	Inverse variance weighted	3.80482	2	0.149208	TRUE
CJqUFD	agoEok	IFOF_R_MO	all_pilepsy	MR Egger	2.07379	1	0.149849	TRUE
CJqUFD	irgkOO	FMI_OD	all_pilepsy	MR Egger	2.04694	1	0.152513	TRUE
CJqUFD	dC8obS	UF_L_OD	all_pilepsy	Inverse variance weighted	3.74762	2	0.153537	TRUE
CJqUFD	VUI9Xv	PLIC_R_FA	all_pilepsy	MR Egger	2.00633	1	0.156644	TRUE
CJqUFD	VY0t80	ICP_L_MD	all_pilepsy	Inverse variance weighted	3.70317	2	0.156988	TRUE
CJqUFD	K0iiXa	PCR_R_FA	all_pilepsy	Inverse variance weighted	3.69521	2	0.157614	TRUE
CJqUFD	HLYZvb	Tapetum_L_MO	all_pilepsy	Inverse variance weighted	3.6841	2	0.158492	TRUE
CJqUFD	pEhX7M	CST_R_ISOCF	all_pilepsy	MR Egger	1.98079	1	0.159307	TRUE
CJqUFD	OtqjFo	CP_R_ICVF	all_pilepsy	MR Egger	1.97416	1	0.160007	TRUE
CJqUFD	jfpULx	CCGP_R_MO	all_pilepsy	Inverse variance weighted	3.6571	2	0.160647	TRUE
CJqUFD	Jq8BcW	FST_L_MO	all_pilepsy	MR Egger	1.94813	1	0.162788	TRUE
CJqUFD	KoAFGK	EC_R_MO	all_pilepsy	MR Egger	1.93611	1	0.164091	TRUE
CJqUFD	E4lpM9	UF_L_MO	all_pilepsy	MR Egger	1.92461	1	0.165349	TRUE
CJqUFD	t8LpPl	PCT_FA	all_pilepsy	MR Egger	1.92303	1	0.165523	TRUE
CJqUFD	XiTAeU	BCC_ISOCF	all_pilepsy	MR Egger	1.92114	1	0.165732	TRUE
CJqUFD	MoL1Zr	ALIC_L_FA	all_pilepsy	MR Egger	1.90485	1	0.167537	TRUE
CJqUFD	M0rGEY	FMA_FA	all_pilepsy	Inverse variance weighted	3.54865	2	0.169598	TRUE
CJqUFD	3uZEga	EC_R_MD	all_pilepsy	Inverse variance weighted	3.53489	2	0.170769	TRUE
CJqUFD	JhXjIB	PLIC_L_MD	all_pilepsy	Inverse variance weighted	3.52346	2	0.171748	TRUE
CJqUFD	PqWxbf	CP_L_ISOVF	all_pilepsy	MR Egger	1.85677	1	0.172998	TRUE
CJqUFD	Kt0QwF	CCGP_L_ISOVF	all_pilepsy	Inverse variance weighted	3.50319	2	0.173497	TRUE
CJqUFD	qHl51K	SLF_R_OD	all_pilepsy	Inverse variance weighted	3.4874	2	0.174872	TRUE
CJqUFD	gcbApg	STR_L_FA	all_pilepsy	MR Egger	1.83059	1	0.176058	TRUE
CJqUFD	0AuP6r	ALIC_R_FA	all_pilepsy	MR Egger	1.81601	1	0.177789	TRUE
CJqUFD	d3eNoK	ALIC_L_OD	all_pilepsy	MR Egger	1.80928	1	0.178595	TRUE
CJqUFD	aq8Xsv	PLIC_L_FA	all_pilepsy	MR Egger	1.794	1	0.18044	TRUE
CJqUFD	y7J2jM	Fornix_MD	all_pilepsy	MR Egger	1.78708	1	0.181283	TRUE
CJqUFD	pUoRyw	PLIC_L_OD	all_pilepsy	Inverse variance weighted	3.40679	2	0.182064	TRUE
CJqUFD	E9ZimP	IFOF_L_ISOVF	all_pilepsy	Inverse variance weighted	3.40453	2	0.18227	TRUE
CJqUFD	ZNY7Nj	EC_R_ISOVF	all_pilepsy	MR Egger	1.75612	1	0.18511	TRUE
CJqUFD	qVGzVS	Tapetum_R_FA	all_pilepsy	MR Egger	1.75104	1	0.185746	TRUE
CJqUFD	xwlaI5	SCR_R_OD	all_pilepsy	Inverse variance weighted	3.33569	2	0.188653	TRUE
CJqUFD	JCgFtz	SCP_L_ICVF	all_pilepsy	MR Egger	1.71748	1	0.190018	TRUE
CJqUFD	YWiC9L	SS_R_FA	all_pilepsy	Inverse variance weighted	3.31465	2	0.190648	TRUE
CJqUFD	CPJpoF	fornix_ISOVF	all_pilepsy	MR Egger	1.69538	1	0.192893	TRUE
CJqUFD	mCzj5F	SS_R_OD	all_pilepsy	Inverse variance weighted	3.28323	2	0.193667	TRUE
CJqUFD	DJJn3Y	SCR_L_FA	all_pilepsy	Inverse variance weighted	3.28319	2	0.193671	TRUE
CJqUFD	ZjdlZo	PTR_L_ICVF	all_pilepsy	MR Egger	1.68477	1	0.194292	TRUE
CJqUFD	KvWurE	Fornix_OD	all_pilepsy	Inverse variance weighted	3.27574	2	0.194393	TRUE
CJqUFD	mjv0Bv	SCP_R_FA	all_pilepsy	MR Egger	1.67901	1	0.195056	TRUE
CJqUFD	gvRJEL	SCP_L_ISOVF	all_pilepsy	Inverse variance weighted	3.2566	2	0.196263	TRUE
CJqUFD	nXTCx1	ATR_R_FA	all_pilepsy	MR Egger	1.66898	1	0.196395	TRUE
CJqUFD	NBDRr1	SCR_R_FA	all_pilepsy	Inverse variance weighted	3.19658	2	0.202242	TRUE
CJqUFD	7LKhqI	ALIC_L_ISOVF	all_pilepsy	Inverse variance weighted	3.19334	2	0.20257	TRUE
CJqUFD	jaMiLw	FMA_ICVF	all_pilepsy	MR Egger	1.62133	1	0.202906	TRUE
CJqUFD	XbFN1g	SFOF_L_MO	all_pilepsy	Inverse variance weighted	3.1816	2	0.203763	TRUE
CJqUFD	lOsS3I	SCC_ICVF	all_pilepsy	Inverse variance weighted	3.17187	2	0.204756	TRUE
CJqUFD	Pg1j3M	IFOF_R_OD	all_pilepsy	Inverse variance weighted	3.16546	2	0.205414	TRUE
CJqUFD	Gbisf5	PCR_R_OD	all_pilepsy	Inverse variance weighted	3.15611	2	0.206376	TRUE
CJqUFD	fJhwQ9	ILF_R_ISOVF	all_pilepsy	Inverse variance weighted	3.14456	2	0.207571	TRUE
CJqUFD	xYxJOK	MCP_OD	all_pilepsy	MR Egger	1.56066	1	0.211569	TRUE
CJqUFD	3U3tQV	ATR_R_ISOVF	all_pilepsy	MR Egger	1.55012	1	0.213117	TRUE
CJqUFD	kRsftj	ICP_L_FA	all_pilepsy	MR Egger	1.55009	1	0.213122	TRUE
CJqUFD	Uli3LN	SS_L_MD	all_pilepsy	MR Egger	1.53782	1	0.214942	TRUE
CJqUFD	lgaMhz	GCC_MD	all_pilepsy	Inverse variance weighted	3.06121	2	0.216405	TRUE
CJqUFD	YoRirI	RIC_R_FA	all_pilepsy	MR Egger	1.50825	1	0.219406	TRUE
CJqUFD	8rIc6y	AR_L_ISOVF	all_pilepsy	MR Egger	1.50014	1	0.22065	TRUE
CJqUFD	D0rXzr	CCGP_R_ISOVF	all_pilepsy	Inverse variance weighted	3.00588	2	0.222475	TRUE
CJqUFD	mlTwGR	EC_L_MO	all_pilepsy	MR Egger	1.48732	1	0.222633	TRUE
CJqUFD	vYjkws	ATR_L_ISOVF	all_pilepsy	Inverse variance weighted	2.98664	2	0.224626	TRUE
CJqUFD	A29WAY	IFOF_R_ISOVF	all_pilepsy	Inverse variance weighted	2.98439	2	0.224879	TRUE
CJqUFD	Yy3aMT	PCT_MD	all_pilepsy	MR Egger	1.45273	1	0.22809	TRUE
CJqUFD	l9ABnK	ACR_L_ISOVF	all_pilepsy	MR Egger	1.44228	1	0.229771	TRUE
CJqUFD	mjv0Bv	SCP_R_FA	all_pilepsy	Inverse variance weighted	2.93826	2	0.230126	TRUE
CJqUFD	DJJn3Y	SCR_L_FA	all_pilepsy	MR Egger	1.43887	1	0.230323	TRUE
CJqUFD	J8XzCl	BCC_MO	all_pilepsy	MR Egger	1.42702	1	0.232251	TRUE
CJqUFD	z0XaU3	PCT_ICVF	all_pilepsy	Inverse variance weighted	2.90562	2	0.233912	TRUE
CJqUFD	h8tIns	PCR_L_OD	all_pilepsy	Inverse variance weighted	2.879	2	0.237047	TRUE
CJqUFD	uZbLE9	PTR_R_ISOVF	all_pilepsy	Inverse variance weighted	2.86346	2	0.238895	TRUE
CJqUFD	YaE8BB	SCP_R_ISOVF	all_pilepsy	Inverse variance weighted	2.84712	2	0.240855	TRUE
CJqUFD	TrXzPH	RIC_L_MD	all_pilepsy	Inverse variance weighted	2.83213	2	0.242667	TRUE
CJqUFD	MZTwBv	ALIC_R_ICVF	all_pilepsy	MR Egger	1.35319	1	0.244721	TRUE
CJqUFD	w6iCIv	FMI_FA	all_pilepsy	Inverse variance weighted	2.78309	2	0.248691	TRUE
CJqUFD	dun3q2	GCC_FA	all_pilepsy	MR Egger	1.32692	1	0.249354	TRUE
CJqUFD	e61lHG	UF_R_OD	all_pilepsy	Inverse variance weighted	2.7367	2	0.254527	TRUE
CJqUFD	TcTJ5l	ILF_R_FA	all_pilepsy	MR Egger	1.29618	1	0.254911	TRUE
CJqUFD	xYxJOK	MCP_OD	all_pilepsy	Inverse variance weighted	2.71503	2	0.2573	TRUE
CJqUFD	7p6mmV	PLIC_L_MO	all_pilepsy	MR Egger	1.27821	1	0.258231	TRUE
CJqUFD	0ovie1	FMA_OD	all_pilepsy	MR Egger	1.27189	1	0.259412	TRUE
CJqUFD	GPPnsR	CCGP_L_FA	all_pilepsy	Inverse variance weighted	2.67886	2	0.261995	TRUE
CJqUFD	f06XvE	SCP_R_ICVF	all_pilepsy	Inverse variance weighted	2.67745	2	0.26218	TRUE
CJqUFD	qVGzVS	Tapetum_R_FA	all_pilepsy	Inverse variance weighted	2.65776	2	0.264774	TRUE
CJqUFD	CCOPV8	SLF_L_ISOVF	all_pilepsy	MR Egger	1.24313	1	0.264869	TRUE
CJqUFD	FweVo6	CH_L_MD	all_pilepsy	Inverse variance weighted	2.62921	2	0.26858	TRUE
CJqUFD	IJkJVq	SS_R_MO	all_pilepsy	Inverse variance weighted	2.62234	2	0.269504	TRUE
CJqUFD	U9zhxx	PCT_OD	all_pilepsy	Inverse variance weighted	2.60228	2	0.272222	TRUE
CJqUFD	mlTwGR	EC_L_MO	all_pilepsy	Inverse variance weighted	2.60042	2	0.272474	TRUE
CJqUFD	9SGiE7	PCR_L_ISOVF	all_pilepsy	Inverse variance weighted	2.59994	2	0.27254	TRUE
CJqUFD	HKAjxc	ILF_L_ICVF	all_pilepsy	MR Egger	1.198	1	0.273721	TRUE
CJqUFD	o3xWsr	CST_L_OD	all_pilepsy	Inverse variance weighted	2.57019	2	0.276624	TRUE
CJqUFD	pTTeNA	SCP_R_MD	all_pilepsy	Inverse variance weighted	2.564	2	0.277482	TRUE
CJqUFD	CUOOug	CST_L_MD	all_pilepsy	Inverse variance weighted	2.54202	2	0.280548	TRUE
CJqUFD	3hIKdM	SS_R_ISOVF	all_pilepsy	MR Egger	1.1621	1	0.28103	TRUE
CJqUFD	gS1xF1	CCGP_R_OD	all_pilepsy	Inverse variance weighted	2.53317	2	0.281792	TRUE
CJqUFD	8zthP0	PTR_R_ICVF	all_pilepsy	MR Egger	1.15169	1	0.283196	TRUE
CJqUFD	7XYhNi	SS_L_OD	all_pilepsy	MR Egger	1.14631	1	0.284324	TRUE
CJqUFD	pTTeNA	SCP_R_MD	all_pilepsy	MR Egger	1.12212	1	0.289463	TRUE
CJqUFD	iK9i1d	PTR_L_MD	all_pilepsy	MR Egger	1.12171	1	0.289552	TRUE
CJqUFD	ckTbKM	SLF_L_FA	all_pilepsy	Inverse variance weighted	2.47082	2	0.290715	TRUE
CJqUFD	pEhX7M	CST_R_ISOCF	all_pilepsy	Inverse variance weighted	2.46381	2	0.291736	TRUE
CJqUFD	IJkJVq	SS_R_MO	all_pilepsy	MR Egger	1.10944	1	0.292205	TRUE
CJqUFD	jgmW35	PLIC_R_ICVF	all_pilepsy	MR Egger	1.10315	1	0.293576	TRUE
CJqUFD	v8OR1K	ILF_L_ISOVF	all_pilepsy	Inverse variance weighted	2.4475	2	0.294125	TRUE
CJqUFD	zTgL0T	CP_R_FA	all_pilepsy	MR Egger	1.10017	1	0.294228	TRUE
CJqUFD	0pKxK2	UF_L_FA	all_pilepsy	Inverse variance weighted	2.43664	2	0.295727	TRUE
CJqUFD	2eYnGd	SS_L_MO	all_pilepsy	MR Egger	1.08639	1	0.297272	TRUE
CJqUFD	3XFmIz	SCP_R_MO	all_pilepsy	Inverse variance weighted	2.40965	2	0.299744	TRUE
CJqUFD	chZJct	FST_L_MD	all_pilepsy	MR Egger	1.07091	1	0.300739	TRUE
CJqUFD	1nsDVx	FST_R_OD	all_pilepsy	Inverse variance weighted	2.3814	2	0.304008	TRUE
CJqUFD	l9ABnK	ACR_L_ISOVF	all_pilepsy	Inverse variance weighted	2.37501	2	0.304981	TRUE
CJqUFD	AXLB2n	SS_L_ISOVF	all_pilepsy	Inverse variance weighted	2.37025	2	0.305708	TRUE
CJqUFD	I1PUUh	CST_R_MD	all_pilepsy	MR Egger	1.02126	1	0.31222	TRUE
CJqUFD	LHcqco	UF_R_FA	all_pilepsy	MR Egger	1.02075	1	0.31234	TRUE
CJqUFD	cTH4G9	STR_R_ISOVF	all_pilepsy	Inverse variance weighted	2.3248	2	0.312734	TRUE
CJqUFD	DnWAeR	CCGP_L_MD	all_pilepsy	Inverse variance weighted	2.3206	2	0.313392	TRUE
CJqUFD	MoL1Zr	ALIC_L_FA	all_pilepsy	Inverse variance weighted	2.3181	2	0.313784	TRUE
CJqUFD	E7TAZy	STR_L_ISOVF	all_pilepsy	Inverse variance weighted	2.31333	2	0.314534	TRUE
CJqUFD	OsrHlV	FMI_MD	all_pilepsy	MR Egger	1.00719	1	0.315576	TRUE
CJqUFD	PV1PuV	Tapetum_L_MD	all_pilepsy	Inverse variance weighted	2.30335	2	0.316107	TRUE
CJqUFD	qpHyvI	FST_L_FA	all_pilepsy	Inverse variance weighted	2.2954	2	0.317366	TRUE
CJqUFD	sVjYJP	CST_L_ISOVF	all_pilepsy	Inverse variance weighted	2.29061	2	0.318126	TRUE
CJqUFD	E4lpM9	UF_L_MO	all_pilepsy	Inverse variance weighted	2.26389	2	0.322406	TRUE
CJqUFD	DA8ltT	CP_L_ICVF	all_pilepsy	MR Egger	0.974461	1	0.32357	TRUE
CJqUFD	Cak7Qm	ILF_L_MD	all_pilepsy	MR Egger	0.951655	1	0.329298	TRUE
CJqUFD	4fPb9S	SLF_L_ICVF	all_pilepsy	Inverse variance weighted	2.21064	2	0.331104	TRUE
CJqUFD	ukD96g	FMI_ISOVF	all_pilepsy	MR Egger	0.943345	1	0.331419	TRUE
CJqUFD	f06XvE	SCP_R_ICVF	all_pilepsy	MR Egger	0.942058	1	0.331749	TRUE
CJqUFD	ZIB1HB	SLF_R_MO	all_pilepsy	Inverse variance weighted	2.19494	2	0.333714	TRUE
CJqUFD	j3vX35	AR_R_MD	all_pilepsy	MR Egger	0.934193	1	0.333776	TRUE
CJqUFD	pH2U58	Fornix_ICVF	all_pilepsy	Inverse variance weighted	2.18499	2	0.335379	TRUE
CJqUFD	WdfYFu	CH_R_ICVF	all_pilepsy	MR Egger	0.927745	1	0.33545	TRUE
CJqUFD	KEUOaG	ACR_L_MO	all_pilepsy	MR Egger	0.917716	1	0.338075	TRUE
CJqUFD	aq8Xsv	PLIC_L_FA	all_pilepsy	Inverse variance weighted	2.15108	2	0.341113	TRUE
CJqUFD	TaDSZz	RIC_L_ISOVF	all_pilepsy	Inverse variance weighted	2.14526	2	0.342108	TRUE
CJqUFD	afMWlk	Tapetum_R_MO	all_pilepsy	Inverse variance weighted	2.14325	2	0.342452	TRUE
CJqUFD	RIrnsP	STR_R_FA	all_pilepsy	MR Egger	0.89452	1	0.344255	TRUE
CJqUFD	bumV8l	PCT_ISOVF	all_pilepsy	MR Egger	0.880225	1	0.34814	TRUE
CJqUFD	agoEok	IFOF_R_MO	all_pilepsy	Inverse variance weighted	2.10831	2	0.348486	TRUE
CJqUFD	HK2ZTK	STR_L_ICVF	all_pilepsy	MR Egger	0.867624	1	0.351614	TRUE
CJqUFD	WXdqLe	ATR_L_ICVF	all_pilepsy	MR Egger	0.861042	1	0.353447	TRUE
CJqUFD	1cjjXe	SCR_R_ISOVF	all_pilepsy	MR Egger	0.860263	1	0.353665	TRUE
CJqUFD	t8LpPl	PCT_FA	all_pilepsy	Inverse variance weighted	2.06981	2	0.355261	TRUE
CJqUFD	kRsftj	ICP_L_FA	all_pilepsy	Inverse variance weighted	2.06618	2	0.355905	TRUE
CJqUFD	fcFpAL	SLF_R_ISOVF	all_pilepsy	MR Egger	0.837914	1	0.359994	TRUE
CJqUFD	XLvfOk	ATR_R_ICVF	all_pilepsy	MR Egger	0.834438	1	0.360992	TRUE
CJqUFD	XN3xKX	STR_L_MD	all_pilepsy	MR Egger	0.827395	1	0.363027	TRUE
CJqUFD	hRWEQX	SCC_OD	all_pilepsy	MR Egger	0.825393	1	0.363608	TRUE
CJqUFD	uUdIqW	PCT_MO	all_pilepsy	MR Egger	0.819651	1	0.365282	TRUE
CJqUFD	Yy3aMT	PCT_MD	all_pilepsy	Inverse variance weighted	2.01414	2	0.365288	TRUE
CJqUFD	2GtweD	GCC_ISOVF	all_pilepsy	Inverse variance weighted	1.99854	2	0.368148	TRUE
CJqUFD	KSUkEi	SFOF_R_ICVF	all_pilepsy	MR Egger	0.805816	1	0.36936	TRUE
CJqUFD	OtqjFo	CP_R_ICVF	all_pilepsy	Inverse variance weighted	1.97442	2	0.372614	TRUE
CJqUFD	mT5Hld	PCR_L_FA	all_pilepsy	MR Egger	0.787278	1	0.374924	TRUE
CJqUFD	5UJ0Sa	IFOF_L_MO	all_pilepsy	MR Egger	0.787209	1	0.374946	TRUE
CJqUFD	sVjYJP	CST_L_ISOVF	all_pilepsy	MR Egger	0.785448	1	0.37548	TRUE
CJqUFD	m873di	STR_R_ICVF	all_pilepsy	MR Egger	0.776775	1	0.378129	TRUE
CJqUFD	Uli3LN	SS_L_MD	all_pilepsy	Inverse variance weighted	1.94115	2	0.378864	TRUE
CJqUFD	afMWlk	Tapetum_R_MO	all_pilepsy	MR Egger	0.771751	1	0.379676	TRUE
CJqUFD	wdMVt5	SLF_L_OD	all_pilepsy	Inverse variance weighted	1.92799	2	0.381367	TRUE
CJqUFD	QgeBW9	EC_L_ISOVF	all_pilepsy	MR Egger	0.763764	1	0.382153	TRUE
CJqUFD	6zaVQg	ILF_R_ICVF	all_pilepsy	MR Egger	0.762246	1	0.382626	TRUE
CJqUFD	Ms1UAN	Fornix_FA	all_pilepsy	MR Egger	0.761004	1	0.383014	TRUE
CJqUFD	lgaMhz	GCC_MD	all_pilepsy	MR Egger	0.756815	1	0.384327	TRUE
CJqUFD	1JbPxD	SLF_R_ICVF	all_pilepsy	MR Egger	0.751627	1	0.385962	TRUE
CJqUFD	o3xWsr	CST_L_OD	all_pilepsy	MR Egger	0.750431	1	0.38634	TRUE
CJqUFD	aBoTNV	CCGP_R_FA	all_pilepsy	MR Egger	0.749524	1	0.386627	TRUE
CJqUFD	4d0QrQ	ACR_R_MD	all_pilepsy	Inverse variance weighted	1.896	2	0.387515	TRUE
CJqUFD	8VSLtF	RIC_R_MO	all_pilepsy	Inverse variance weighted	1.89522	2	0.387666	TRUE
CJqUFD	coTtAn	FST_R_FA	all_pilepsy	Inverse variance weighted	1.87887	2	0.390848	TRUE
CJqUFD	l63RdJ	SFOF_L_OD	all_pilepsy	Inverse variance weighted	1.87814	2	0.390991	TRUE
CJqUFD	YWiC9L	SS_R_FA	all_pilepsy	MR Egger	0.735415	1	0.391134	TRUE
CJqUFD	zTgL0T	CP_R_FA	all_pilepsy	Inverse variance weighted	1.86177	2	0.394205	TRUE
CJqUFD	kAwInB	SCP_L_FA	all_pilepsy	MR Egger	0.725298	1	0.394411	TRUE
CJqUFD	GBZi22	SCR_L_ISOVF	all_pilepsy	Inverse variance weighted	1.86034	2	0.394486	TRUE
CJqUFD	3hIKdM	SS_R_ISOVF	all_pilepsy	Inverse variance weighted	1.85931	2	0.39469	TRUE
CJqUFD	TcTJ5l	ILF_R_FA	all_pilepsy	Inverse variance weighted	1.85721	2	0.395105	TRUE
CJqUFD	K5ZwJx	RIC_L_OD	all_pilepsy	Inverse variance weighted	1.8559	2	0.395363	TRUE
CJqUFD	0AuP6r	ALIC_R_FA	all_pilepsy	Inverse variance weighted	1.84629	2	0.397268	TRUE
CJqUFD	y7J2jM	Fornix_MD	all_pilepsy	Inverse variance weighted	1.8401	2	0.3985	TRUE
CJqUFD	gcbApg	STR_L_FA	all_pilepsy	Inverse variance weighted	1.83931	2	0.398656	TRUE
CJqUFD	8SqkqR	UF_R_ICVF	all_pilepsy	Inverse variance weighted	1.83149	2	0.400218	TRUE
CJqUFD	9aGdQj	IFOF_L_MD	all_pilepsy	Inverse variance weighted	1.82124	2	0.402274	TRUE
CJqUFD	D0rXzr	CCGP_R_ISOVF	all_pilepsy	MR Egger	0.697076	1	0.403768	TRUE
CJqUFD	0ovie1	FMA_OD	all_pilepsy	Inverse variance weighted	1.76878	2	0.412965	TRUE
CJqUFD	0zxhF5	PTR_L_MO	all_pilepsy	MR Egger	0.665928	1	0.414475	TRUE
CJqUFD	ZjdlZo	PTR_L_ICVF	all_pilepsy	Inverse variance weighted	1.75306	2	0.416225	TRUE
CJqUFD	uOaazH	MCP_MO	all_pilepsy	Inverse variance weighted	1.74322	2	0.418278	TRUE
CJqUFD	nXTCx1	ATR_R_FA	all_pilepsy	Inverse variance weighted	1.74212	2	0.418507	TRUE
CJqUFD	GPPnsR	CCGP_L_FA	all_pilepsy	MR Egger	0.654032	1	0.418675	TRUE
CJqUFD	GHb3gs	MCP_MD	all_pilepsy	Inverse variance weighted	1.739	2	0.419162	TRUE
CJqUFD	bjSyNU	FST_R_ICVF	all_pilepsy	MR Egger	0.651992	1	0.419402	TRUE
CJqUFD	Qmw6Qg	IFOF_L_FA	all_pilepsy	MR Egger	0.650725	1	0.419854	TRUE
CJqUFD	687PLm	SCR_L_MD	all_pilepsy	MR Egger	0.640567	1	0.423505	TRUE
CJqUFD	AXLB2n	SS_L_ISOVF	all_pilepsy	MR Egger	0.633321	1	0.42614	TRUE
CJqUFD	g2wtOY	SS_L_ICVF	all_pilepsy	MR Egger	0.6324	1	0.426476	TRUE
CJqUFD	oUBULs	ALIC_R_MD	all_pilepsy	MR Egger	0.631863	1	0.426673	TRUE
CJqUFD	F9aj9a	PTR_R_MO	all_pilepsy	Inverse variance weighted	1.70245	2	0.426892	TRUE
CJqUFD	CPJpoF	fornix_ISOVF	all_pilepsy	Inverse variance weighted	1.69554	2	0.42837	TRUE
CJqUFD	jaMiLw	FMA_ICVF	all_pilepsy	Inverse variance weighted	1.6776	2	0.432228	TRUE
CJqUFD	EwQ6IL	ILF_R_MD	all_pilepsy	MR Egger	0.607785	1	0.435623	TRUE
CJqUFD	9aGdQj	IFOF_L_MD	all_pilepsy	MR Egger	0.600096	1	0.438541	TRUE
CJqUFD	1JbPxD	SLF_R_ICVF	all_pilepsy	Inverse variance weighted	1.64792	2	0.438691	TRUE
CJqUFD	4fPb9S	SLF_L_ICVF	all_pilepsy	MR Egger	0.593175	1	0.441194	TRUE
CJqUFD	4JAdWX	SCP_L_OD	all_pilepsy	MR Egger	0.590614	1	0.442182	TRUE
CJqUFD	Vsv17u	EC_R_FA	all_pilepsy	MR Egger	0.58661	1	0.443733	TRUE
CJqUFD	TRem2i	ICP_R_FA	all_pilepsy	MR Egger	0.585253	1	0.44426	TRUE
CJqUFD	roOPeM	UF_R_MD	all_pilepsy	MR Egger	0.583668	1	0.444878	TRUE
CJqUFD	U9zhxx	PCT_OD	all_pilepsy	MR Egger	0.582607	1	0.445292	TRUE
CJqUFD	kAwInB	SCP_L_FA	all_pilepsy	Inverse variance weighted	1.61013	2	0.44706	TRUE
CJqUFD	FSyAqU	SFOF_R_ISOVF	all_pilepsy	Inverse variance weighted	1.60826	2	0.447478	TRUE
CJqUFD	KSUkEi	SFOF_R_ICVF	all_pilepsy	Inverse variance weighted	1.60788	2	0.447562	TRUE
CJqUFD	mJQNS3	ML_L_MO	all_pilepsy	MR Egger	0.570787	1	0.449946	TRUE
CJqUFD	GIVwbU	ML_L_FA	all_pilepsy	MR Egger	0.565348	1	0.452113	TRUE
CJqUFD	Z1fmJd	SCR_R_MD	all_pilepsy	Inverse variance weighted	1.58762	2	0.45212	TRUE
CJqUFD	dun3q2	GCC_FA	all_pilepsy	Inverse variance weighted	1.57615	2	0.454718	TRUE
CJqUFD	8rIc6y	AR_L_ISOVF	all_pilepsy	Inverse variance weighted	1.53967	2	0.463088	TRUE
CJqUFD	fyW0s8	UF_R_ISOVF	all_pilepsy	Inverse variance weighted	1.53297	2	0.464643	TRUE
CJqUFD	WdfYFu	CH_R_ICVF	all_pilepsy	Inverse variance weighted	1.52951	2	0.465449	TRUE
CJqUFD	NBDRr1	SCR_R_FA	all_pilepsy	MR Egger	0.532066	1	0.46574	TRUE
CJqUFD	uUdIqW	PCT_MO	all_pilepsy	Inverse variance weighted	1.52244	2	0.467096	TRUE
CJqUFD	bumV8l	PCT_ISOVF	all_pilepsy	Inverse variance weighted	1.51617	2	0.468563	TRUE
CJqUFD	uZbLE9	PTR_R_ISOVF	all_pilepsy	MR Egger	0.521527	1	0.470191	TRUE
CJqUFD	7wI1mP	ATR_L_FA	all_pilepsy	MR Egger	0.521248	1	0.47031	TRUE
CJqUFD	znzUCb	GCC_ICVF	all_pilepsy	MR Egger	0.520502	1	0.470627	TRUE
CJqUFD	HKAjxc	ILF_L_ICVF	all_pilepsy	Inverse variance weighted	1.49479	2	0.473598	TRUE
CJqUFD	CUOOug	CST_L_MD	all_pilepsy	MR Egger	0.509528	1	0.475343	TRUE
CJqUFD	7p6mmV	PLIC_L_MO	all_pilepsy	Inverse variance weighted	1.48533	2	0.475843	TRUE
CJqUFD	v08kyW	SCR_L_ICVF	all_pilepsy	MR Egger	0.503905	1	0.477789	TRUE
CJqUFD	R8unTX	PLIC_R_MD	all_pilepsy	MR Egger	0.502684	1	0.478323	TRUE
CJqUFD	J8XzCl	BCC_MO	all_pilepsy	Inverse variance weighted	1.47439	2	0.478454	TRUE
CJqUFD	ftUgrq	BCC_MD	all_pilepsy	MR Egger	0.495776	1	0.481362	TRUE
CJqUFD	34THuN	SS_R_ICVF	all_pilepsy	MR Egger	0.489792	1	0.48402	TRUE
CJqUFD	OWorOX	SFOF_R_OD	all_pilepsy	Inverse variance weighted	1.45081	2	0.484128	TRUE
CJqUFD	MZTwBv	ALIC_R_ICVF	all_pilepsy	Inverse variance weighted	1.44233	2	0.486186	TRUE
CJqUFD	KVEq6b	MCP_ICVF	all_pilepsy	MR Egger	0.484763	1	0.486273	TRUE
CJqUFD	gvRJEL	SCP_L_ISOVF	all_pilepsy	MR Egger	0.479672	1	0.488571	TRUE
CJqUFD	A29WAY	IFOF_R_ISOVF	all_pilepsy	MR Egger	0.474595	1	0.490881	TRUE
CJqUFD	W3wwNe	ACR_R_ISOVF	all_pilepsy	MR Egger	0.468263	1	0.493787	TRUE
CJqUFD	m873di	STR_R_ICVF	all_pilepsy	Inverse variance weighted	1.40001	2	0.496583	TRUE
CJqUFD	brSiyw	ALIC_L_ICVF	all_pilepsy	MR Egger	0.46173	1	0.496817	TRUE
CJqUFD	j3vX35	AR_R_MD	all_pilepsy	Inverse variance weighted	1.39659	2	0.497434	TRUE
CJqUFD	nT6Rre	EC_L_MD	all_pilepsy	Inverse variance weighted	1.38731	2	0.499746	TRUE
CJqUFD	rZeODC	ALIC_L_MD	all_pilepsy	Inverse variance weighted	1.37824	2	0.502018	TRUE
CJqUFD	K5ZwJx	RIC_L_OD	all_pilepsy	MR Egger	0.44756	1	0.503496	TRUE
CJqUFD	dAWNHs	ML_R_MO	all_pilepsy	MR Egger	0.442028	1	0.506145	TRUE
CJqUFD	ODDMwS	CP_R_OD	all_pilepsy	MR Egger	0.434292	1	0.50989	TRUE
CJqUFD	1t2Ynw	FST_L_OD	all_pilepsy	MR Egger	0.432183	1	0.51092	TRUE
CJqUFD	E9ZimP	IFOF_L_ISOVF	all_pilepsy	MR Egger	0.43014	1	0.51192	TRUE
CJqUFD	NOBQ6o	PTR_L_ISOVF	all_pilepsy	MR Egger	0.428666	1	0.512644	TRUE
CJqUFD	XLvfOk	ATR_R_ICVF	all_pilepsy	Inverse variance weighted	1.32589	2	0.51533	TRUE
CJqUFD	913lYJ	AR_L_MD	all_pilepsy	MR Egger	0.419603	1	0.517135	TRUE
CJqUFD	cCbjCY	AR_R_ICVF	all_pilepsy	MR Egger	0.414096	1	0.519898	TRUE
CJqUFD	VPEvSc	ATR_L_MD	all_pilepsy	MR Egger	0.400064	1	0.527056	TRUE
CJqUFD	I1PUUh	CST_R_MD	all_pilepsy	Inverse variance weighted	1.27161	2	0.52951	TRUE
CJqUFD	GIVwbU	ML_L_FA	all_pilepsy	Inverse variance weighted	1.26928	2	0.530127	TRUE
CJqUFD	AVcfCU	AR_L_ICVF	all_pilepsy	MR Egger	0.385975	1	0.534423	TRUE
CJqUFD	Ms1UAN	Fornix_FA	all_pilepsy	Inverse variance weighted	1.24508	2	0.536579	TRUE
CJqUFD	bfiPhq	RIC_L_MO	all_pilepsy	MR Egger	0.373765	1	0.540959	TRUE
CJqUFD	8zthP0	PTR_R_ICVF	all_pilepsy	Inverse variance weighted	1.22839	2	0.541076	TRUE
CJqUFD	YaE8BB	SCP_R_ISOVF	all_pilepsy	MR Egger	0.37211	1	0.541857	TRUE
CJqUFD	yXHasE	Tapetum_R_ICVF	all_pilepsy	Inverse variance weighted	1.22222	2	0.542748	TRUE
CJqUFD	luaKqp	ICP_L_ICVF	all_pilepsy	MR Egger	0.370021	1	0.542993	TRUE
CJqUFD	8VSLtF	RIC_R_MO	all_pilepsy	MR Egger	0.366596	1	0.544866	TRUE
CJqUFD	OWorOX	SFOF_R_OD	all_pilepsy	MR Egger	0.361897	1	0.547454	TRUE
CJqUFD	SaXnF4	ACR_R_MO	all_pilepsy	MR Egger	0.356932	1	0.550215	TRUE
CJqUFD	pLLyM6	CH_L_FA	all_pilepsy	MR Egger	0.356579	1	0.550412	TRUE
CJqUFD	VcjR59	ICP_R_ICVF	all_pilepsy	Inverse variance weighted	1.18652	2	0.552523	TRUE
CJqUFD	aBoTNV	CCGP_R_FA	all_pilepsy	Inverse variance weighted	1.17849	2	0.554747	TRUE
CJqUFD	J0jiGC	UF_R_MO	all_pilepsy	MR Egger	0.346403	1	0.556156	TRUE
CJqUFD	xC1HPz	SS_L_FA	all_pilepsy	Inverse variance weighted	1.17111	2	0.556797	TRUE
CJqUFD	cxxanT	CH_R_MD	all_pilepsy	MR Egger	0.344874	1	0.557029	TRUE
CJqUFD	9428z5	SS_R_MD	all_pilepsy	Inverse variance weighted	1.16662	2	0.558048	TRUE
CJqUFD	iK9i1d	PTR_L_MD	all_pilepsy	Inverse variance weighted	1.16341	2	0.558946	TRUE
CJqUFD	8ogqLE	EC_R_OD	all_pilepsy	MR Egger	0.340114	1	0.559764	TRUE
CJqUFD	3XFmIz	SCP_R_MO	all_pilepsy	MR Egger	0.338214	1	0.560862	TRUE
CJqUFD	YQ6p3Y	SCC_MO	all_pilepsy	MR Egger	0.337571	1	0.561235	TRUE
CJqUFD	sPODQg	ACR_L_MD	all_pilepsy	Inverse variance weighted	1.15212	2	0.562109	TRUE
CJqUFD	dPuziV	ALIC_R_MO	all_pilepsy	Inverse variance weighted	1.15136	2	0.562323	TRUE
CJqUFD	8ZiDWc	ALIC_R_OD	all_pilepsy	Inverse variance weighted	1.14947	2	0.562855	TRUE
CJqUFD	7lYiLz	STR_R_MD	all_pilepsy	MR Egger	0.332692	1	0.564078	TRUE
CJqUFD	ukD96g	FMI_ISOVF	all_pilepsy	Inverse variance weighted	1.1437	2	0.564481	TRUE
CJqUFD	VPEvSc	ATR_L_MD	all_pilepsy	Inverse variance weighted	1.13557	2	0.56678	TRUE
CJqUFD	VHol1k	CCGP_R_MD	all_pilepsy	MR Egger	0.321355	1	0.570794	TRUE
CJqUFD	B7LuB2	Tapetum_L_OD	all_pilepsy	MR Egger	0.318614	1	0.572442	TRUE
CJqUFD	cDWPK2	UF_L_MD	all_pilepsy	Inverse variance weighted	1.11422	2	0.572862	TRUE
CJqUFD	mJQNS3	ML_L_MO	all_pilepsy	Inverse variance weighted	1.10858	2	0.57448	TRUE
CJqUFD	jgmW35	PLIC_R_ICVF	all_pilepsy	Inverse variance weighted	1.10708	2	0.57491	TRUE
CJqUFD	Cak7Qm	ILF_L_MD	all_pilepsy	Inverse variance weighted	1.10642	2	0.575101	TRUE
CJqUFD	VcjR59	ICP_R_ICVF	all_pilepsy	MR Egger	0.305463	1	0.580478	TRUE
CJqUFD	LHcqco	UF_R_FA	all_pilepsy	Inverse variance weighted	1.0824	2	0.582048	TRUE
CJqUFD	rZeODC	ALIC_L_MD	all_pilepsy	MR Egger	0.301799	1	0.582757	TRUE
CJqUFD	chZJct	FST_L_MD	all_pilepsy	Inverse variance weighted	1.07176	2	0.585155	TRUE
CJqUFD	wdMVt5	SLF_L_OD	all_pilepsy	MR Egger	0.294172	1	0.587559	TRUE
CJqUFD	pLLyM6	CH_L_FA	all_pilepsy	Inverse variance weighted	1.06332	2	0.587628	TRUE
CJqUFD	zUe4ER	RIC_R_ISOVF	all_pilepsy	MR Egger	0.288408	1	0.591242	TRUE
CJqUFD	yNUWxT	AR_L_FA	all_pilepsy	MR Egger	0.286017	1	0.592784	TRUE
CJqUFD	DA8ltT	CP_L_ICVF	all_pilepsy	Inverse variance weighted	1.04555	2	0.592872	TRUE
CJqUFD	OsrHlV	FMI_MD	all_pilepsy	Inverse variance weighted	1.04092	2	0.594248	TRUE
CJqUFD	HK2ZTK	STR_L_ICVF	all_pilepsy	Inverse variance weighted	1.03528	2	0.595925	TRUE
CJqUFD	pIZGvz	GCC_MO	all_pilepsy	Inverse variance weighted	1.02448	2	0.599153	TRUE
CJqUFD	fx9qDV	SFOF_R_FA	all_pilepsy	Inverse variance weighted	1.02258	2	0.599721	TRUE
CJqUFD	XN3xKX	STR_L_MD	all_pilepsy	Inverse variance weighted	1.02094	2	0.600212	TRUE
CJqUFD	mT5Hld	PCR_L_FA	all_pilepsy	Inverse variance weighted	0.993738	2	0.608433	TRUE
CJqUFD	WXdqLe	ATR_L_ICVF	all_pilepsy	Inverse variance weighted	0.981285	2	0.612233	TRUE
CJqUFD	6zaVQg	ILF_R_ICVF	all_pilepsy	Inverse variance weighted	0.976942	2	0.613564	TRUE
CJqUFD	687PLm	SCR_L_MD	all_pilepsy	Inverse variance weighted	0.96772	2	0.6164	TRUE
CJqUFD	7wI1mP	ATR_L_FA	all_pilepsy	Inverse variance weighted	0.963914	2	0.617574	TRUE
CJqUFD	YvGaUj	ICP_L_OD	all_pilepsy	MR Egger	0.243308	1	0.621827	TRUE
CJqUFD	SaXnF4	ACR_R_MO	all_pilepsy	Inverse variance weighted	0.945753	2	0.623207	TRUE
CJqUFD	CfXCOU	CP_L_OD	all_pilepsy	MR Egger	0.23616	1	0.626993	TRUE
CJqUFD	jYwRy7	PTR_R_OD	all_pilepsy	MR Egger	0.234525	1	0.628189	TRUE
CJqUFD	kE4g5Q	PCR_L_MD	all_pilepsy	MR Egger	0.232111	1	0.629963	TRUE
CJqUFD	l0SOVs	ACR_R_FA	all_pilepsy	MR Egger	0.232105	1	0.629968	TRUE
CJqUFD	6IdaWs	FMI_MO	all_pilepsy	Inverse variance weighted	0.921401	2	0.630842	TRUE
CJqUFD	coTtAn	FST_R_FA	all_pilepsy	MR Egger	0.229567	1	0.631845	TRUE
CJqUFD	34THuN	SS_R_ICVF	all_pilepsy	Inverse variance weighted	0.910016	2	0.634443	TRUE
CJqUFD	VhHlwy	EC_L_OD	all_pilepsy	MR Egger	0.22583	1	0.634633	TRUE
CJqUFD	EwQ6IL	ILF_R_MD	all_pilepsy	Inverse variance weighted	0.908433	2	0.634945	TRUE
CJqUFD	RIrnsP	STR_R_FA	all_pilepsy	Inverse variance weighted	0.907213	2	0.635333	TRUE
CJqUFD	cxxanT	CH_R_MD	all_pilepsy	Inverse variance weighted	0.9066	2	0.635527	TRUE
CJqUFD	9SGiE7	PCR_L_ISOVF	all_pilepsy	MR Egger	0.223106	1	0.636683	TRUE
CJqUFD	Z1fmJd	SCR_R_MD	all_pilepsy	MR Egger	0.222574	1	0.637086	TRUE
CJqUFD	GcNZAd	ML_R_FA	all_pilepsy	MR Egger	0.213363	1	0.644144	TRUE
CJqUFD	foTiQ3	SCP_R_OD	all_pilepsy	MR Egger	0.207774	1	0.648518	TRUE
CJqUFD	blZACu	ML_R_MD	all_pilepsy	MR Egger	0.205474	1	0.650338	TRUE
CJqUFD	JHl6cd	ICP_R_MD	all_pilepsy	MR Egger	0.205055	1	0.650671	TRUE
CJqUFD	qHl51K	SLF_R_OD	all_pilepsy	MR Egger	0.202844	1	0.652435	TRUE
CJqUFD	pXQSbu	IFOF_R_ICVF	all_pilepsy	MR Egger	0.199274	1	0.655308	TRUE
CJqUFD	U13bPJ	SLF_R_FA	all_pilepsy	MR Egger	0.197955	1	0.656376	TRUE
CJqUFD	YQ6p3Y	SCC_MO	all_pilepsy	Inverse variance weighted	0.833883	2	0.65906	TRUE
CJqUFD	OA7RIL	FST_R_MD	all_pilepsy	MR Egger	0.192333	1	0.660982	TRUE
CJqUFD	2rgIoo	ATR_R_MO	all_pilepsy	MR Egger	0.192162	1	0.661123	TRUE
CJqUFD	kgfNVM	FMA_MO	all_pilepsy	Inverse variance weighted	0.82729	2	0.661236	TRUE
CJqUFD	yZHZXe	SFOF_R_MD	all_pilepsy	MR Egger	0.188116	1	0.664489	TRUE
CJqUFD	1nsDVx	FST_R_OD	all_pilepsy	MR Egger	0.18619	1	0.666107	TRUE
CJqUFD	cCbjCY	AR_R_ICVF	all_pilepsy	Inverse variance weighted	0.80663	2	0.668101	TRUE
CJqUFD	DnWAeR	CCGP_L_MD	all_pilepsy	MR Egger	0.182026	1	0.669638	TRUE
CJqUFD	5UJ0Sa	IFOF_L_MO	all_pilepsy	Inverse variance weighted	0.795126	2	0.671956	TRUE
CJqUFD	HZJZ8t	IFOF_R_MD	all_pilepsy	Inverse variance weighted	0.790695	2	0.673446	TRUE
CJqUFD	IliLQY	BCC_ICVF	all_pilepsy	MR Egger	0.175528	1	0.675245	TRUE
CJqUFD	5svfzx	IFOF_R_FA	all_pilepsy	MR Egger	0.171258	1	0.678996	TRUE
CJqUFD	du8FLr	SCC_ISOVF	all_pilepsy	MR Egger	0.170841	1	0.679365	TRUE
CJqUFD	4OKCqB	SCC_MD	all_pilepsy	MR Egger	0.170834	1	0.679371	TRUE
CJqUFD	qqQ8pA	Tapetum_R_OD	all_pilepsy	Inverse variance weighted	0.757694	2	0.68465	TRUE
CJqUFD	9Yhj5E	CP_L_MO	all_pilepsy	MR Egger	0.161613	1	0.687675	TRUE
CJqUFD	ODDMwS	CP_R_OD	all_pilepsy	Inverse variance weighted	0.738579	2	0.691225	TRUE
CJqUFD	znzUCb	GCC_ICVF	all_pilepsy	Inverse variance weighted	0.735124	2	0.69242	TRUE
CJqUFD	roOPeM	UF_R_MD	all_pilepsy	Inverse variance weighted	0.731762	2	0.693585	TRUE
CJqUFD	OEJtnQ	UF_L_ISOVF	all_pilepsy	MR Egger	0.153056	1	0.695632	TRUE
CJqUFD	lhz7JE	SFOF_L_MD	all_pilepsy	MR Egger	0.148826	1	0.699659	TRUE
CJqUFD	Qmw6Qg	IFOF_L_FA	all_pilepsy	Inverse variance weighted	0.709679	2	0.701286	TRUE
CJqUFD	brSiyw	ALIC_L_ICVF	all_pilepsy	Inverse variance weighted	0.704617	2	0.703063	TRUE
CJqUFD	DeYSL3	PLIC_L_ICVF	all_pilepsy	MR Egger	0.144843	1	0.703514	TRUE
CJqUFD	KVEq6b	MCP_ICVF	all_pilepsy	Inverse variance weighted	0.695728	2	0.706195	TRUE
CJqUFD	VhHlwy	EC_L_OD	all_pilepsy	Inverse variance weighted	0.689987	2	0.708225	TRUE
CJqUFD	6kwYw4	ACR_L_ICVF	all_pilepsy	MR Egger	0.138337	1	0.70994	TRUE
CJqUFD	J0jiGC	UF_R_MO	all_pilepsy	Inverse variance weighted	0.682663	2	0.710823	TRUE
CJqUFD	bjSyNU	FST_R_ICVF	all_pilepsy	Inverse variance weighted	0.675009	2	0.713549	TRUE
CJqUFD	LQUCus	SLF_R_MD	all_pilepsy	MR Egger	0.133765	1	0.71456	TRUE
CJqUFD	nT6Rre	EC_L_MD	all_pilepsy	MR Egger	0.133582	1	0.714747	TRUE
CJqUFD	VY0t80	ICP_L_MD	all_pilepsy	MR Egger	0.132375	1	0.715982	TRUE
CJqUFD	NOBQ6o	PTR_L_ISOVF	all_pilepsy	Inverse variance weighted	0.666142	2	0.716719	TRUE
CJqUFD	qcfly6	FMI_ICVF	all_pilepsy	MR Egger	0.129325	1	0.719133	TRUE
CJqUFD	nC60sJ	ACR_R_ICVF	all_pilepsy	MR Egger	0.127121	1	0.721436	TRUE
CJqUFD	vtg79p	BCC_FA	all_pilepsy	Inverse variance weighted	0.649047	2	0.722872	TRUE
CJqUFD	fyW0s8	UF_R_ISOVF	all_pilepsy	MR Egger	0.125738	1	0.722893	TRUE
CJqUFD	PM6qC6	EC_L_FA	all_pilepsy	MR Egger	0.125555	1	0.723086	TRUE
CJqUFD	Vsv17u	EC_R_FA	all_pilepsy	Inverse variance weighted	0.633894	2	0.728369	TRUE
CJqUFD	g2wtOY	SS_L_ICVF	all_pilepsy	Inverse variance weighted	0.63244	2	0.728899	TRUE
CJqUFD	Pg1j3M	IFOF_R_OD	all_pilepsy	MR Egger	0.118217	1	0.730976	TRUE
CJqUFD	SOQG8U	CCGP_L_ICVF	all_pilepsy	Inverse variance weighted	0.626526	2	0.731058	TRUE
CJqUFD	4bAz7C	PTR_R_FA	all_pilepsy	MR Egger	0.117748	1	0.73149	TRUE
CJqUFD	kgfNVM	FMA_MO	all_pilepsy	MR Egger	0.116088	1	0.733317	TRUE
CJqUFD	eh6qVs	Tapetum_L_FA	all_pilepsy	MR Egger	0.112877	1	0.736892	TRUE
CJqUFD	xC1HPz	SS_L_FA	all_pilepsy	MR Egger	0.111307	1	0.738661	TRUE
CJqUFD	l5BJp6	ATR_R_MD	all_pilepsy	MR Egger	0.11121	1	0.738771	TRUE
CJqUFD	Wed4xf	FST_L_ICVF	all_pilepsy	MR Egger	0.108958	1	0.741334	TRUE
CJqUFD	Kt0QwF	CCGP_L_ISOVF	all_pilepsy	MR Egger	0.10888	1	0.741423	TRUE
CJqUFD	iLELBk	ALIC_L_MO	all_pilepsy	MR Egger	0.107657	1	0.742828	TRUE
CJqUFD	qqQ8pA	Tapetum_R_OD	all_pilepsy	MR Egger	0.102141	1	0.749275	TRUE
CJqUFD	PJAvwu	ACR_R_OD	all_pilepsy	Inverse variance weighted	0.572821	2	0.750954	TRUE
CJqUFD	W9RsIN	CH_R_FA	all_pilepsy	Inverse variance weighted	0.564189	2	0.754202	TRUE
CJqUFD	GBZi22	SCR_L_ISOVF	all_pilepsy	MR Egger	0.097573	1	0.754762	TRUE
CJqUFD	RQmxm4	ACR_L_OD	all_pilepsy	MR Egger	0.0956985	1	0.757054	TRUE
CJqUFD	vtg79p	BCC_FA	all_pilepsy	MR Egger	0.0954095	1	0.75741	TRUE
CJqUFD	c5pSOu	PTR_L_FA	all_pilepsy	Inverse variance weighted	0.545828	2	0.761158	TRUE
CJqUFD	sU0fsV	ILF_L_FA	all_pilepsy	MR Egger	0.0921251	1	0.761493	TRUE
CJqUFD	JhXjIB	PLIC_L_MD	all_pilepsy	MR Egger	0.0920158	1	0.76163	TRUE
CJqUFD	blZACu	ML_R_MD	all_pilepsy	Inverse variance weighted	0.541806	2	0.76269	TRUE
CJqUFD	2GtweD	GCC_ISOVF	all_pilepsy	MR Egger	0.0863501	1	0.76887	TRUE
CJqUFD	mCU252	PTR_R_MD	all_pilepsy	MR Egger	0.0856869	1	0.769734	TRUE
CJqUFD	8ogqLE	EC_R_OD	all_pilepsy	Inverse variance weighted	0.51876	2	0.77153	TRUE
CJqUFD	v08kyW	SCR_L_ICVF	all_pilepsy	Inverse variance weighted	0.509437	2	0.775135	TRUE
CJqUFD	YBqs52	RIC_L_FA	all_pilepsy	MR Egger	0.0813415	1	0.775488	TRUE
CJqUFD	pJ17kQ	SLF_L_MD	all_pilepsy	MR Egger	0.0792867	1	0.778266	TRUE
CJqUFD	GcNZAd	ML_R_FA	all_pilepsy	Inverse variance weighted	0.501253	2	0.778313	TRUE
CJqUFD	pIZGvz	GCC_MO	all_pilepsy	MR Egger	0.0764773	1	0.782129	TRUE
CJqUFD	913lYJ	AR_L_MD	all_pilepsy	Inverse variance weighted	0.483104	2	0.785408	TRUE
CJqUFD	9zGkRJ	CH_R_OD	all_pilepsy	MR Egger	0.073462	1	0.786361	TRUE
CJqUFD	IC3HKS	EC_L_ICVF	all_pilepsy	MR Egger	0.0723287	1	0.787976	TRUE
CJqUFD	x9rh6r	PCR_R_MD	all_pilepsy	Inverse variance weighted	0.474112	2	0.788947	TRUE
CJqUFD	VHol1k	CCGP_R_MD	all_pilepsy	Inverse variance weighted	0.467516	2	0.791553	TRUE
CJqUFD	c5pSOu	PTR_L_FA	all_pilepsy	MR Egger	0.0681168	1	0.794099	TRUE
CJqUFD	p9FFia	BCC_OD	all_pilepsy	Inverse variance weighted	0.456616	2	0.795879	TRUE
CJqUFD	vYjkws	ATR_L_ISOVF	all_pilepsy	MR Egger	0.0667856	1	0.796076	TRUE
CJqUFD	dPuziV	ALIC_R_MO	all_pilepsy	MR Egger	0.066231	1	0.796906	TRUE
CJqUFD	AVcfCU	AR_L_ICVF	all_pilepsy	Inverse variance weighted	0.45362	2	0.797072	TRUE
CJqUFD	cDWPK2	UF_L_MD	all_pilepsy	MR Egger	0.0650076	1	0.798749	TRUE
CJqUFD	r3pkj2	RIC_R_MD	all_pilepsy	MR Egger	0.0633586	1	0.801264	TRUE
CJqUFD	dAWNHs	ML_R_MO	all_pilepsy	Inverse variance weighted	0.442451	2	0.801536	TRUE
CJqUFD	lvdB0j	CCGP_R_ICVF	all_pilepsy	Inverse variance weighted	0.434787	2	0.804613	TRUE
CJqUFD	2rgIoo	ATR_R_MO	all_pilepsy	Inverse variance weighted	0.429473	2	0.806754	TRUE
CJqUFD	iLELBk	ALIC_L_MO	all_pilepsy	Inverse variance weighted	0.419266	2	0.810882	TRUE
CJqUFD	8SqkqR	UF_R_ICVF	all_pilepsy	MR Egger	0.0568674	1	0.811518	TRUE
CJqUFD	pH2U58	Fornix_ICVF	all_pilepsy	MR Egger	0.0558135	1	0.81324	TRUE
CJqUFD	TaDSZz	RIC_L_ISOVF	all_pilepsy	MR Egger	0.0556925	1	0.813438	TRUE
CJqUFD	bfiPhq	RIC_L_MO	all_pilepsy	Inverse variance weighted	0.411539	2	0.814021	TRUE
CJqUFD	l5BJp6	ATR_R_MD	all_pilepsy	Inverse variance weighted	0.407812	2	0.815539	TRUE
CJqUFD	uRMai3	MCP_FA	all_pilepsy	MR Egger	0.0540171	1	0.816215	TRUE
CJqUFD	B7LuB2	Tapetum_L_OD	all_pilepsy	Inverse variance weighted	0.404842	2	0.816751	TRUE
CJqUFD	l0SOVs	ACR_R_FA	all_pilepsy	Inverse variance weighted	0.400025	2	0.81872	TRUE
CJqUFD	eokho6	ACR_L_FA	all_pilepsy	Inverse variance weighted	0.393234	2	0.821505	TRUE
CJqUFD	IAIcFH	IFOF_L_ICVF	all_pilepsy	MR Egger	0.0505331	1	0.822138	TRUE
CJqUFD	FSyAqU	SFOF_R_ISOVF	all_pilepsy	MR Egger	0.0503688	1	0.822423	TRUE
CJqUFD	luaKqp	ICP_L_ICVF	all_pilepsy	Inverse variance weighted	0.389765	2	0.822931	TRUE
CJqUFD	eokho6	ACR_L_FA	all_pilepsy	MR Egger	0.049966	1	0.823122	TRUE
CJqUFD	CfXCOU	CP_L_OD	all_pilepsy	Inverse variance weighted	0.378459	2	0.827596	TRUE
CJqUFD	7lYiLz	STR_R_MD	all_pilepsy	Inverse variance weighted	0.36952	2	0.831304	TRUE
CJqUFD	4bAz7C	PTR_R_FA	all_pilepsy	Inverse variance weighted	0.362943	2	0.834042	TRUE
CJqUFD	2pZ7fZ	SFOF_L_ICVF	all_pilepsy	Inverse variance weighted	0.344085	2	0.841944	TRUE
CJqUFD	OEJtnQ	UF_L_ISOVF	all_pilepsy	Inverse variance weighted	0.342675	2	0.842537	TRUE
CJqUFD	SnxWjk	CP_R_MO	all_pilepsy	MR Egger	0.0390034	1	0.843442	TRUE
CJqUFD	yXHasE	Tapetum_R_ICVF	all_pilepsy	MR Egger	0.038947	1	0.843554	TRUE
CJqUFD	cTH4G9	STR_R_ISOVF	all_pilepsy	MR Egger	0.0388337	1	0.843778	TRUE
CJqUFD	W9RsIN	CH_R_FA	all_pilepsy	MR Egger	0.0378901	1	0.845664	TRUE
CJqUFD	YvGaUj	ICP_L_OD	all_pilepsy	Inverse variance weighted	0.326534	2	0.849364	TRUE
CJqUFD	IC3HKS	EC_L_ICVF	all_pilepsy	Inverse variance weighted	0.317375	2	0.853263	TRUE
CJqUFD	DeYSL3	PLIC_L_ICVF	all_pilepsy	Inverse variance weighted	0.305828	2	0.858203	TRUE
CJqUFD	5fnnsG	Tapetum_L_ICVF	all_pilepsy	MR Egger	0.0314345	1	0.859275	TRUE
CJqUFD	1DH9C3	RIC_L_ICVF	all_pilepsy	Inverse variance weighted	0.30269	2	0.859551	TRUE
CJqUFD	GHb3gs	MCP_MD	all_pilepsy	MR Egger	0.0302979	1	0.861816	TRUE
CJqUFD	5svfzx	IFOF_R_FA	all_pilepsy	Inverse variance weighted	0.297241	2	0.861896	TRUE
CJqUFD	q6VPsy	SFOF_L_FA	all_pilepsy	Inverse variance weighted	0.295755	2	0.862537	TRUE
CJqUFD	9428z5	SS_R_MD	all_pilepsy	MR Egger	0.029177	1	0.864371	TRUE
CJqUFD	kE4g5Q	PCR_L_MD	all_pilepsy	Inverse variance weighted	0.289142	2	0.865394	TRUE
CJqUFD	fJhwQ9	ILF_R_ISOVF	all_pilepsy	MR Egger	0.0271487	1	0.869126	TRUE
CJqUFD	yZHZXe	SFOF_R_MD	all_pilepsy	Inverse variance weighted	0.276162	2	0.871028	TRUE
CJqUFD	IliLQY	BCC_ICVF	all_pilepsy	Inverse variance weighted	0.275723	2	0.871219	TRUE
CJqUFD	TrXzPH	RIC_L_MD	all_pilepsy	MR Egger	0.0232532	1	0.878801	TRUE
CJqUFD	3uZEga	EC_R_MD	all_pilepsy	MR Egger	0.0223406	1	0.881185	TRUE
CJqUFD	q0pm2m	ML_L_OD	all_pilepsy	Inverse variance weighted	0.252779	2	0.881272	TRUE
CJqUFD	sPODQg	ACR_L_MD	all_pilepsy	MR Egger	0.0219142	1	0.882316	TRUE
CJqUFD	LQUCus	SLF_R_MD	all_pilepsy	Inverse variance weighted	0.249038	2	0.882922	TRUE
CJqUFD	4d0QrQ	ACR_R_MD	all_pilepsy	MR Egger	0.0216162	1	0.883113	TRUE
CJqUFD	5fnnsG	Tapetum_L_ICVF	all_pilepsy	Inverse variance weighted	0.245624	2	0.88443	TRUE
CJqUFD	fx9qDV	SFOF_R_FA	all_pilepsy	MR Egger	0.0207135	1	0.885562	TRUE
CJqUFD	Xclirr	CP_L_FA	all_pilepsy	Inverse variance weighted	0.24301	2	0.885586	TRUE
CJqUFD	jiYZki	EC_R_ICVF	all_pilepsy	Inverse variance weighted	0.241956	2	0.886054	TRUE
CJqUFD	PM6qC6	EC_L_FA	all_pilepsy	Inverse variance weighted	0.24133	2	0.886331	TRUE
CJqUFD	uOaazH	MCP_MO	all_pilepsy	MR Egger	0.0203065	1	0.886684	TRUE
CJqUFD	jYwRy7	PTR_R_OD	all_pilepsy	Inverse variance weighted	0.234593	2	0.889321	TRUE
CJqUFD	0qmuJV	PCR_R_ICVF	all_pilepsy	MR Egger	0.0184262	1	0.892024	TRUE
CJqUFD	mCU252	PTR_R_MD	all_pilepsy	Inverse variance weighted	0.226573	2	0.892895	TRUE
CJqUFD	SOQG8U	CCGP_L_ICVF	all_pilepsy	MR Egger	0.0176197	1	0.8944	TRUE
CJqUFD	l63RdJ	SFOF_L_OD	all_pilepsy	MR Egger	0.0164749	1	0.897868	TRUE
CJqUFD	6kwYw4	ACR_L_ICVF	all_pilepsy	Inverse variance weighted	0.209573	2	0.900517	TRUE
CJqUFD	kOjp4h	PCR_L_ICVF	all_pilepsy	MR Egger	0.0147679	1	0.903277	TRUE
CJqUFD	Wed4xf	FST_L_ICVF	all_pilepsy	Inverse variance weighted	0.202841	2	0.903553	TRUE
CJqUFD	pXQSbu	IFOF_R_ICVF	all_pilepsy	Inverse variance weighted	0.202776	2	0.903583	TRUE
CJqUFD	OA7RIL	FST_R_MD	all_pilepsy	Inverse variance weighted	0.19716	2	0.906123	TRUE
CJqUFD	qcfly6	FMI_ICVF	all_pilepsy	Inverse variance weighted	0.196701	2	0.906331	TRUE
CJqUFD	F9aj9a	PTR_R_MO	all_pilepsy	MR Egger	0.0134882	1	0.907542	TRUE
CJqUFD	sU0fsV	ILF_L_FA	all_pilepsy	Inverse variance weighted	0.191096	2	0.908875	TRUE
CJqUFD	lvdB0j	CCGP_R_ICVF	all_pilepsy	MR Egger	0.0123473	1	0.911522	TRUE
CJqUFD	9Yhj5E	CP_L_MO	all_pilepsy	Inverse variance weighted	0.185075	2	0.911615	TRUE
CJqUFD	lhz7JE	SFOF_L_MD	all_pilepsy	Inverse variance weighted	0.183596	2	0.912289	TRUE
CJqUFD	ckTbKM	SLF_L_FA	all_pilepsy	MR Egger	0.0118841	1	0.913191	TRUE
CJqUFD	1DH9C3	RIC_L_ICVF	all_pilepsy	MR Egger	0.0111654	1	0.915847	TRUE
CJqUFD	jiYZki	EC_R_ICVF	all_pilepsy	MR Egger	0.010401	1	0.918768	TRUE
CJqUFD	2pZ7fZ	SFOF_L_ICVF	all_pilepsy	MR Egger	0.0103947	1	0.918793	TRUE
CJqUFD	nC60sJ	ACR_R_ICVF	all_pilepsy	Inverse variance weighted	0.168208	2	0.919335	TRUE
CJqUFD	qkjkrT	RIC_R_ICVF	all_pilepsy	Inverse variance weighted	0.151007	2	0.927277	TRUE
CJqUFD	vFbcMB	CP_R_MD	all_pilepsy	MR Egger	0.00741917	1	0.931359	TRUE
CJqUFD	4G7nwg	PCR_R_ISOVF	all_pilepsy	MR Egger	0.00704003	1	0.933132	TRUE
CJqUFD	eh6qVs	Tapetum_L_FA	all_pilepsy	Inverse variance weighted	0.131521	2	0.936355	TRUE
CJqUFD	KgBAo0	CH_L_ICVF	all_pilepsy	MR Egger	0.00624128	1	0.937031	TRUE
CJqUFD	Y75Vjt	UF_L_ICVF	all_pilepsy	MR Egger	0.00549541	1	0.940906	TRUE
CJqUFD	q6VPsy	SFOF_L_FA	all_pilepsy	MR Egger	0.00542112	1	0.941306	TRUE
CJqUFD	opFqGC	CP_L_MD	all_pilepsy	MR Egger	0.00520936	1	0.942462	TRUE
CJqUFD	qkjkrT	RIC_R_ICVF	all_pilepsy	MR Egger	0.00519795	1	0.942525	TRUE
CJqUFD	kOjp4h	PCR_L_ICVF	all_pilepsy	Inverse variance weighted	0.117639	2	0.942877	TRUE
CJqUFD	SnxWjk	CP_R_MO	all_pilepsy	Inverse variance weighted	0.116917	2	0.943217	TRUE
CJqUFD	YyC8no	ML_R_OD	all_pilepsy	MR Egger	0.00493267	1	0.944008	TRUE
CJqUFD	v8OR1K	ILF_L_ISOVF	all_pilepsy	MR Egger	0.00434593	1	0.947439	TRUE
CJqUFD	pJ17kQ	SLF_L_MD	all_pilepsy	Inverse variance weighted	0.0829259	2	0.959385	TRUE
CJqUFD	YBqs52	RIC_L_FA	all_pilepsy	Inverse variance weighted	0.0813587	2	0.960137	TRUE
CJqUFD	9zGkRJ	CH_R_OD	all_pilepsy	Inverse variance weighted	0.0810416	2	0.960289	TRUE
CJqUFD	0qmuJV	PCR_R_ICVF	all_pilepsy	Inverse variance weighted	0.0804698	2	0.960564	TRUE
CJqUFD	uRMai3	MCP_FA	all_pilepsy	Inverse variance weighted	0.072365	2	0.964464	TRUE
CJqUFD	91LWSf	SCR_R_ICVF	all_pilepsy	Inverse variance weighted	0.0703682	2	0.965428	TRUE
CJqUFD	qpHyvI	FST_L_FA	all_pilepsy	MR Egger	0.001844	1	0.965748	TRUE
CJqUFD	q0pm2m	ML_L_OD	all_pilepsy	MR Egger	0.001831	1	0.965869	TRUE
CJqUFD	IAIcFH	IFOF_L_ICVF	all_pilepsy	Inverse variance weighted	0.0684426	2	0.966358	TRUE
CJqUFD	PJAvwu	ACR_R_OD	all_pilepsy	MR Egger	0.00177108	1	0.966432	TRUE
CJqUFD	x9rh6r	PCR_R_MD	all_pilepsy	MR Egger	0.00114585	1	0.972996	TRUE
CJqUFD	E7TAZy	STR_L_ISOVF	all_pilepsy	MR Egger	0.000477279	1	0.98257	TRUE
CJqUFD	8ZiDWc	ALIC_R_OD	all_pilepsy	MR Egger	0.000399985	1	0.984044	TRUE
CJqUFD	91LWSf	SCR_R_ICVF	all_pilepsy	MR Egger	0.000338364	1	0.985324	TRUE
CJqUFD	KgBAo0	CH_L_ICVF	all_pilepsy	Inverse variance weighted	0.0292351	2	0.985489	TRUE
CJqUFD	p9FFia	BCC_OD	all_pilepsy	MR Egger	0.000242891	1	0.987566	TRUE
CJqUFD	HZJZ8t	IFOF_R_MD	all_pilepsy	MR Egger	0.000231012	1	0.987873	TRUE
CJqUFD	Xclirr	CP_L_FA	all_pilepsy	MR Egger	0.000197143	1	0.988797	TRUE
CJqUFD	Y75Vjt	UF_L_ICVF	all_pilepsy	Inverse variance weighted	0.0195026	2	0.990296	TRUE
CJqUFD	6IdaWs	FMI_MO	all_pilepsy	MR Egger	5.39354e-05	1	0.99414	TRUE
CJqUFD	YyC8no	ML_R_OD	all_pilepsy	Inverse variance weighted	0.00745763	2	0.996278	TRUE
CJqUFD	IPZcFZ	GCC_OD	all_pilepsy	MR Egger	1.46747e-05	1	0.996944	TRUE

## Sheet: all pilepsy to IDP_plei
Action1
ID.Exposure	ID.Outcome	Outcome	Exposure	Egger Intercept	SE	Pval	Pleiotropy
ZE5J2V	nDDToY	SCC_ISOVF	all_pilepsy	-0.193956	0.062854	0.0909222	TRUE
ZE5J2V	BKwQVR	SCC_OD	all_pilepsy	0.193395	0.0628559	0.0913847	TRUE
ZE5J2V	VJJjpr	PLIC_R_MD	all_pilepsy	-0.163928	0.0628546	0.120922	TRUE
ZE5J2V	yYqTFt	FST_L_OD	all_pilepsy	0.155327	0.0628596	0.13209	TRUE
ZE5J2V	8Gj7yi	SS_L_MO	all_pilepsy	0.152337	0.0628531	0.136282	TRUE
ZE5J2V	rywi2Q	RIC_R_ISOVF	all_pilepsy	-0.152176	0.0643051	0.141601	TRUE
ZE5J2V	ZszKRd	GCC_OD	all_pilepsy	0.147318	0.062861	0.143813	TRUE
ZE5J2V	bmEPKQ	ATR_R_ISOVF	all_pilepsy	-0.141148	0.0628578	0.15383	TRUE
ZE5J2V	iJ8Kfx	EC_L_ISOVF	all_pilepsy	-0.139348	0.0628566	0.156933	TRUE
ZE5J2V	PSFkOK	SCC_MD	all_pilepsy	-0.136808	0.0628541	0.161455	TRUE
ZE5J2V	OdIr7C	SS_L_OD	all_pilepsy	-0.134954	0.0628593	0.164898	TRUE
ZE5J2V	9q1p3R	ICP_L_MD	all_pilepsy	-0.134172	0.0628566	0.16636	TRUE
ZE5J2V	qy0fbe	SCP_R_ISOVF	all_pilepsy	-0.133385	0.0628609	0.167879	TRUE
ZE5J2V	Hsw9p0	PCR_R_ISOVF	all_pilepsy	-0.130293	0.0628578	0.173946	TRUE
ZE5J2V	cqPFzv	SLF_R_FA	all_pilepsy	-0.130271	0.0628525	0.173966	TRUE
ZE5J2V	OPzjRt	PLIC_L_MD	all_pilepsy	-0.125986	0.0628561	0.182912	TRUE
ZE5J2V	iGx125	ICP_R_MD	all_pilepsy	-0.125977	0.0628555	0.18293	TRUE
ZE5J2V	6HHsk2	ALIC_R_MD	all_pilepsy	-0.12443	0.0628554	0.186306	TRUE
ZE5J2V	qW7p9p	Fornix_ICVF	all_pilepsy	-0.122222	0.0628596	0.191289	TRUE
ZE5J2V	alqFce	RIC_R_MD	all_pilepsy	-0.121527	0.0628556	0.192872	TRUE
ZE5J2V	7VNIld	SCP_R_OD	all_pilepsy	0.120989	0.0628605	0.194146	TRUE
ZE5J2V	RqCxnX	FST_L_FA	all_pilepsy	-0.119518	0.0628543	0.197592	TRUE
ZE5J2V	aOrgMD	FMI_OD	all_pilepsy	0.122746	0.0649989	0.199571	TRUE
ZE5J2V	vx6o1M	FST_L_MO	all_pilepsy	-0.118022	0.0628532	0.201208	TRUE
ZE5J2V	daPn6M	SLF_L_ISOVF	all_pilepsy	-0.117497	0.0628593	0.202527	TRUE
ZE5J2V	wz03fK	SS_L_ISOVF	all_pilepsy	-0.117253	0.0628596	0.203133	TRUE
ZE5J2V	w4F2Tb	RIC_L_MD	all_pilepsy	-0.11647	0.0628566	0.205073	TRUE
ZE5J2V	qwlUnW	BCC_MD	all_pilepsy	-0.120943	0.0663432	0.209879	TRUE
ZE5J2V	x1O28c	SCR_L_FA	all_pilepsy	0.12167	0.0668373	0.210301	TRUE
ZE5J2V	cWV5V5	RIC_R_FA	all_pilepsy	0.113672	0.0628565	0.212264	TRUE
ZE5J2V	t8dc1d	CST_L_OD	all_pilepsy	-0.113551	0.0628608	0.212605	TRUE
ZE5J2V	fwipCo	EC_R_ISOVF	all_pilepsy	-0.137123	0.0775503	0.21906	TRUE
ZE5J2V	hg5Ukq	SCP_L_ISOVF	all_pilepsy	-0.110603	0.0628605	0.220562	TRUE
ZE5J2V	mgZjle	PLIC_R_FA	all_pilepsy	0.113403	0.0654644	0.225362	TRUE
ZE5J2V	F8c2mH	ILF_R_ISOVF	all_pilepsy	-0.108278	0.0628578	0.227104	TRUE
ZE5J2V	cbNUE7	ICP_R_FA	all_pilepsy	0.106582	0.0628552	0.232034	TRUE
ZE5J2V	oHRxMR	SCP_R_MO	all_pilepsy	-0.106494	0.0628572	0.232306	TRUE
ZE5J2V	fp0Bjh	SCP_R_MD	all_pilepsy	-0.119739	0.0714187	0.235619	TRUE
ZE5J2V	9ZShoo	CCGP_L_MD	all_pilepsy	-0.104996	0.0628543	0.236781	TRUE
ZE5J2V	tt6Q9X	ILF_L_ISOVF	all_pilepsy	-0.104156	0.0628605	0.23938	TRUE
ZE5J2V	7RLAm5	EC_R_MD	all_pilepsy	-0.103606	0.0628552	0.241053	TRUE
ZE5J2V	GoSy7s	IFOF_R_ISOVF	all_pilepsy	-0.10132	0.0628578	0.248303	TRUE
ZE5J2V	s8PIwi	Tapetum_R_MO	all_pilepsy	0.130217	0.0822023	0.254024	TRUE
ZE5J2V	57VMkt	RIC_R_MO	all_pilepsy	0.0991241	0.0628568	0.255517	TRUE
ZE5J2V	5NVOSn	GCC_MD	all_pilepsy	-0.0985373	0.0628558	0.257486	TRUE
ZE5J2V	b0IPgZ	SS_R_FA	all_pilepsy	0.0980578	0.0628566	0.259118	TRUE
ZE5J2V	Jc0osv	GCC_MO	all_pilepsy	-0.0972783	0.0628561	0.261789	TRUE
ZE5J2V	FILXqu	SFOF_L_OD	all_pilepsy	0.097239	0.0628605	0.261948	TRUE
ZE5J2V	VJRpZX	CCGP_L_ISOVF	all_pilepsy	-0.0972293	0.0628599	0.261979	TRUE
ZE5J2V	7F6EKk	FST_R_FA	all_pilepsy	-0.096582	0.0628543	0.264198	TRUE
ZE5J2V	kTcHZ8	CCGP_R_ISOVF	all_pilepsy	-0.0957951	0.0628605	0.266999	TRUE
ZE5J2V	ufcsrX	FST_R_OD	all_pilepsy	0.0947619	0.0628605	0.270689	TRUE
ZE5J2V	e249nv	ACR_R_OD	all_pilepsy	0.094612	0.0628613	0.271234	TRUE
ZE5J2V	E3Sc75	ACR_R_MD	all_pilepsy	-0.0942118	0.0628565	0.272658	TRUE
ZE5J2V	BNfIiP	SCP_L_MD	all_pilepsy	-0.11516	0.0771564	0.274099	TRUE
ZE5J2V	YpCDcY	SLF_L_FA	all_pilepsy	-0.0918095	0.0628552	0.281565	TRUE
ZE5J2V	3dLsv0	RIC_L_ISOVF	all_pilepsy	-0.0913947	0.0628609	0.283173	TRUE
ZE5J2V	8UjSg0	SLF_R_OD	all_pilepsy	0.0909981	0.0628605	0.284688	TRUE
ZE5J2V	EGKlvB	SS_L_FA	all_pilepsy	0.0909685	0.062857	0.284782	TRUE
ZE5J2V	3YDhcm	ALIC_R_ISOVF	all_pilepsy	-0.136971	0.0953938	0.287545	TRUE
ZE5J2V	yJY2rG	IFOF_L_ISOVF	all_pilepsy	-0.0886911	0.0628578	0.293703	TRUE
ZE5J2V	kI5mrm	FMI_MO	all_pilepsy	-0.0880728	0.062857	0.296179	TRUE
ZE5J2V	Q3vRuW	IFOF_L_OD	all_pilepsy	0.107441	0.0776671	0.300735	TRUE
ZE5J2V	S5Y0DV	ACR_R_MO	all_pilepsy	-0.0867217	0.0628568	0.301689	TRUE
ZE5J2V	uHaA70	Tapetum_L_MO	all_pilepsy	0.088576	0.0645024	0.303368	TRUE
ZE5J2V	QQjGgX	CP_R_MD	all_pilepsy	-0.120116	0.0878484	0.304916	TRUE
ZE5J2V	E56TLe	ACR_L_MO	all_pilepsy	-0.136033	0.0996288	0.30542	TRUE
ZE5J2V	RobLk4	SS_R_MO	all_pilepsy	0.0849107	0.0628566	0.309275	TRUE
ZE5J2V	faBN2f	GCC_ISOVF	all_pilepsy	-0.0828092	0.0628606	0.318397	TRUE
ZE5J2V	S0bpbf	SCR_R_FA	all_pilepsy	0.0827857	0.0628571	0.31848	TRUE
ZE5J2V	HpdRcZ	SCC_MO	all_pilepsy	-0.0814066	0.0628566	0.324629	TRUE
ZE5J2V	S6m0Ra	SLF_L_OD	all_pilepsy	0.0810725	0.0628605	0.326163	TRUE
ZE5J2V	WxO19w	PTR_R_ISOVF	all_pilepsy	-0.0809345	0.0628605	0.32679	TRUE
ZE5J2V	trOqdB	PCT_OD	all_pilepsy	0.0809144	0.06286	0.326878	TRUE
ZE5J2V	Lv2cga	Fornix_FA	all_pilepsy	-0.0799708	0.062857	0.331188	TRUE
ZE5J2V	30vjdK	SCP_L_OD	all_pilepsy	0.105804	0.0838302	0.334151	TRUE
ZE5J2V	KSUi1v	SCR_R_MD	all_pilepsy	-0.0786911	0.0628578	0.337172	TRUE
ZE5J2V	OK0dQl	IFOF_L_MD	all_pilepsy	-0.0782276	0.0628552	0.339354	TRUE
ZE5J2V	mQ9lfR	Tapetum_R_FA	all_pilepsy	0.0777116	0.0628567	0.341829	TRUE
ZE5J2V	Tmt8t6	STR_L_ISOVF	all_pilepsy	-0.0771712	0.0628605	0.344458	TRUE
ZE5J2V	V3TQ2s	SLF_R_ISOVF	all_pilepsy	-0.0943602	0.0769277	0.344778	TRUE
ZE5J2V	Utxlnz	STR_R_ISOVF	all_pilepsy	-0.0769263	0.0628578	0.345631	TRUE
ZE5J2V	hy9FDy	ATR_L_ISOVF	all_pilepsy	-0.0771954	0.0630958	0.345738	TRUE
ZE5J2V	YzagLu	ACR_L_OD	all_pilepsy	0.12467	0.102287	0.347161	TRUE
ZE5J2V	tldSsn	SCC_FA	all_pilepsy	-0.109629	0.0903551	0.348858	TRUE
ZE5J2V	Rftq2e	CP_R_FA	all_pilepsy	0.0758995	0.0628573	0.350665	TRUE
ZE5J2V	AHx0cC	PCR_L_ISOVF	all_pilepsy	-0.0744698	0.0628605	0.357843	TRUE
ZE5J2V	8JJP8H	BCC_OD	all_pilepsy	0.0743354	0.0628611	0.358528	TRUE
ZE5J2V	LsbSg8	ALIC_R_OD	all_pilepsy	0.0742049	0.0628611	0.359192	TRUE
ZE5J2V	6pJ7iI	PCR_L_MO	all_pilepsy	0.112496	0.0969898	0.365849	TRUE
ZE5J2V	7dGcyd	ICP_R_ICVF	all_pilepsy	-0.0718592	0.0628618	0.371369	TRUE
ZE5J2V	ry90JJ	EC_L_MD	all_pilepsy	-0.0716785	0.0628567	0.372297	TRUE
ZE5J2V	BI1KfF	ALIC_L_MD	all_pilepsy	-0.070601	0.0628576	0.378071	TRUE
ZE5J2V	oJ9nFS	SLF_L_ICVF	all_pilepsy	-0.0704537	0.0628605	0.378885	TRUE
ZE5J2V	zMG2Sr	EC_L_OD	all_pilepsy	0.0694243	0.0628596	0.384502	TRUE
ZE5J2V	U82ck3	SFOF_R_FA	all_pilepsy	-0.0690225	0.0628543	0.386689	TRUE
ZE5J2V	sT3PfP	IFOF_R_MD	all_pilepsy	-0.0682641	0.0628578	0.390941	TRUE
ZE5J2V	rkCoNx	PTR_R_MO	all_pilepsy	0.0676023	0.0628547	0.394656	TRUE
ZE5J2V	laeOUF	ATR_R_OD	all_pilepsy	0.0837356	0.0781409	0.396062	TRUE
ZE5J2V	OZzSJA	ACR_L_MD	all_pilepsy	-0.0666414	0.0628575	0.400168	TRUE
ZE5J2V	EbXzZ3	SS_L_MD	all_pilepsy	-0.0709246	0.0679184	0.405986	TRUE
ZE5J2V	a2VKMm	SS_R_MD	all_pilepsy	-0.0654822	0.0628552	0.406896	TRUE
ZE5J2V	Nh3zjm	FMA_OD	all_pilepsy	0.0652858	0.0628593	0.408076	TRUE
ZE5J2V	2xZC6Q	BCC_ISOCF	all_pilepsy	-0.124221	0.119921	0.409094	TRUE
ZE5J2V	erSUsN	ATR_L_OD	all_pilepsy	0.115034	0.111593	0.410962	TRUE
ZE5J2V	NhaCTA	ATR_L_MD	all_pilepsy	-0.0641153	0.0628578	0.415026	TRUE
ZE5J2V	lhBLie	SFOF_R_OD	all_pilepsy	0.0639733	0.0628593	0.415888	TRUE
ZE5J2V	vaakKt	SCP_R_ICVF	all_pilepsy	-0.0620893	0.06286	0.427398	TRUE
ZE5J2V	riX8S0	MCP_MO	all_pilepsy	-0.0620021	0.062857	0.42792	TRUE
ZE5J2V	JdiNuT	PCR_R_MO	all_pilepsy	0.0885787	0.0900213	0.428868	TRUE
ZE5J2V	B0oRcg	PCR_L_FA	all_pilepsy	0.0813277	0.083702	0.433724	TRUE
ZE5J2V	i5UZlA	SS_R_ISOVF	all_pilepsy	-0.0608979	0.0628593	0.434848	TRUE
ZE5J2V	qW8VN6	Tapetum_R_OD	all_pilepsy	-0.0602195	0.0628605	0.439164	TRUE
ZE5J2V	FKMwlg	STR_L_MD	all_pilepsy	-0.0598595	0.0628559	0.44144	TRUE
ZE5J2V	WgJLpI	CP_L_ISOVF	all_pilepsy	-0.0908365	0.0964676	0.445781	TRUE
ZE5J2V	no8JsG	ACR_R_ISOVF	all_pilepsy	-0.0819588	0.0877458	0.448884	TRUE
ZE5J2V	XYlGv7	Tapetum_R_ICVF	all_pilepsy	-0.0585362	0.0628605	0.450052	TRUE
ZE5J2V	crbLjX	PLIC_L_FA	all_pilepsy	0.0613438	0.0663677	0.452906	TRUE
ZE5J2V	zpqsG2	ALIC_L_OD	all_pilepsy	0.0734527	0.0795692	0.453393	TRUE
ZE5J2V	Teqqi1	PTR_L_MO	all_pilepsy	0.0772604	0.0838895	0.454288	TRUE
ZE5J2V	3cb2HO	RIC_L_OD	all_pilepsy	0.0576829	0.062862	0.455691	TRUE
ZE5J2V	KVRM7X	SCR_R_ISOVF	all_pilepsy	-0.0975269	0.106831	0.45766	TRUE
ZE5J2V	SUVIJY	IFOF_R_OD	all_pilepsy	0.0703618	0.0775297	0.459913	TRUE
ZE5J2V	LJxvL7	SS_R_OD	all_pilepsy	-0.0643984	0.0726727	0.469028	TRUE
ZE5J2V	ja0QF5	SFOF_L_FA	all_pilepsy	-0.055004	0.062857	0.473819	TRUE
ZE5J2V	MVJZEp	UF_R_ICVF	all_pilepsy	-0.0547391	0.0628578	0.47566	TRUE
ZE5J2V	5HWIWf	AR_L_MD	all_pilepsy	-0.0582864	0.0670301	0.476221	TRUE
ZE5J2V	7ZowZV	SCR_L_OD	all_pilepsy	-0.10192	0.117731	0.477909	TRUE
ZE5J2V	GaPV5G	CP_L_FA	all_pilepsy	0.0543872	0.0628572	0.478107	TRUE
ZE5J2V	qZbcaP	CH_R_ICVF	all_pilepsy	-0.0531235	0.0628593	0.487027	TRUE
ZE5J2V	WtFH5S	Tapetum_R_ISOVF	all_pilepsy	-0.118222	0.14013	0.48768	TRUE
ZE5J2V	h6IdhZ	CCGP_R_MD	all_pilepsy	-0.0526722	0.062857	0.490235	TRUE
ZE5J2V	4XEPa9	UF_L_MO	all_pilepsy	-0.0544315	0.0650196	0.490602	TRUE
ZE5J2V	XQufBO	ALIC_R_MO	all_pilepsy	-0.0519854	0.0628561	0.495175	TRUE
ZE5J2V	4JYuUz	SLF_R_ICVF	all_pilepsy	-0.0519712	0.0628605	0.495303	TRUE
ZE5J2V	NxYcOU	PLIC_R_MO	all_pilepsy	0.084263	0.102006	0.495626	TRUE
ZE5J2V	7WiqTV	PLIC_L_MO	all_pilepsy	0.0517772	0.0628564	0.496685	TRUE
ZE5J2V	WhN3iJ	SCR_L_ISOVF	all_pilepsy	-0.0517493	0.062861	0.496915	TRUE
ZE5J2V	PiItY3	CCGP_R_MO	all_pilepsy	-0.059805	0.0741378	0.504532	TRUE
ZE5J2V	Px9NHd	ATR_R_MO	all_pilepsy	-0.0502426	0.0628578	0.507958	TRUE
ZE5J2V	MU9AVW	CP_L_ICVF	all_pilepsy	-0.0523139	0.0666242	0.514577	TRUE
ZE5J2V	PBavLK	ILF_R_MD	all_pilepsy	-0.0484863	0.062857	0.521154	TRUE
ZE5J2V	9tOQt7	ATR_R_MD	all_pilepsy	-0.04819	0.0628578	0.52342	TRUE
ZE5J2V	kOCUkb	MCP_ICVF	all_pilepsy	-0.0476316	0.0628616	0.527727	TRUE
ZE5J2V	tDRuWY	UF_L_MD	all_pilepsy	-0.0474615	0.0628552	0.529001	TRUE
ZE5J2V	rqXz8B	ILF_R_FA	all_pilepsy	-0.0471927	0.062854	0.531074	TRUE
ZE5J2V	Tn9U0Z	PLIC_R_OD	all_pilepsy	-0.0733951	0.0986439	0.534392	TRUE
ZE5J2V	078dMH	SCR_L_MO	all_pilepsy	0.113148	0.152471	0.535345	TRUE
ZE5J2V	PkFHZI	ILF_R_OD	all_pilepsy	0.111915	0.155038	0.545371	TRUE
ZE5J2V	u09T6u	Tapetum_R_MD	all_pilepsy	-0.0781745	0.108977	0.547628	TRUE
ZE5J2V	slKpww	STR_R_MD	all_pilepsy	-0.0444117	0.062857	0.553067	TRUE
ZE5J2V	mmSdZ2	PCR_R_MD	all_pilepsy	-0.0441995	0.0628578	0.554783	TRUE
ZE5J2V	zG6wmi	FMA_ISOVF	all_pilepsy	-0.10136	0.145341	0.557719	TRUE
ZE5J2V	rAZzc9	FST_L_ICVF	all_pilepsy	0.0438273	0.0628605	0.557812	TRUE
ZE5J2V	zCHacZ	UF_R_ISOVF	all_pilepsy	-0.0438158	0.0628566	0.557884	TRUE
ZE5J2V	8WgZQ8	GCC_ICVF	all_pilepsy	0.0437424	0.0628618	0.558509	TRUE
ZE5J2V	lZvYj1	PCR_R_OD	all_pilepsy	-0.071731	0.103457	0.559793	TRUE
ZE5J2V	2QhtU5	SCP_L_ICVF	all_pilepsy	-0.0799838	0.115573	0.560447	TRUE
ZE5J2V	1m34PW	FMA_MO	all_pilepsy	0.0430608	0.0628578	0.56405	TRUE
ZE5J2V	1HsSoh	PCR_R_FA	all_pilepsy	0.0820474	0.120444	0.566033	TRUE
ZE5J2V	KKHM9e	PCT_MO	all_pilepsy	-0.0425162	0.0628571	0.568528	TRUE
ZE5J2V	sM5RwL	CCGP_L_OD	all_pilepsy	0.0888888	0.131487	0.568719	TRUE
ZE5J2V	gE3gQ6	RIC_L_ICVF	all_pilepsy	0.0424128	0.0628614	0.569407	TRUE
ZE5J2V	l82UWo	CH_L_FA	all_pilepsy	-0.0423355	0.062854	0.570005	TRUE
ZE5J2V	8V0AhI	Fornix_MD	all_pilepsy	0.0576229	0.0857239	0.570714	TRUE
ZE5J2V	Ht9jQh	PTR_L_FA	all_pilepsy	0.0419509	0.0628566	0.573211	TRUE
ZE5J2V	8sKYnR	SFOF_R_ICVF	all_pilepsy	-0.0412362	0.0628605	0.579207	TRUE
ZE5J2V	xx06El	PCR_L_OD	all_pilepsy	-0.0702546	0.108098	0.582426	TRUE
ZE5J2V	8iBjIN	ILF_L_MD	all_pilepsy	-0.0405955	0.0628558	0.584584	TRUE
ZE5J2V	7edqTq	ML_L_FA	all_pilepsy	-0.040511	0.0628561	0.585302	TRUE
ZE5J2V	EUKBnh	SCR_L_MD	all_pilepsy	-0.0401575	0.0628575	0.588312	TRUE
ZE5J2V	D91cMk	MCP_OD	all_pilepsy	0.0449021	0.071107	0.592281	TRUE
ZE5J2V	3aVSXD	EC_R_OD	all_pilepsy	0.0396259	0.0628596	0.592865	TRUE
ZE5J2V	2e7nLm	CP_L_MD	all_pilepsy	-0.066533	0.106578	0.596172	TRUE
ZE5J2V	fDA1HD	STR_L_FA	all_pilepsy	0.0675689	0.108839	0.598043	TRUE
ZE5J2V	orShF7	CST_R_FA	all_pilepsy	0.0612049	0.0989025	0.599114	TRUE
ZE5J2V	PEXepJ	ICP_L_ICVF	all_pilepsy	-0.0385423	0.0628617	0.602227	TRUE
ZE5J2V	6d6gGB	SCC_ICVF	all_pilepsy	-0.044389	0.0741297	0.610095	TRUE
ZE5J2V	d1GqT3	ML_R_ICVF	all_pilepsy	-0.0645646	0.108522	0.612227	TRUE
ZE5J2V	gJyzoL	PTR_L_ISOVF	all_pilepsy	-0.0368066	0.0628605	0.617461	TRUE
ZE5J2V	4kUu5V	SFOF_R_ISOVF	all_pilepsy	-0.0406261	0.0694541	0.617792	TRUE
ZE5J2V	iCFBbt	ATR_R_ICVF	all_pilepsy	-0.0360589	0.0628605	0.624123	TRUE
ZE5J2V	Y6LtP1	PCT_FA	all_pilepsy	-0.0361923	0.063239	0.624869	TRUE
ZE5J2V	gOJiR3	GCC_FA	all_pilepsy	0.0356577	0.0628582	0.627712	TRUE
ZE5J2V	54sdQj	ACR_L_ICVF	all_pilepsy	0.0354055	0.0628615	0.63	TRUE
ZE5J2V	h7vngb	SCR_R_OD	all_pilepsy	-0.0412386	0.075895	0.641346	TRUE
ZE5J2V	cGrXOo	UF_R_MO	all_pilepsy	0.0336269	0.0628566	0.646183	TRUE
ZE5J2V	x2eLGU	SFOF_L_MO	all_pilepsy	-0.0444331	0.0839247	0.649393	TRUE
ZE5J2V	0RvPOs	Tapetum_L_OD	all_pilepsy	-0.0331341	0.0628593	0.650745	TRUE
ZE5J2V	UXMCcz	SCR_R_ICVF	all_pilepsy	0.0329525	0.0628631	0.652445	TRUE
ZE5J2V	j0uWrz	AR_R_FA	all_pilepsy	-0.0462681	0.0888209	0.65436	TRUE
ZE5J2V	6yKaBB	ACR_R_ICVF	all_pilepsy	0.0326365	0.0628627	0.655379	TRUE
ZE5J2V	BBHyOh	CH_R_FA	all_pilepsy	-0.0324847	0.0628552	0.656756	TRUE
ZE5J2V	OVz4Rn	CP_L_MO	all_pilepsy	0.0385415	0.0752495	0.659476	TRUE
ZE5J2V	8QBYD3	ICP_L_OD	all_pilepsy	0.0317849	0.0628615	0.663334	TRUE
ZE5J2V	XahYk1	BCC_FA	all_pilepsy	0.0315632	0.0628576	0.665401	TRUE
ZE5J2V	Hlwaoz	fornix_ISOVF	all_pilepsy	0.0422374	0.0844278	0.666502	TRUE
ZE5J2V	gYjtvs	CP_R_ICVF	all_pilepsy	-0.0470356	0.094969	0.669472	TRUE
ZE5J2V	C9cLyU	UF_R_OD	all_pilepsy	-0.0347293	0.0703331	0.670358	TRUE
ZE5J2V	HMqekN	AR_L_FA	all_pilepsy	-0.0610487	0.123744	0.670618	TRUE
ZE5J2V	tEhuwg	SS_R_ICVF	all_pilepsy	0.0307641	0.0628605	0.672969	TRUE
ZE5J2V	ZNFO0g	ALIC_L_ISOVF	all_pilepsy	-0.037005	0.076146	0.675016	TRUE
ZE5J2V	ys3j9V	ILF_L_ICVF	all_pilepsy	-0.0304069	0.0628593	0.67636	TRUE
ZE5J2V	Z7uOPe	AR_R_ICVF	all_pilepsy	-0.0300964	0.0628605	0.679329	TRUE
ZE5J2V	5ZVXfk	STR_R_MO	all_pilepsy	-0.0578713	0.123399	0.685239	TRUE
ZE5J2V	4NKlR0	FMA_ICVF	all_pilepsy	-0.0292974	0.0628593	0.686993	TRUE
ZE5J2V	ZEmMhx	FST_R_MD	all_pilepsy	0.0292848	0.062857	0.687104	TRUE
ZE5J2V	NtpnR0	FMI_MD	all_pilepsy	-0.0290689	0.0628578	0.689191	TRUE
ZE5J2V	LARTVJ	AR_R_OD	all_pilepsy	0.0645676	0.142138	0.69418	TRUE
ZE5J2V	yYjCRt	CP_R_MO	all_pilepsy	0.0405373	0.0895208	0.695055	TRUE
ZE5J2V	mRiAmV	STR_R_FA	all_pilepsy	0.0335892	0.0745398	0.696402	TRUE
ZE5J2V	KiVEQb	FMI_FA	all_pilepsy	-0.0321575	0.0715481	0.697117	TRUE
ZE5J2V	GWyvGA	UF_R_MD	all_pilepsy	0.0276972	0.0628566	0.702525	TRUE
ZE5J2V	pG11Tt	FMA_MD	all_pilepsy	-0.0629269	0.143922	0.704627	TRUE
ZE5J2V	6pOCn2	CP_L_OD	all_pilepsy	-0.0508736	0.116588	0.705167	TRUE
ZE5J2V	G2oRY3	ALIC_R_FA	all_pilepsy	0.0280427	0.0644013	0.705732	TRUE
ZE5J2V	52FQha	AR_L_ISOVF	all_pilepsy	-0.0266772	0.0628605	0.712576	TRUE
ZE5J2V	PnHqR9	CST_L_ISOVF	all_pilepsy	-0.0348121	0.0848618	0.721413	TRUE
ZE5J2V	WWLr8L	RIC_L_FA	all_pilepsy	0.0255096	0.0628569	0.724164	TRUE
ZE5J2V	LY4RGg	PLIC_L_ICVF	all_pilepsy	0.025086	0.0628618	0.728423	TRUE
ZE5J2V	xRCJt2	PTR_R_ICVF	all_pilepsy	-0.0250274	0.0628593	0.729001	TRUE
ZE5J2V	AKtKCi	ILF_R_ICVF	all_pilepsy	-0.0247331	0.0628605	0.731962	TRUE
ZE5J2V	DPSkVl	ML_L_OD	all_pilepsy	0.0245772	0.0628616	0.733536	TRUE
ZE5J2V	0drkN5	BCC_ICVF	all_pilepsy	0.0243195	0.0628628	0.736139	TRUE
ZE5J2V	sDlFx9	CCGP_L_MO	all_pilepsy	-0.0379342	0.0982276	0.73657	TRUE
ZE5J2V	HHs1VK	CCGP_L_FA	all_pilepsy	-0.0374689	0.0983103	0.739785	TRUE
ZE5J2V	IxRh64	PTR_L_OD	all_pilepsy	-0.0383572	0.10115	0.741008	TRUE
ZE5J2V	te0vOE	CCGP_R_OD	all_pilepsy	0.025918	0.0686725	0.742152	TRUE
ZE5J2V	2WowxC	CST_L_MD	all_pilepsy	-0.0367202	0.0981575	0.744271	TRUE
ZE5J2V	OaWHYu	EC_R_ICVF	all_pilepsy	-0.0230273	0.0628605	0.749246	TRUE
ZE5J2V	bPyH3r	ALIC_L_FA	all_pilepsy	-0.0245393	0.0683002	0.753769	TRUE
ZE5J2V	ecFIAP	AR_R_ISOVF	all_pilepsy	-0.0376753	0.105307	0.754747	TRUE
ZE5J2V	yEcrSF	UF_L_OD	all_pilepsy	0.0301839	0.0844314	0.754922	TRUE
ZE5J2V	b6Klcj	SFOF_R_MD	all_pilepsy	-0.0219537	0.0628578	0.76024	TRUE
ZE5J2V	U3twVZ	RIC_L_MO	all_pilepsy	0.0215681	0.062856	0.764208	TRUE
ZE5J2V	IaufzQ	IFOF_L_ICVF	all_pilepsy	0.0206727	0.0628605	0.7735	TRUE
ZE5J2V	WdgnpP	ALIC_L_ICVF	all_pilepsy	0.0202178	0.0628617	0.77824	TRUE
ZE5J2V	vWC6W2	EC_R_MO	all_pilepsy	0.0351403	0.109358	0.778432	TRUE
ZE5J2V	8JP1b1	Tapetum_L_ICVF	all_pilepsy	-0.0201531	0.0628605	0.778911	TRUE
ZE5J2V	7aYPNn	CST_R_MD	all_pilepsy	0.0361147	0.114572	0.782449	TRUE
ZE5J2V	0dTLXd	IFOF_L_MO	all_pilepsy	-0.0190241	0.062857	0.790728	TRUE
ZE5J2V	qDMs25	SCP_R_FA	all_pilepsy	-0.0278069	0.0943596	0.796004	TRUE
ZE5J2V	d20Hw6	ML_L_ICVF	all_pilepsy	-0.0407658	0.141169	0.799935	TRUE
ZE5J2V	ZSiH6B	STR_L_OD	all_pilepsy	-0.0362363	0.126966	0.802179	TRUE
ZE5J2V	N6k8Uu	EC_L_FA	all_pilepsy	-0.0178246	0.062854	0.803387	TRUE
ZE5J2V	uzYaFm	SCR_L_ICVF	all_pilepsy	0.0175023	0.0628611	0.80683	TRUE
ZE5J2V	qqgO4b	SFOF_L_ICVF	all_pilepsy	-0.017424	0.0628605	0.80766	TRUE
ZE5J2V	FQZkBn	ML_R_MD	all_pilepsy	-0.0172708	0.0628564	0.809278	TRUE
ZE5J2V	GZGgB1	PCR_L_MD	all_pilepsy	-0.0172007	0.0628578	0.810027	TRUE
ZE5J2V	vKvvDM	FST_L_MD	all_pilepsy	0.0169428	0.0628578	0.812775	TRUE
ZE5J2V	q5LmMY	RIC_R_ICVF	all_pilepsy	0.0168711	0.0628616	0.813551	TRUE
ZE5J2V	ATyAHp	PTR_R_MD	all_pilepsy	-0.0167102	0.0628578	0.815258	TRUE
ZE5J2V	0EwKIs	CP_R_OD	all_pilepsy	-0.025879	0.0998782	0.819785	TRUE
ZE5J2V	IQXUv0	Tapetum_L_FA	all_pilepsy	0.016225	0.0628578	0.820447	TRUE
ZE5J2V	F6AXkT	EC_L_ICVF	all_pilepsy	-0.0161785	0.0628605	0.820952	TRUE
ZE5J2V	b5Gbmw	ACR_L_FA	all_pilepsy	-0.0157792	0.0628558	0.825222	TRUE
ZE5J2V	MGatRk	PTR_R_FA	all_pilepsy	0.0156115	0.0628558	0.827023	TRUE
ZE5J2V	gI5m1j	EC_R_FA	all_pilepsy	0.0154654	0.0628566	0.828597	TRUE
ZE5J2V	GCcFJ9	STR_L_ICVF	all_pilepsy	0.0206465	0.083935	0.828637	TRUE
ZE5J2V	5dyYKc	CH_R_MD	all_pilepsy	0.0153601	0.0628578	0.829733	TRUE
ZE5J2V	zT4W1z	FMA_FA	all_pilepsy	-0.0223243	0.0915149	0.830017	TRUE
ZE5J2V	R1AkGf	FMI_ISOVF	all_pilepsy	-0.0153285	0.0628594	0.830077	TRUE
ZE5J2V	2IBYBB	CCGP_L_ICVF	all_pilepsy	-0.0151205	0.0628632	0.832327	TRUE
ZE5J2V	qYE8iB	SLF_R_MD	all_pilepsy	-0.0149168	0.0628578	0.83451	TRUE
ZE5J2V	VrU4Ti	ATR_L_FA	all_pilepsy	-0.0147784	0.0628566	0.836001	TRUE
ZE5J2V	LWbrUm	ML_R_OD	all_pilepsy	-0.0144995	0.0628608	0.839026	TRUE
ZE5J2V	7ruN3F	ALIC_R_ICVF	all_pilepsy	0.0143826	0.0628627	0.840294	TRUE
ZE5J2V	BvTDPN	PTR_L_MD	all_pilepsy	-0.0140724	0.0631066	0.844244	TRUE
ZE5J2V	9VlijF	AR_L_ICVF	all_pilepsy	0.0137764	0.0628605	0.846859	TRUE
ZE5J2V	R6gG6K	ML_R_MO	all_pilepsy	0.013543	0.0628569	0.849386	TRUE
ZE5J2V	B0Rw2q	Tapetum_L_ISOVF	all_pilepsy	-0.0214152	0.100189	0.850555	TRUE
ZE5J2V	8im5RX	BCC_MO	all_pilepsy	-0.0147222	0.0692035	0.851246	TRUE
ZE5J2V	6bCIwR	MCP_MD	all_pilepsy	-0.0214221	0.103659	0.855406	TRUE
ZE5J2V	EhLDKa	PTR_R_OD	all_pilepsy	0.0124807	0.0628584	0.860966	TRUE
ZE5J2V	zgrFPo	ATR_R_FA	all_pilepsy	-0.0121821	0.0628566	0.864226	TRUE
ZE5J2V	mP3Y4m	PCT_ICVF	all_pilepsy	-0.0144815	0.0767759	0.867796	TRUE
ZE5J2V	F6AkLH	PCR_L_ICVF	all_pilepsy	-0.011525	0.0628605	0.871433	TRUE
ZE5J2V	EQDWCS	ALIC_L_MO	all_pilepsy	-0.011461	0.0628558	0.872126	TRUE
ZE5J2V	tSFCCc	UF_L_ICVF	all_pilepsy	-0.0110795	0.0628605	0.876325	TRUE
ZE5J2V	GE4amX	CCGP_R_ICVF	all_pilepsy	-0.0106466	0.0628605	0.881088	TRUE
ZE5J2V	iVG7mL	PLIC_R_ICVF	all_pilepsy	-0.0105423	0.0628613	0.882238	TRUE
ZE5J2V	qI2HeN	ICP_L_FA	all_pilepsy	0.0129785	0.0780324	0.883197	TRUE
ZE5J2V	WsQ3t4	SFOF_R_MO	all_pilepsy	-0.0202609	0.122671	0.884	TRUE
ZE5J2V	NKULLe	PLIC_L_OD	all_pilepsy	0.0145881	0.0899898	0.886118	TRUE
ZE5J2V	0yOpEm	AR_R_MD	all_pilepsy	-0.0110734	0.0689093	0.887098	TRUE
ZE5J2V	PxlXoq	ACR_L_ISOVF	all_pilepsy	-0.0140644	0.0953314	0.896243	TRUE
ZE5J2V	vwA6q4	SS_L_ICVF	all_pilepsy	0.00926009	0.0628605	0.896395	TRUE
ZE5J2V	ay1jeE	PCR_R_ICVF	all_pilepsy	-0.00890072	0.0628605	0.900375	TRUE
ZE5J2V	GVUKLn	ML_R_FA	all_pilepsy	-0.00850341	0.0628556	0.904774	TRUE
ZE5J2V	Vtds9a	SCP_L_FA	all_pilepsy	-0.0114517	0.0887518	0.909139	TRUE
ZE5J2V	ecWXVV	FST_R_ICVF	all_pilepsy	0.00742997	0.0628594	0.916711	TRUE
ZE5J2V	VtB3n2	SCR_R_MO	all_pilepsy	0.0130875	0.119626	0.922871	TRUE
ZE5J2V	LVvEjD	FMI_ICVF	all_pilepsy	0.00682698	0.0628605	0.92343	TRUE
ZE5J2V	ZavBjM	ACR_R_FA	all_pilepsy	-0.00634392	0.0628559	0.928814	TRUE
ZE5J2V	1rPj4i	Fornix_OD	all_pilepsy	-0.00956458	0.100329	0.932743	TRUE
ZE5J2V	DwqUyV	IFOF_R_MO	all_pilepsy	-0.0057301	0.0648945	0.937685	TRUE
ZE5J2V	JyERoV	PCT_MD	all_pilepsy	0.00928271	0.105842	0.938103	TRUE
ZE5J2V	sYvzYc	ML_L_MO	all_pilepsy	0.00783058	0.0937017	0.941011	TRUE
ZE5J2V	999oS3	CH_L_MD	all_pilepsy	-0.00707393	0.0864459	0.942234	TRUE
ZE5J2V	MfmuVS	IFOF_L_FA	all_pilepsy	-0.00468122	0.0628566	0.947411	TRUE
ZE5J2V	o4K8yK	UF_L_FA	all_pilepsy	-0.00495229	0.0694461	0.949639	TRUE
ZE5J2V	Gv78yR	CST_R_ISOCF	all_pilepsy	0.00645848	0.102712	0.955581	TRUE
ZE5J2V	DUghaH	CH_R_OD	all_pilepsy	0.00368383	0.0628593	0.958596	TRUE
ZE5J2V	WKiuIp	ATR_L_ICVF	all_pilepsy	0.00360656	0.0628605	0.959464	TRUE
ZE5J2V	YJE8ak	IFOF_R_FA	all_pilepsy	-0.0035846	0.0628578	0.959709	TRUE
ZE5J2V	aZ52wu	CH_L_ICVF	all_pilepsy	-0.00337039	0.0628605	0.962114	TRUE
ZE5J2V	Euxebb	SFOF_L_MD	all_pilepsy	0.00318242	0.0628578	0.964223	TRUE
ZE5J2V	wyEvmG	CH_L_ISOVF	all_pilepsy	-0.0048168	0.0974791	0.965081	TRUE
ZE5J2V	JbdfYf	STR_R_OD	all_pilepsy	0.0052408	0.114743	0.96772	TRUE
ZE5J2V	USY2I2	UF_R_FA	all_pilepsy	0.00279119	0.0628528	0.968614	TRUE
ZE5J2V	vhXjBV	CCGP_R_FA	all_pilepsy	0.00327629	0.0821704	0.971818	TRUE
ZE5J2V	vF2M62	EC_L_MO	all_pilepsy	0.00458967	0.115774	0.971979	TRUE
ZE5J2V	uoG3SW	STR_R_ICVF	all_pilepsy	-0.00323889	0.0862456	0.973455	TRUE
ZE5J2V	mjZk8X	SLF_R_MO	all_pilepsy	-0.00230651	0.0662722	0.975398	TRUE
ZE5J2V	IL2Uk9	ILF_L_FA	all_pilepsy	-0.00217231	0.0628578	0.97557	TRUE
ZE5J2V	z1GO9P	UF_L_ISOVF	all_pilepsy	-0.00184068	0.0628605	0.979299	TRUE
ZE5J2V	yL4Gcj	IFOF_R_ICVF	all_pilepsy	0.00168247	0.0628605	0.981078	TRUE
ZE5J2V	OsVtqy	MCP_FA	all_pilepsy	-0.00165391	0.0628572	0.981398	TRUE
ZE5J2V	peQ5De	SLF_L_MD	all_pilepsy	-0.00103144	0.0628578	0.988398	TRUE
ZE5J2V	VHmWKo	PCT_ISOVF	all_pilepsy	-0.00101122	0.0910742	0.992149	TRUE
ZE5J2V	DOcQOe	PTR_L_ICVF	all_pilepsy	-0.000638654	0.0633127	0.992867	TRUE
ZE5J2V	HG4Lod	STR_L_MO	all_pilepsy	-0.00123293	0.130876	0.993339	TRUE
ZE5J2V	mrTpPw	Tapetum_L_MD	all_pilepsy	0.000318245	0.0704389	0.996805	TRUE
Action3
ID.Exposure	ID.Outcome	Outcome	Exposure	Egger Intercept	SE	Pval	Pleiotropy
CJqUFD	du8FLr	SCC_ISOVF	all_pilepsy	-0.211585	0.069608	0.202337	TRUE
CJqUFD	KEUOaG	ACR_L_MO	all_pilepsy	-0.196646	0.0696069	0.216583	TRUE
CJqUFD	RQmxm4	ACR_L_OD	all_pilepsy	0.192892	0.0696138	0.220492	TRUE
CJqUFD	zUe4ER	RIC_R_ISOVF	all_pilepsy	-0.192367	0.0696136	0.221046	TRUE
CJqUFD	hRWEQX	SCC_OD	all_pilepsy	0.185918	0.0696152	0.228088	TRUE
CJqUFD	vFbcMB	CP_R_MD	all_pilepsy	-0.179184	0.0696108	0.235895	TRUE
CJqUFD	4G7nwg	PCR_R_ISOVF	all_pilepsy	-0.172174	0.0696135	0.244605	TRUE
CJqUFD	QgeBW9	EC_L_ISOVF	all_pilepsy	-0.170045	0.0696127	0.247367	TRUE
CJqUFD	1cjjXe	SCR_R_ISOVF	all_pilepsy	-0.163868	0.0696178	0.255753	TRUE
CJqUFD	U13bPJ	SLF_R_FA	all_pilepsy	-0.161866	0.069604	0.258536	TRUE
CJqUFD	R8unTX	PLIC_R_MD	all_pilepsy	-0.160986	0.0696084	0.259812	TRUE
CJqUFD	ftUgrq	BCC_MD	all_pilepsy	-0.160315	0.0696116	0.260793	TRUE
CJqUFD	4JAdWX	SCP_L_OD	all_pilepsy	0.157334	0.0696164	0.265202	TRUE
CJqUFD	foTiQ3	SCP_R_OD	all_pilepsy	0.151131	0.0696181	0.274811	TRUE
CJqUFD	JHl6cd	ICP_R_MD	all_pilepsy	-0.150392	0.0696096	0.27597	TRUE
CJqUFD	r3pkj2	RIC_R_MD	all_pilepsy	-0.150029	0.0696099	0.276558	TRUE
CJqUFD	IPZcFZ	GCC_OD	all_pilepsy	0.145759	0.0696191	0.283673	TRUE
CJqUFD	yNUWxT	AR_L_FA	all_pilepsy	-0.142767	0.069604	0.288787	TRUE
CJqUFD	1t2Ynw	FST_L_OD	all_pilepsy	0.1397	0.0696182	0.294322	TRUE
CJqUFD	XiTAeU	BCC_ISOCF	all_pilepsy	-0.193478	0.0964917	0.294516	TRUE
CJqUFD	fcFpAL	SLF_R_ISOVF	all_pilepsy	-0.138305	0.0696127	0.29686	TRUE
CJqUFD	opFqGC	CP_L_MD	all_pilepsy	-0.138227	0.0696091	0.29699	TRUE
CJqUFD	TRem2i	ICP_R_FA	all_pilepsy	0.138165	0.0696093	0.297106	TRUE
CJqUFD	W3wwNe	ACR_R_ISOVF	all_pilepsy	-0.137363	0.0696186	0.298633	TRUE
CJqUFD	4OKCqB	SCC_MD	all_pilepsy	-0.134201	0.069608	0.304612	TRUE
CJqUFD	oUBULs	ALIC_R_MD	all_pilepsy	-0.133232	0.0696104	0.30651	TRUE
CJqUFD	VY0t80	ICP_L_MD	all_pilepsy	-0.131544	0.0696125	0.309863	TRUE
CJqUFD	3uZEga	EC_R_MD	all_pilepsy	-0.130459	0.0696087	0.312032	TRUE
CJqUFD	ZNY7Nj	EC_R_ISOVF	all_pilepsy	-0.171078	0.0922497	0.31483	TRUE
CJqUFD	JhXjIB	PLIC_L_MD	all_pilepsy	-0.128948	0.0696109	0.315131	TRUE
CJqUFD	Kt0QwF	CCGP_L_ISOVF	all_pilepsy	-0.12826	0.0696169	0.316581	TRUE
CJqUFD	0zxhF5	PTR_L_MO	all_pilepsy	0.128172	0.069608	0.316729	TRUE
CJqUFD	qHl51K	SLF_R_OD	all_pilepsy	0.126171	0.0696182	0.320987	TRUE
CJqUFD	2eYnGd	SS_L_MO	all_pilepsy	0.130749	0.0725525	0.32251	TRUE
CJqUFD	3U3tQV	ATR_R_ISOVF	all_pilepsy	-0.155308	0.0866715	0.324047	TRUE
CJqUFD	fJhwQ9	ILF_R_ISOVF	all_pilepsy	-0.122911	0.0696135	0.328067	TRUE
CJqUFD	Pg1j3M	IFOF_R_OD	all_pilepsy	0.12152	0.0696135	0.331184	TRUE
CJqUFD	E9ZimP	IFOF_L_ISOVF	all_pilepsy	-0.120058	0.0696135	0.334516	TRUE
CJqUFD	vYjkws	ATR_L_ISOVF	all_pilepsy	-0.118953	0.0696135	0.337078	TRUE
CJqUFD	CCOPV8	SLF_L_ISOVF	all_pilepsy	-0.131517	0.0776205	0.339432	TRUE
CJqUFD	TrXzPH	RIC_L_MD	all_pilepsy	-0.116667	0.0696118	0.34248	TRUE
CJqUFD	gvRJEL	SCP_L_ISOVF	all_pilepsy	-0.116016	0.0696201	0.344085	TRUE
CJqUFD	7XYhNi	SS_L_OD	all_pilepsy	-0.121832	0.0745364	0.349534	TRUE
CJqUFD	NBDRr1	SCR_R_FA	all_pilepsy	0.113633	0.0696138	0.349916	TRUE
CJqUFD	JCgFtz	SCP_L_ICVF	all_pilepsy	-0.147174	0.0912331	0.353276	TRUE
CJqUFD	YWiC9L	SS_R_FA	all_pilepsy	0.111798	0.0696127	0.354545	TRUE
CJqUFD	A29WAY	IFOF_R_ISOVF	all_pilepsy	-0.110284	0.0696135	0.358455	TRUE
CJqUFD	YaE8BB	SCP_R_ISOVF	all_pilepsy	-0.109528	0.0696204	0.360463	TRUE
CJqUFD	ckTbKM	SLF_L_FA	all_pilepsy	-0.109153	0.0696087	0.361403	TRUE
CJqUFD	v8OR1K	ILF_L_ISOVF	all_pilepsy	-0.108817	0.0696182	0.362333	TRUE
CJqUFD	9SGiE7	PCR_L_ISOVF	all_pilepsy	-0.10733	0.0696182	0.366321	TRUE
CJqUFD	uZbLE9	PTR_R_ISOVF	all_pilepsy	-0.106539	0.0696182	0.368474	TRUE
CJqUFD	E7TAZy	STR_L_ISOVF	all_pilepsy	-0.105876	0.0696182	0.370297	TRUE
CJqUFD	D0rXzr	CCGP_R_ISOVF	all_pilepsy	-0.105783	0.0696182	0.370553	TRUE
CJqUFD	lgaMhz	GCC_MD	all_pilepsy	-0.10567	0.0696105	0.370833	TRUE
CJqUFD	qpHyvI	FST_L_FA	all_pilepsy	-0.105419	0.0696087	0.371523	TRUE
CJqUFD	cTH4G9	STR_R_ISOVF	all_pilepsy	-0.105252	0.0696135	0.372008	TRUE
CJqUFD	PqWxbf	CP_L_ISOVF	all_pilepsy	-0.14138	0.0948628	0.376231	TRUE
CJqUFD	1nsDVx	FST_R_OD	all_pilepsy	0.103148	0.0696182	0.377964	TRUE
CJqUFD	DnWAeR	CCGP_L_MD	all_pilepsy	-0.101795	0.0696087	0.381832	TRUE
CJqUFD	pH2U58	Fornix_ICVF	all_pilepsy	-0.101585	0.0696182	0.382485	TRUE
CJqUFD	TaDSZz	RIC_L_ISOVF	all_pilepsy	-0.100637	0.0696196	0.385277	TRUE
CJqUFD	3XFmIz	SCP_R_MO	all_pilepsy	-0.10019	0.0696125	0.386576	TRUE
CJqUFD	CUOOug	CST_L_MD	all_pilepsy	-0.0992433	0.0696124	0.389412	TRUE
CJqUFD	GPPnsR	CCGP_L_FA	all_pilepsy	-0.0990543	0.0696113	0.389977	TRUE
CJqUFD	U9zhxx	PCT_OD	all_pilepsy	0.0989366	0.0696172	0.390359	TRUE
CJqUFD	2GtweD	GCC_ISOVF	all_pilepsy	-0.0962709	0.0696193	0.398589	TRUE
CJqUFD	4d0QrQ	ACR_R_MD	all_pilepsy	-0.0953039	0.0696115	0.401611	TRUE
CJqUFD	l63RdJ	SFOF_L_OD	all_pilepsy	0.094989	0.0696182	0.402644	TRUE
CJqUFD	o3xWsr	CST_L_OD	all_pilepsy	-0.0939158	0.0696196	0.406105	TRUE
CJqUFD	8SqkqR	UF_R_ICVF	all_pilepsy	-0.0927356	0.0696135	0.409937	TRUE
CJqUFD	GBZi22	SCR_L_ISOVF	all_pilepsy	-0.0924334	0.0696195	0.410962	TRUE
CJqUFD	irgkOO	FMI_OD	all_pilepsy	0.131809	0.0995957	0.411943	TRUE
CJqUFD	AXLB2n	SS_L_ISOVF	all_pilepsy	-0.0917515	0.0696182	0.413223	TRUE
CJqUFD	f06XvE	SCP_R_ICVF	all_pilepsy	-0.0917107	0.069618	0.413359	TRUE
CJqUFD	uOaazH	MCP_MO	all_pilepsy	-0.0913731	0.0696125	0.414466	TRUE
CJqUFD	GHb3gs	MCP_MD	all_pilepsy	-0.0909932	0.0696107	0.415737	TRUE
CJqUFD	F9aj9a	PTR_R_MO	all_pilepsy	0.0904677	0.069612	0.417523	TRUE
CJqUFD	coTtAn	FST_R_FA	all_pilepsy	-0.0893952	0.0696087	0.421184	TRUE
CJqUFD	wdMVt5	SLF_L_OD	all_pilepsy	0.0889866	0.0696182	0.422641	TRUE
CJqUFD	4fPb9S	SLF_L_ICVF	all_pilepsy	-0.0885402	0.0696182	0.424195	TRUE
CJqUFD	FSyAqU	SFOF_R_ISOVF	all_pilepsy	-0.0868942	0.0696182	0.430013	TRUE
CJqUFD	8VSLtF	RIC_R_MO	all_pilepsy	0.0860675	0.0696127	0.432961	TRUE
CJqUFD	YoRirI	RIC_R_FA	all_pilepsy	0.105494	0.0854919	0.433568	TRUE
CJqUFD	sVjYJP	CST_L_ISOVF	all_pilepsy	-0.0854166	0.0696225	0.43537	TRUE
CJqUFD	Jq8BcW	FST_L_MO	all_pilepsy	-0.116772	0.0971557	0.441789	TRUE
CJqUFD	K5ZwJx	RIC_L_OD	all_pilepsy	0.082622	0.0696212	0.445768	TRUE
CJqUFD	fyW0s8	UF_R_ISOVF	all_pilepsy	-0.0825794	0.0696127	0.445891	TRUE
CJqUFD	afMWlk	Tapetum_R_MO	all_pilepsy	0.0815242	0.0696127	0.44993	TRUE
CJqUFD	Z1fmJd	SCR_R_MD	all_pilepsy	-0.0813325	0.0696131	0.450672	TRUE
CJqUFD	IJkJVq	SS_R_MO	all_pilepsy	0.0856239	0.0733229	0.45083	TRUE
CJqUFD	d3eNoK	ALIC_L_OD	all_pilepsy	0.1088	0.0936462	0.452436	TRUE
CJqUFD	pTTeNA	SCP_R_MD	all_pilepsy	-0.0835909	0.0737416	0.460198	TRUE
CJqUFD	DJJn3Y	SCR_L_FA	all_pilepsy	0.0945383	0.0835025	0.46059	TRUE
CJqUFD	nT6Rre	EC_L_MD	all_pilepsy	-0.0779453	0.0696127	0.464088	TRUE
CJqUFD	9aGdQj	IFOF_L_MD	all_pilepsy	-0.0769215	0.0696087	0.468255	TRUE
CJqUFD	yXHasE	Tapetum_R_ICVF	all_pilepsy	-0.0757296	0.0696182	0.473248	TRUE
CJqUFD	8ZiDWc	ALIC_R_OD	all_pilepsy	0.0746286	0.0696198	0.477903	TRUE
CJqUFD	9428z5	SS_R_MD	all_pilepsy	-0.0742384	0.0696087	0.479518	TRUE
CJqUFD	sPODQg	ACR_L_MD	all_pilepsy	-0.0740065	0.0696132	0.480532	TRUE
CJqUFD	06Sq3D	ATR_L_OD	all_pilepsy	0.15543	0.147353	0.483022	TRUE
CJqUFD	OWorOX	SFOF_R_OD	all_pilepsy	0.0726466	0.0696175	0.486447	TRUE
CJqUFD	dPuziV	ALIC_R_MO	all_pilepsy	-0.0725133	0.0696109	0.487001	TRUE
CJqUFD	rZeODC	ALIC_L_MD	all_pilepsy	-0.0722253	0.0696136	0.48828	TRUE
CJqUFD	xC1HPz	SS_L_FA	all_pilepsy	0.0716648	0.0696135	0.490757	TRUE
CJqUFD	VUI9Xv	PLIC_R_FA	all_pilepsy	0.101321	0.0986023	0.491343	TRUE
CJqUFD	cDWPK2	UF_L_MD	all_pilepsy	-0.071301	0.0696087	0.492355	TRUE
CJqUFD	MxlYN3	Tapetum_R_ISOVF	all_pilepsy	-0.176344	0.172854	0.493638	TRUE
CJqUFD	Q6SNJn	IFOF_L_OD	all_pilepsy	0.12	0.118084	0.494878	TRUE
CJqUFD	fx9qDV	SFOF_R_FA	all_pilepsy	-0.0696736	0.0696087	0.499703	TRUE
CJqUFD	KoAFGK	EC_R_MO	all_pilepsy	0.0958441	0.0968555	0.503341	TRUE
CJqUFD	FOVOzi	ALIC_R_ISOVF	all_pilepsy	-0.145683	0.14803	0.505087	TRUE
CJqUFD	pIZGvz	GCC_MO	all_pilepsy	-0.0677785	0.0696126	0.508498	TRUE
CJqUFD	6IdaWs	FMI_MO	all_pilepsy	-0.0668197	0.0696135	0.513034	TRUE
CJqUFD	1JbPxD	SLF_R_ICVF	all_pilepsy	-0.0659095	0.0696182	0.517417	TRUE
CJqUFD	kAwInB	SCP_L_FA	all_pilepsy	-0.065479	0.0696102	0.519463	TRUE
CJqUFD	VcjR59	ICP_R_ICVF	all_pilepsy	-0.0653491	0.0696206	0.520141	TRUE
CJqUFD	yDcPqt	SCC_FA	all_pilepsy	-0.1242	0.137397	0.53209	TRUE
CJqUFD	KSUkEi	SFOF_R_ICVF	all_pilepsy	-0.0623487	0.0696182	0.535033	TRUE
CJqUFD	HZJZ8t	IFOF_R_MD	all_pilepsy	-0.0618919	0.0696135	0.537337	TRUE
CJqUFD	HLYZvb	Tapetum_L_MO	all_pilepsy	0.0874833	0.100993	0.545554	TRUE
CJqUFD	PzN5jr	PTR_L_OD	all_pilepsy	-0.0898367	0.103716	0.545572	TRUE
CJqUFD	mjv0Bv	SCP_R_FA	all_pilepsy	-0.0781143	0.0901988	0.54563	TRUE
CJqUFD	mlTwGR	EC_L_MO	all_pilepsy	0.0734397	0.0848918	0.545967	TRUE
CJqUFD	xYxJOK	MCP_OD	all_pilepsy	0.0748025	0.0869758	0.547813	TRUE
CJqUFD	VPEvSc	ATR_L_MD	all_pilepsy	-0.0597016	0.0696135	0.548701	TRUE
CJqUFD	v3JRJi	SCP_L_MD	all_pilepsy	-0.0888961	0.104251	0.550503	TRUE
CJqUFD	kgfNVM	FMA_MO	all_pilepsy	0.058707	0.0696135	0.553979	TRUE
CJqUFD	pLLyM6	CH_L_FA	all_pilepsy	-0.058518	0.069608	0.554966	TRUE
CJqUFD	GIVwbU	ML_L_FA	all_pilepsy	-0.0584043	0.0696114	0.555591	TRUE
CJqUFD	uUdIqW	PCT_MO	all_pilepsy	-0.0583578	0.0696124	0.555845	TRUE
CJqUFD	GMuxfL	STR_R_MO	all_pilepsy	-0.11573	0.138626	0.557154	TRUE
CJqUFD	zTgL0T	CP_R_FA	all_pilepsy	0.0607516	0.0730172	0.558211	TRUE
CJqUFD	QEYqqd	CCGP_L_OD	all_pilepsy	0.138595	0.170393	0.565286	TRUE
CJqUFD	qqQ8pA	Tapetum_R_OD	all_pilepsy	-0.0563672	0.0696182	0.566714	TRUE
CJqUFD	l9ABnK	ACR_L_ISOVF	all_pilepsy	-0.0672355	0.0836073	0.568826	TRUE
CJqUFD	bumV8l	PCT_ISOVF	all_pilepsy	-0.0555201	0.069621	0.571433	TRUE
CJqUFD	m873di	STR_R_ICVF	all_pilepsy	-0.0549602	0.0696182	0.574562	TRUE
CJqUFD	SOQG8U	CCGP_L_ICVF	all_pilepsy	-0.0543284	0.0696228	0.578158	TRUE
CJqUFD	WdfYFu	CH_R_ICVF	all_pilepsy	-0.0540046	0.0696175	0.579979	TRUE
CJqUFD	3hIKdM	SS_R_ISOVF	all_pilepsy	-0.05813	0.0750482	0.580442	TRUE
CJqUFD	SaXnF4	ACR_R_MO	all_pilepsy	-0.0534174	0.0696131	0.583325	TRUE
CJqUFD	PJAvwu	ACR_R_OD	all_pilepsy	0.0526109	0.0696207	0.588027	TRUE
CJqUFD	cxxanT	CH_R_MD	all_pilepsy	0.0521742	0.0696135	0.590545	TRUE
CJqUFD	vtg79p	BCC_FA	all_pilepsy	0.0517975	0.0696139	0.592758	TRUE
CJqUFD	jfpULx	CCGP_R_MO	all_pilepsy	-0.0791364	0.107049	0.594735	TRUE
CJqUFD	mJQNS3	ML_L_MO	all_pilepsy	-0.0510507	0.0696135	0.597175	TRUE
CJqUFD	VXDS5Z	Tapetum_R_MD	all_pilepsy	-0.111309	0.152268	0.598143	TRUE
CJqUFD	W9RsIN	CH_R_FA	all_pilepsy	-0.0504987	0.0696087	0.600449	TRUE
CJqUFD	qVGzVS	Tapetum_R_FA	all_pilepsy	0.0662865	0.0921163	0.602904	TRUE
CJqUFD	5JpHfr	ATR_R_OD	all_pilepsy	0.0868052	0.122181	0.606751	TRUE
CJqUFD	YQ6p3Y	SCC_MO	all_pilepsy	-0.0490418	0.0696127	0.609284	TRUE
CJqUFD	XLvfOk	ATR_R_ICVF	all_pilepsy	-0.0488051	0.0696182	0.610756	TRUE
CJqUFD	PJWwn7	AR_R_ISOVF	all_pilepsy	-0.0852097	0.122346	0.612712	TRUE
CJqUFD	Ms1UAN	Fornix_FA	all_pilepsy	-0.0484342	0.0696135	0.613016	TRUE
CJqUFD	c5pSOu	PTR_L_FA	all_pilepsy	0.048114	0.0696127	0.61499	TRUE
CJqUFD	x9rh6r	PCR_R_MD	all_pilepsy	-0.047875	0.0696135	0.616474	TRUE
CJqUFD	VhHlwy	EC_L_OD	all_pilepsy	0.0474302	0.0696182	0.619264	TRUE
CJqUFD	j3vX35	AR_R_MD	all_pilepsy	-0.0473368	0.0696135	0.619828	TRUE
CJqUFD	p9FFia	BCC_OD	all_pilepsy	0.0470319	0.0696198	0.621765	TRUE
CJqUFD	7wI1mP	ATR_L_FA	all_pilepsy	-0.0463156	0.0696127	0.626255	TRUE
CJqUFD	HKalgg	FMA_ISOVF	all_pilepsy	-0.138631	0.210473	0.629205	TRUE
CJqUFD	TcTJ5l	ILF_R_FA	all_pilepsy	-0.0521374	0.0792488	0.629548	TRUE
CJqUFD	aBoTNV	CCGP_R_FA	all_pilepsy	-0.0455935	0.0696135	0.630857	TRUE
CJqUFD	2dFfjN	CCGP_L_MO	all_pilepsy	-0.0789691	0.120635	0.631009	TRUE
CJqUFD	lvdB0j	CCGP_R_ICVF	all_pilepsy	-0.0452486	0.0696182	0.633089	TRUE
CJqUFD	34THuN	SS_R_ICVF	all_pilepsy	0.0451298	0.0696182	0.633853	TRUE
CJqUFD	cCbjCY	AR_R_ICVF	all_pilepsy	-0.0436176	0.0696182	0.643687	TRUE
CJqUFD	0ovie1	FMA_OD	all_pilepsy	0.0490737	0.0785133	0.644368	TRUE
CJqUFD	4HAjG1	PCR_L_MO	all_pilepsy	0.0872752	0.140117	0.645358	TRUE
CJqUFD	Yy3aMT	PCT_MD	all_pilepsy	-0.0521586	0.0839037	0.645921	TRUE
CJqUFD	lOsS3I	SCC_ICVF	all_pilepsy	-0.0653508	0.105366	0.646575	TRUE
CJqUFD	eokho6	ACR_L_FA	all_pilepsy	-0.0407843	0.0696108	0.662604	TRUE
CJqUFD	blZACu	ML_R_MD	all_pilepsy	-0.0403712	0.0696125	0.665431	TRUE
CJqUFD	J0jiGC	UF_R_MO	all_pilepsy	0.040367	0.0696127	0.66546	TRUE
CJqUFD	2pZ7fZ	SFOF_L_ICVF	all_pilepsy	-0.0402156	0.0696182	0.666519	TRUE
CJqUFD	kRsftj	ICP_L_FA	all_pilepsy	0.0500092	0.086669	0.666828	TRUE
CJqUFD	687PLm	SCR_L_MD	all_pilepsy	-0.0398166	0.0696127	0.66924	TRUE
CJqUFD	iLELBk	ALIC_L_MO	all_pilepsy	-0.0388582	0.0696108	0.675876	TRUE
CJqUFD	xyT3I3	PCR_R_MO	all_pilepsy	0.0766922	0.138253	0.677577	TRUE
CJqUFD	ODDMwS	CP_R_OD	all_pilepsy	0.0384045	0.0696209	0.679088	TRUE
CJqUFD	EwQ6IL	ILF_R_MD	all_pilepsy	-0.03817	0.0696135	0.680705	TRUE
CJqUFD	l5BJp6	ATR_R_MD	all_pilepsy	-0.0379123	0.0696135	0.682519	TRUE
CJqUFD	1DH9C3	RIC_L_ICVF	all_pilepsy	0.03759	0.06962	0.684823	TRUE
CJqUFD	q6VPsy	SFOF_L_FA	all_pilepsy	-0.0375096	0.0696135	0.685367	TRUE
CJqUFD	GcNZAd	ML_R_FA	all_pilepsy	-0.0373496	0.0696103	0.68649	TRUE
CJqUFD	RcTDHg	AR_R_FA	all_pilepsy	-0.0686685	0.128972	0.688532	TRUE
CJqUFD	Uli3LN	SS_L_MD	all_pilepsy	-0.04421	0.086326	0.698686	TRUE
CJqUFD	mCzj5F	SS_R_OD	all_pilepsy	-0.0570166	0.112522	0.701422	TRUE
CJqUFD	KvWurE	Fornix_OD	all_pilepsy	-0.056713	0.112516	0.702776	TRUE
CJqUFD	q0pm2m	ML_L_OD	all_pilepsy	0.034876	0.0696203	0.704351	TRUE
CJqUFD	HKAjxc	ILF_L_ICVF	all_pilepsy	-0.0379267	0.0761986	0.705987	TRUE
CJqUFD	4bAz7C	PTR_R_FA	all_pilepsy	0.0344703	0.0696127	0.707296	TRUE
CJqUFD	I1PUUh	CST_R_MD	all_pilepsy	-0.0348307	0.0703494	0.707328	TRUE
CJqUFD	IC3HKS	EC_L_ICVF	all_pilepsy	-0.0344625	0.0696182	0.707374	TRUE
CJqUFD	pEhX7M	CST_R_ISOCF	all_pilepsy	-0.0483868	0.0979859	0.707991	TRUE
CJqUFD	brSiyw	ALIC_L_ICVF	all_pilepsy	0.0343114	0.0696204	0.708492	TRUE
CJqUFD	Xclirr	CP_L_FA	all_pilepsy	0.0343025	0.0696129	0.70853	TRUE
CJqUFD	NOBQ6o	PTR_L_ISOVF	all_pilepsy	-0.0339259	0.0696182	0.711326	TRUE
CJqUFD	2rgIoo	ATR_R_MO	all_pilepsy	-0.0339119	0.0696135	0.711413	TRUE
CJqUFD	JTaVt7	FMA_MD	all_pilepsy	-0.100696	0.207571	0.712458	TRUE
CJqUFD	bXMuEN	CST_R_FA	all_pilepsy	0.0733544	0.152302	0.714252	TRUE
CJqUFD	jiYZki	EC_R_ICVF	all_pilepsy	-0.0335004	0.0696182	0.714479	TRUE
CJqUFD	xwlaI5	SCR_R_OD	all_pilepsy	-0.0538905	0.115171	0.72138	TRUE
CJqUFD	MoL1Zr	ALIC_L_FA	all_pilepsy	-0.0447522	0.0960804	0.722499	TRUE
CJqUFD	ZkPtU3	ILF_R_OD	all_pilepsy	0.112674	0.242826	0.723423	TRUE
CJqUFD	6zaVQg	ILF_R_ICVF	all_pilepsy	-0.0322577	0.0696182	0.72377	TRUE
CJqUFD	znzUCb	GCC_ICVF	all_pilepsy	0.0322537	0.0696215	0.723811	TRUE
CJqUFD	5fnnsG	Tapetum_L_ICVF	all_pilepsy	-0.0322197	0.0696182	0.724056	TRUE
CJqUFD	D8GiiY	STR_L_MO	all_pilepsy	-0.0651935	0.140944	0.72419	TRUE
CJqUFD	KVEq6b	MCP_ICVF	all_pilepsy	-0.0319775	0.0696207	0.725891	TRUE
CJqUFD	w6iCIv	FMI_FA	all_pilepsy	-0.0482063	0.105654	0.727494	TRUE
CJqUFD	mT5Hld	PCR_L_FA	all_pilepsy	0.0316305	0.0696127	0.728488	TRUE
CJqUFD	ukD96g	FMI_ISOVF	all_pilepsy	-0.0311612	0.0696174	0.732071	TRUE
CJqUFD	aq8Xsv	PLIC_L_FA	all_pilepsy	0.0415986	0.0932399	0.732846	TRUE
CJqUFD	XN3xKX	STR_L_MD	all_pilepsy	-0.0306255	0.0696127	0.736148	TRUE
CJqUFD	OEJtnQ	UF_L_ISOVF	all_pilepsy	-0.0303155	0.0696182	0.738546	TRUE
CJqUFD	dun3q2	GCC_FA	all_pilepsy	0.0347539	0.0801904	0.739649	TRUE
CJqUFD	8ogqLE	EC_R_OD	all_pilepsy	0.0294252	0.0696182	0.745421	TRUE
CJqUFD	E4lpM9	UF_L_MO	all_pilepsy	-0.0405475	0.096574	0.746938	TRUE
CJqUFD	l0SOVs	ACR_R_FA	all_pilepsy	0.028525	0.0696104	0.752412	TRUE
CJqUFD	HK2ZTK	STR_L_ICVF	all_pilepsy	-0.0285058	0.0696182	0.752587	TRUE
CJqUFD	4LHK32	PLIC_R_MO	all_pilepsy	0.0617893	0.150964	0.752676	TRUE
CJqUFD	7p6mmV	PLIC_L_MO	all_pilepsy	0.0316805	0.0787015	0.756369	TRUE
CJqUFD	DeYSL3	PLIC_L_ICVF	all_pilepsy	0.027934	0.069621	0.757087	TRUE
CJqUFD	Cak7Qm	ILF_L_MD	all_pilepsy	-0.0273858	0.0696127	0.761391	TRUE
CJqUFD	pUoRyw	PLIC_L_OD	all_pilepsy	0.0465169	0.119787	0.764193	TRUE
CJqUFD	KBHydp	PLIC_R_OD	all_pilepsy	-0.0582772	0.150447	0.764728	TRUE
CJqUFD	roOPeM	UF_R_MD	all_pilepsy	0.026789	0.0696127	0.766131	TRUE
CJqUFD	VHol1k	CCGP_R_MD	all_pilepsy	-0.0266139	0.0696135	0.767529	TRUE
CJqUFD	qkjkrT	RIC_R_ICVF	all_pilepsy	0.0265844	0.0696202	0.767785	TRUE
CJqUFD	CfXCOU	CP_L_OD	all_pilepsy	0.0262632	0.0696222	0.770358	TRUE
CJqUFD	mCU252	PTR_R_MD	all_pilepsy	-0.0261293	0.0696135	0.771405	TRUE
CJqUFD	KQV462	SCR_L_OD	all_pilepsy	-0.0559919	0.150287	0.772958	TRUE
CJqUFD	5svfzx	IFOF_R_FA	all_pilepsy	-0.0247086	0.0696135	0.782869	TRUE
CJqUFD	gS1xF1	CCGP_R_OD	all_pilepsy	0.036909	0.104475	0.783807	TRUE
CJqUFD	WXdqLe	ATR_L_ICVF	all_pilepsy	-0.0241408	0.0696182	0.787506	TRUE
CJqUFD	PM6qC6	EC_L_FA	all_pilepsy	-0.0236846	0.069608	0.791209	TRUE
CJqUFD	LQUCus	SLF_R_MD	all_pilepsy	-0.0236351	0.0696135	0.79163	TRUE
CJqUFD	RTL17i	AR_R_OD	all_pilepsy	0.0734034	0.221682	0.796436	TRUE
CJqUFD	kOjp4h	PCR_L_ICVF	all_pilepsy	-0.022329	0.0696182	0.802413	TRUE
CJqUFD	IliLQY	BCC_ICVF	all_pilepsy	0.0220382	0.069623	0.804839	TRUE
CJqUFD	sU0fsV	ILF_L_FA	all_pilepsy	-0.0219002	0.0696135	0.805962	TRUE
CJqUFD	Wed4xf	FST_L_ICVF	all_pilepsy	0.0213312	0.0696182	0.81072	TRUE
CJqUFD	e61lHG	UF_R_OD	all_pilepsy	-0.0336749	0.110133	0.811091	TRUE
CJqUFD	7LKhqI	ALIC_L_ISOVF	all_pilepsy	-0.0355695	0.119218	0.815413	TRUE
CJqUFD	yZHZXe	SFOF_R_MD	all_pilepsy	-0.0206561	0.0696135	0.816367	TRUE
CJqUFD	B7LuB2	Tapetum_L_OD	all_pilepsy	-0.0204429	0.0696175	0.81817	TRUE
CJqUFD	YvGaUj	ICP_L_OD	all_pilepsy	0.0200847	0.0696203	0.821197	TRUE
CJqUFD	SnxWjk	CP_R_MO	all_pilepsy	-0.0194316	0.0696149	0.826711	TRUE
CJqUFD	t8LpPl	PCT_FA	all_pilepsy	-0.02667	0.0965362	0.828402	TRUE
CJqUFD	hEcSI0	Tapetum_L_ISOVF	all_pilepsy	-0.0408818	0.150244	0.830869	TRUE
CJqUFD	6kwYw4	ACR_L_ICVF	all_pilepsy	0.0185816	0.0696202	0.833957	TRUE
CJqUFD	DA8ltT	CP_L_ICVF	all_pilepsy	-0.0185628	0.0696205	0.834118	TRUE
CJqUFD	91LWSf	SCR_R_ICVF	all_pilepsy	0.0184243	0.0696225	0.835306	TRUE
CJqUFD	xJuAdz	SCR_L_MO	all_pilepsy	0.0484911	0.185462	0.837194	TRUE
CJqUFD	AVcfCU	AR_L_ICVF	all_pilepsy	-0.0181067	0.0696182	0.838013	TRUE
CJqUFD	qcfly6	FMI_ICVF	all_pilepsy	-0.0180707	0.0696182	0.838322	TRUE
CJqUFD	8zthP0	PTR_R_ICVF	all_pilepsy	-0.0192809	0.0747112	0.839214	TRUE
CJqUFD	MZTwBv	ALIC_R_ICVF	all_pilepsy	0.0207862	0.0809892	0.840061	TRUE
CJqUFD	913lYJ	AR_L_MD	all_pilepsy	-0.0175422	0.0696135	0.842847	TRUE
CJqUFD	0qmuJV	PCR_R_ICVF	all_pilepsy	-0.0173409	0.0696182	0.84459	TRUE
CJqUFD	FweVo6	CH_L_MD	all_pilepsy	0.0271074	0.109573	0.845605	TRUE
CJqUFD	LHcqco	UF_R_FA	all_pilepsy	-0.0172831	0.0703258	0.846586	TRUE
CJqUFD	Qmw6Qg	IFOF_L_FA	all_pilepsy	-0.0169023	0.0696127	0.84836	TRUE
CJqUFD	kE4g5Q	PCR_L_MD	all_pilepsy	-0.0166244	0.0696135	0.850764	TRUE
CJqUFD	ctqT03	ML_R_ICVF	all_pilepsy	-0.0375882	0.157969	0.851284	TRUE
CJqUFD	Vsv17u	EC_R_FA	all_pilepsy	0.0151372	0.0696127	0.86369	TRUE
CJqUFD	Gbisf5	PCR_R_OD	all_pilepsy	-0.0254217	0.121038	0.868206	TRUE
CJqUFD	nXTCx1	ATR_R_FA	all_pilepsy	-0.0188264	0.089932	0.868627	TRUE
CJqUFD	dC8obS	UF_L_OD	all_pilepsy	0.0270086	0.132037	0.871549	TRUE
CJqUFD	nC60sJ	ACR_R_ICVF	all_pilepsy	0.0141124	0.0696222	0.872682	TRUE
CJqUFD	ZjdlZo	PTR_L_ICVF	all_pilepsy	-0.0181929	0.0903625	0.873519	TRUE
CJqUFD	bfiPhq	RIC_L_MO	all_pilepsy	0.0135295	0.0696121	0.877793	TRUE
CJqUFD	iK9i1d	PTR_L_MD	all_pilepsy	0.0142155	0.073728	0.878741	TRUE
CJqUFD	7lYiLz	STR_R_MD	all_pilepsy	-0.0133594	0.0696135	0.879295	TRUE
CJqUFD	XbFN1g	SFOF_L_MO	all_pilepsy	-0.0233511	0.121952	0.879559	TRUE
CJqUFD	7wI7L1	SCR_R_MO	all_pilepsy	-0.0296357	0.158812	0.882552	TRUE
CJqUFD	lhz7JE	SFOF_L_MD	all_pilepsy	-0.0129806	0.0696135	0.882639	TRUE
CJqUFD	jaMiLw	FMA_ICVF	all_pilepsy	-0.0165139	0.088645	0.882746	TRUE
CJqUFD	OsrHlV	FMI_MD	all_pilepsy	-0.0127842	0.0698633	0.884781	TRUE
CJqUFD	J8XzCl	BCC_MO	all_pilepsy	0.015151	0.0831571	0.885268	TRUE
CJqUFD	K0iiXa	PCR_R_FA	all_pilepsy	0.0239737	0.131648	0.885326	TRUE
CJqUFD	y7J2jM	Fornix_MD	all_pilepsy	0.0160287	0.0930594	0.891413	TRUE
CJqUFD	cuMRRi	SFOF_R_MO	all_pilepsy	0.026943	0.157648	0.892239	TRUE
CJqUFD	8rIc6y	AR_L_ISOVF	all_pilepsy	-0.013843	0.0852684	0.897541	TRUE
CJqUFD	9Yhj5E	CP_L_MO	all_pilepsy	-0.010663	0.0696143	0.903239	TRUE
CJqUFD	uLEZYX	STR_R_OD	all_pilepsy	0.0263851	0.172855	0.903569	TRUE
CJqUFD	bjSyNU	FST_R_ICVF	all_pilepsy	-0.010562	0.0696174	0.904146	TRUE
CJqUFD	KgBAo0	CH_L_ICVF	all_pilepsy	-0.0105567	0.0696182	0.904195	TRUE
CJqUFD	h8tIns	PCR_L_OD	all_pilepsy	-0.01757	0.116809	0.904954	TRUE
CJqUFD	PV1PuV	Tapetum_L_MD	all_pilepsy	-0.0147305	0.104618	0.910948	TRUE
CJqUFD	luaKqp	ICP_L_ICVF	all_pilepsy	-0.00978262	0.0696214	0.911129	TRUE
CJqUFD	eh6qVs	Tapetum_L_FA	all_pilepsy	0.00950518	0.0696135	0.913609	TRUE
CJqUFD	uRMai3	MCP_FA	all_pilepsy	0.00942944	0.0696134	0.914289	TRUE
CJqUFD	IAIcFH	IFOF_L_ICVF	all_pilepsy	0.00931677	0.0696182	0.915307	TRUE
CJqUFD	0AuP6r	ALIC_R_FA	all_pilepsy	0.0121133	0.0938085	0.918247	TRUE
CJqUFD	agoEok	IFOF_R_MO	all_pilepsy	-0.0129346	0.100247	0.91831	TRUE
CJqUFD	Y75Vjt	UF_L_ICVF	all_pilepsy	-0.00823946	0.0696182	0.925004	TRUE
CJqUFD	nY0B6c	CH_L_ISOVF	all_pilepsy	0.0169725	0.144016	0.925318	TRUE
CJqUFD	RIrnsP	STR_R_FA	all_pilepsy	-0.00784276	0.0696127	0.928578	TRUE
CJqUFD	5UJ0Sa	IFOF_L_MO	all_pilepsy	0.00619426	0.0696135	0.943502	TRUE
CJqUFD	0pKxK2	UF_L_FA	all_pilepsy	-0.00954498	0.108242	0.944007	TRUE
CJqUFD	9zGkRJ	CH_R_OD	all_pilepsy	0.00606096	0.0696175	0.944715	TRUE
CJqUFD	ZIB1HB	SLF_R_MO	all_pilepsy	-0.00853536	0.10278	0.947253	TRUE
CJqUFD	v08kyW	SCR_L_ICVF	all_pilepsy	0.00517805	0.0696201	0.952738	TRUE
CJqUFD	OA7RIL	FST_R_MD	all_pilepsy	-0.00483621	0.0696135	0.955843	TRUE
CJqUFD	gcbApg	STR_L_FA	all_pilepsy	0.00650351	0.0941854	0.956111	TRUE
CJqUFD	pJ17kQ	SLF_L_MD	all_pilepsy	0.00419949	0.0696135	0.961642	TRUE
CJqUFD	jgmW35	PLIC_R_ICVF	all_pilepsy	-0.00436753	0.0731226	0.962021	TRUE
CJqUFD	pXQSbu	IFOF_R_ICVF	all_pilepsy	-0.00411976	0.0696182	0.962371	TRUE
CJqUFD	YyC8no	ML_R_OD	all_pilepsy	0.00349829	0.0696192	0.968037	TRUE
CJqUFD	z0XaU3	PCT_ICVF	all_pilepsy	-0.00577393	0.118533	0.969014	TRUE
CJqUFD	chZJct	FST_L_MD	all_pilepsy	-0.00202266	0.0720395	0.98213	TRUE
CJqUFD	xuqj3c	STR_L_OD	all_pilepsy	0.00382066	0.175678	0.986157	TRUE
CJqUFD	dAWNHs	ML_R_MO	all_pilepsy	0.00143219	0.0696136	0.986904	TRUE
CJqUFD	M0rGEY	FMA_FA	all_pilepsy	0.00256498	0.13111	0.987547	TRUE
CJqUFD	OtqjFo	CP_R_ICVF	all_pilepsy	0.00113134	0.0978197	0.992637	TRUE
CJqUFD	CPJpoF	fornix_ISOVF	all_pilepsy	0.000854074	0.0906467	0.994002	TRUE
CJqUFD	jYwRy7	PTR_R_OD	all_pilepsy	0.000577258	0.0696175	0.994721	TRUE
CJqUFD	UHelMG	ML_L_ICVF	all_pilepsy	0.00150287	0.198042	0.995169	TRUE
CJqUFD	g2wtOY	SS_L_ICVF	all_pilepsy	-0.000441525	0.0696182	0.995963	TRUE
CJqUFD	YBqs52	RIC_L_FA	all_pilepsy	0.000289066	0.0696131	0.997356	TRUE

## Sheet: all pilepsy to IDP_resdata
Action1
SNP	Effect_Allele. Exposure	Other_Allele. Exposure	Effect_Allele. Outcome	Other_Allele. Outcome	Beta. Exposure	Beta. Outcome	Eaf. Exposure	Eaf. Outcome	Remove	Palindromic	Ambiguous	ID. Outcome	SE. Outcome	Pval. Outcome	Samplesize. Outcome	Outcome	Mr_keep. Outcome	Pval_Origin. Outcome	SE. Exposure	Pval. Exposure	Samplesize. Exposure	Exposure	MR_keep. Exposure	Pval_Origin. Exposure	ID. Exposure	Action	MR_Keep
rs2678901	A	G	A	G	6.849	-0.0092857	0.4048	NA	FALSE	FALSE	FALSE	b5Gbmw	0.0100157	0.353867	31356	ACR_L_FA	TRUE	reported	0.99993	7.41×10-12	69995	all_pilepsy	TRUE	reported	ZE5J2V	1	TRUE
rs3740422	C	G	C	G	6.013	-0.0008249	0.3455	NA	FALSE	TRUE	TRUE	b5Gbmw	0.0103368	0.936395	31356	ACR_L_FA	TRUE	reported	0.999967	1.82×10-9	69995	all_pilepsy	TRUE	reported	ZE5J2V	1	TRUE
rs60055328	C	T	C	T	-6.931	0.0054759	0.7601	NA	FALSE	FALSE	FALSE	b5Gbmw	0.0115668	0.635916	31356	ACR_L_FA	TRUE	reported	1.00004	4.19×10-12	69995	all_pilepsy	TRUE	reported	ZE5J2V	1	TRUE
rs6559752	T	C	T	C	-5.614	0.013602	0.267	NA	FALSE	FALSE	FALSE	b5Gbmw	0.0112855	0.228102	31356	ACR_L_FA	TRUE	reported	1.00005	1.98×10-8	69995	all_pilepsy	TRUE	reported	ZE5J2V	1	TRUE
rs2678901	A	G	A	G	6.849	-0.012147	0.4048	NA	FALSE	FALSE	FALSE	54sdQj	0.010016	0.225222	31356	ACR_L_ICVF	TRUE	reported	0.99993	7.41×10-12	69995	all_pilepsy	TRUE	reported	ZE5J2V	1	TRUE
rs3740422	C	G	C	G	6.013	0.0012014	0.3455	NA	FALSE	TRUE	TRUE	54sdQj	0.010337	0.907476	31356	ACR_L_ICVF	TRUE	reported	0.999967	1.82×10-9	69995	all_pilepsy	TRUE	reported	ZE5J2V	1	TRUE
rs60055328	C	T	C	T	-6.931	0.0068031	0.7601	NA	FALSE	FALSE	FALSE	54sdQj	0.0115669	0.556429	31356	ACR_L_ICVF	TRUE	reported	1.00004	4.19×10-12	69995	all_pilepsy	TRUE	reported	ZE5J2V	1	TRUE
rs6559752	T	C	T	C	-5.614	0.0043372	0.267	NA	FALSE	FALSE	FALSE	54sdQj	0.0112875	0.700793	31356	ACR_L_ICVF	TRUE	reported	1.00005	1.98×10-8	69995	all_pilepsy	TRUE	reported	ZE5J2V	1	TRUE
rs2678901	A	G	A	G	6.849	-0.016959	0.4048	NA	FALSE	FALSE	FALSE	PxlXoq	0.010015	0.0903858	31356	ACR_L_ISOVF	TRUE	reported	0.99993	7.41×10-12	69995	all_pilepsy	TRUE	reported	ZE5J2V	1	TRUE
rs3740422	C	G	C	G	6.013	0.0073883	0.3455	NA	FALSE	TRUE	TRUE	PxlXoq	0.010337	0.474766	31356	ACR_L_ISOVF	TRUE	reported	0.999967	1.82×10-9	69995	all_pilepsy	TRUE	reported	ZE5J2V	1	TRUE
rs60055328	C	T	C	T	-6.931	-0.0020852	0.7601	NA	FALSE	FALSE	FALSE	PxlXoq	0.0115671	0.856941	31356	ACR_L_ISOVF	TRUE	reported	1.00004	4.19×10-12	69995	all_pilepsy	TRUE	reported	ZE5J2V	1	TRUE
rs6559752	T	C	T	C	-5.614	0.0187	0.267	NA	FALSE	FALSE	FALSE	PxlXoq	0.011287	0.0975663	31356	ACR_L_ISOVF	TRUE	reported	1.00005	1.98×10-8	69995	all_pilepsy	TRUE	reported	ZE5J2V	1	TRUE
rs2678901	A	G	A	G	6.849	0.0067428	0.4048	NA	FALSE	FALSE	FALSE	OZzSJA	0.0100157	0.500807	31356	ACR_L_MD	TRUE	reported	0.99993	7.41×10-12	69995	all_pilepsy	TRUE	reported	ZE5J2V	1	TRUE
rs3740422	C	G	C	G	6.013	0.0010006	0.3455	NA	FALSE	TRUE	TRUE	OZzSJA	0.0103372	0.922888	31356	ACR_L_MD	TRUE	reported	0.999967	1.82×10-9	69995	all_pilepsy	TRUE	reported	ZE5J2V	1	TRUE
rs60055328	C	T	C	T	-6.931	-0.0099829	0.7601	NA	FALSE	FALSE	FALSE	OZzSJA	0.0115669	0.388106	31356	ACR_L_MD	TRUE	reported	1.00004	4.19×10-12	69995	all_pilepsy	TRUE	reported	ZE5J2V	1	TRUE
rs6559752	T	C	T	C	-5.614	0.0069148	0.267	NA	FALSE	FALSE	FALSE	OZzSJA	0.011286	0.540082	31356	ACR_L_MD	TRUE	reported	1.00005	1.98×10-8	69995	all_pilepsy	TRUE	reported	ZE5J2V	1	TRUE
rs2678901	A	G	A	G	6.849	0.005527	0.4048	NA	FALSE	FALSE	FALSE	E56TLe	0.010016	0.581072	31356	ACR_L_MO	TRUE	reported	0.99993	7.41×10-12	69995	all_pilepsy	TRUE	reported	ZE5J2V	1	TRUE
rs3740422	C	G	C	G	6.013	0.0017455	0.3455	NA	FALSE	TRUE	TRUE	E56TLe	0.0103369	0.865907	31356	ACR_L_MO	TRUE	reported	0.999967	1.82×10-9	69995	all_pilepsy	TRUE	reported	ZE5J2V	1	TRUE
rs60055328	C	T	C	T	-6.931	0.0067639	0.7601	NA	FALSE	FALSE	FALSE	E56TLe	0.0115668	0.558702	31356	ACR_L_MO	TRUE	reported	1.00004	4.19×10-12	69995	all_pilepsy	TRUE	reported	ZE5J2V	1	TRUE
rs6559752	T	C	T	C	-5.614	0.036772	0.267	NA	FALSE	FALSE	FALSE	E56TLe	0.0112847	0.0011197	31356	ACR_L_MO	TRUE	reported	1.00005	1.98×10-8	69995	all_pilepsy	TRUE	reported	ZE5J2V	1	TRUE
rs2678901	A	G	A	G	6.849	0.0037576	0.4048	NA	FALSE	FALSE	FALSE	YzagLu	0.0100159	0.707538	31356	ACR_L_OD	TRUE	reported	0.99993	7.41×10-12	69995	all_pilepsy	TRUE	reported	ZE5J2V	1	TRUE
rs3740422	C	G	C	G	6.013	-0.0049371	0.3455	NA	FALSE	TRUE	TRUE	YzagLu	0.0103369	0.632922	31356	ACR_L_OD	TRUE	reported	0.999967	1.82×10-9	69995	all_pilepsy	TRUE	reported	ZE5J2V	1	TRUE
rs60055328	C	T	C	T	-6.931	0.0032575	0.7601	NA	FALSE	FALSE	FALSE	YzagLu	0.0115669	0.778234	31356	ACR_L_OD	TRUE	reported	1.00004	4.19×10-12	69995	all_pilepsy	TRUE	reported	ZE5J2V	1	TRUE
rs6559752	T	C	T	C	-5.614	-0.035975	0.267	NA	FALSE	FALSE	FALSE	YzagLu	0.0112861	0.00143483	31356	ACR_L_OD	TRUE	reported	1.00005	1.98×10-8	69995	all_pilepsy	TRUE	reported	ZE5J2V	1	TRUE
rs2678901	A	G	A	G	6.849	-0.0061857	0.4048	NA	FALSE	FALSE	FALSE	ZavBjM	0.0100159	0.536846	31356	ACR_R_FA	TRUE	reported	0.99993	7.41×10-12	69995	all_pilepsy	TRUE	reported	ZE5J2V	1	TRUE
rs3740422	C	G	C	G	6.013	-0.014381	0.3455	NA	FALSE	TRUE	TRUE	ZavBjM	0.0103368	0.164153	31356	ACR_R_FA	TRUE	reported	0.999967	1.82×10-9	69995	all_pilepsy	TRUE	reported	ZE5J2V	1	TRUE
rs60055328	C	T	C	T	-6.931	-0.00079727	0.7601	NA	FALSE	FALSE	FALSE	ZavBjM	0.011567	0.945048	31356	ACR_R_FA	TRUE	reported	1.00004	4.19×10-12	69995	all_pilepsy	TRUE	reported	ZE5J2V	1	TRUE
rs6559752	T	C	T	C	-5.614	-0.003012	0.267	NA	FALSE	FALSE	FALSE	ZavBjM	0.0112854	0.789551	31356	ACR_R_FA	TRUE	reported	1.00005	1.98×10-8	69995	all_pilepsy	TRUE	reported	ZE5J2V	1	TRUE
rs2678901	A	G	A	G	6.849	-0.0079958	0.4048	NA	FALSE	FALSE	FALSE	6yKaBB	0.0100159	0.424688	31356	ACR_R_ICVF	TRUE	reported	0.99993	7.41×10-12	69995	all_pilepsy	TRUE	reported	ZE5J2V	1	TRUE
rs3740422	C	G	C	G	6.013	0.0049541	0.3455	NA	FALSE	TRUE	TRUE	6yKaBB	0.0103371	0.631757	31356	ACR_R_ICVF	TRUE	reported	0.999967	1.82×10-9	69995	all_pilepsy	TRUE	reported	ZE5J2V	1	TRUE
rs60055328	C	T	C	T	-6.931	0.0027851	0.7601	NA	FALSE	FALSE	FALSE	6yKaBB	0.0115671	0.809728	31356	ACR_R_ICVF	TRUE	reported	1.00004	4.19×10-12	69995	all_pilepsy	TRUE	reported	ZE5J2V	1	TRUE
rs6559752	T	C	T	C	-5.614	0.0018344	0.267	NA	FALSE	FALSE	FALSE	6yKaBB	0.0112878	0.870903	31356	ACR_R_ICVF	TRUE	reported	1.00005	1.98×10-8	69995	all_pilepsy	TRUE	reported	ZE5J2V	1	TRUE
rs2678901	A	G	A	G	6.849	-0.0078019	0.4048	NA	FALSE	FALSE	FALSE	no8JsG	0.0100158	0.436004	31356	ACR_R_ISOVF	TRUE	reported	0.99993	7.41×10-12	69995	all_pilepsy	TRUE	reported	ZE5J2V	1	TRUE
rs3740422	C	G	C	G	6.013	0.0047706	0.3455	NA	FALSE	TRUE	TRUE	no8JsG	0.010337	0.644436	31356	ACR_R_ISOVF	TRUE	reported	0.999967	1.82×10-9	69995	all_pilepsy	TRUE	reported	ZE5J2V	1	TRUE
rs60055328	C	T	C	T	-6.931	-0.0042581	0.7601	NA	FALSE	FALSE	FALSE	no8JsG	0.0115673	0.712787	31356	ACR_R_ISOVF	TRUE	reported	1.00004	4.19×10-12	69995	all_pilepsy	TRUE	reported	ZE5J2V	1	TRUE
rs6559752	T	C	T	C	-5.614	0.02699	0.267	NA	FALSE	FALSE	FALSE	no8JsG	0.0112871	0.0167919	31356	ACR_R_ISOVF	TRUE	reported	1.00005	1.98×10-8	69995	all_pilepsy	TRUE	reported	ZE5J2V	1	TRUE
rs2678901	A	G	A	G	6.849	0.0063474	0.4048	NA	FALSE	FALSE	FALSE	E3Sc75	0.0100157	0.526247	31356	ACR_R_MD	TRUE	reported	0.99993	7.41×10-12	69995	all_pilepsy	TRUE	reported	ZE5J2V	1	TRUE
rs3740422	C	G	C	G	6.013	-0.0064571	0.3455	NA	FALSE	TRUE	TRUE	E3Sc75	0.010337	0.532194	31356	ACR_R_MD	TRUE	reported	0.999967	1.82×10-9	69995	all_pilepsy	TRUE	reported	ZE5J2V	1	TRUE
rs60055328	C	T	C	T	-6.931	-0.0053066	0.7601	NA	FALSE	FALSE	FALSE	E3Sc75	0.011567	0.646398	31356	ACR_R_MD	TRUE	reported	1.00004	4.19×10-12	69995	all_pilepsy	TRUE	reported	ZE5J2V	1	TRUE
rs6559752	T	C	T	C	-5.614	0.012879	0.267	NA	FALSE	FALSE	FALSE	E3Sc75	0.0112856	0.253793	31356	ACR_R_MD	TRUE	reported	1.00005	1.98×10-8	69995	all_pilepsy	TRUE	reported	ZE5J2V	1	TRUE
rs2678901	A	G	A	G	6.849	0.004188	0.4048	NA	FALSE	FALSE	FALSE	S5Y0DV	0.0100159	0.67585	31356	ACR_R_MO	TRUE	reported	0.99993	7.41×10-12	69995	all_pilepsy	TRUE	reported	ZE5J2V	1	TRUE
rs3740422	C	G	C	G	6.013	-0.021017	0.3455	NA	FALSE	TRUE	TRUE	S5Y0DV	0.010336	0.0420146	31356	ACR_R_MO	TRUE	reported	0.999967	1.82×10-9	69995	all_pilepsy	TRUE	reported	ZE5J2V	1	TRUE
rs60055328	C	T	C	T	-6.931	0.0042972	0.7601	NA	FALSE	FALSE	FALSE	S5Y0DV	0.0115671	0.710264	31356	ACR_R_MO	TRUE	reported	1.00004	4.19×10-12	69995	all_pilepsy	TRUE	reported	ZE5J2V	1	TRUE
rs6559752	T	C	T	C	-5.614	0.0098436	0.267	NA	FALSE	FALSE	FALSE	S5Y0DV	0.0112859	0.383098	31356	ACR_R_MO	TRUE	reported	1.00005	1.98×10-8	69995	all_pilepsy	TRUE	reported	ZE5J2V	1	TRUE
rs2678901	A	G	A	G	6.849	0.00044176	0.4048	NA	FALSE	FALSE	FALSE	e249nv	0.0100157	0.964819	31356	ACR_R_OD	TRUE	reported	0.99993	7.41×10-12	69995	all_pilepsy	TRUE	reported	ZE5J2V	1	TRUE
rs3740422	C	G	C	G	6.013	0.024985	0.3455	NA	FALSE	TRUE	TRUE	e249nv	0.0103365	0.0156423	31356	ACR_R_OD	TRUE	reported	0.999967	1.82×10-9	69995	all_pilepsy	TRUE	reported	ZE5J2V	1	TRUE
rs60055328	C	T	C	T	-6.931	0.00082912	0.7601	NA	FALSE	FALSE	FALSE	e249nv	0.0115671	0.942857	31356	ACR_R_OD	TRUE	reported	1.00004	4.19×10-12	69995	all_pilepsy	TRUE	reported	ZE5J2V	1	TRUE
rs6559752	T	C	T	C	-5.614	-0.0095921	0.267	NA	FALSE	FALSE	FALSE	e249nv	0.0112876	0.395439	31356	ACR_R_OD	TRUE	reported	1.00005	1.98×10-8	69995	all_pilepsy	TRUE	reported	ZE5J2V	1	TRUE
rs2678901	A	G	A	G	6.849	-0.013177	0.4048	NA	FALSE	FALSE	FALSE	bPyH3r	0.0100156	0.188291	31356	ALIC_L_FA	TRUE	reported	0.99993	7.41×10-12	69995	all_pilepsy	TRUE	reported	ZE5J2V	1	TRUE
rs3740422	C	G	C	G	6.013	6.1868e-05	0.3455	NA	FALSE	TRUE	TRUE	bPyH3r	0.010337	0.995225	31356	ALIC_L_FA	TRUE	reported	0.999967	1.82×10-9	69995	all_pilepsy	TRUE	reported	ZE5J2V	1	TRUE
rs60055328	C	T	C	T	-6.931	-0.0083956	0.7601	NA	FALSE	FALSE	FALSE	bPyH3r	0.0115668	0.46794	31356	ALIC_L_FA	TRUE	reported	1.00004	4.19×10-12	69995	all_pilepsy	TRUE	reported	ZE5J2V	1	TRUE
rs6559752	T	C	T	C	-5.614	0.010452	0.267	NA	FALSE	FALSE	FALSE	bPyH3r	0.0112865	0.354413	31356	ALIC_L_FA	TRUE	reported	1.00005	1.98×10-8	69995	all_pilepsy	TRUE	reported	ZE5J2V	1	TRUE
rs2678901	A	G	A	G	6.849	-0.0031177	0.4048	NA	FALSE	FALSE	FALSE	WdgnpP	0.0100161	0.755597	31356	ALIC_L_ICVF	TRUE	reported	0.99993	7.41×10-12	69995	all_pilepsy	TRUE	reported	ZE5J2V	1	TRUE
rs3740422	C	G	C	G	6.013	-0.0087816	0.3455	NA	FALSE	TRUE	TRUE	WdgnpP	0.010337	0.395585	31356	ALIC_L_ICVF	TRUE	reported	0.999967	1.82×10-9	69995	all_pilepsy	TRUE	reported	ZE5J2V	1	TRUE
rs60055328	C	T	C	T	-6.931	0.014001	0.7601	NA	FALSE	FALSE	FALSE	WdgnpP	0.0115669	0.22611	31356	ALIC_L_ICVF	TRUE	reported	1.00004	4.19×10-12	69995	all_pilepsy	TRUE	reported	ZE5J2V	1	TRUE
rs6559752	T	C	T	C	-5.614	0.0005137	0.267	NA	FALSE	FALSE	FALSE	WdgnpP	0.0112875	0.9637	31356	ALIC_L_ICVF	TRUE	reported	1.00005	1.98×10-8	69995	all_pilepsy	TRUE	reported	ZE5J2V	1	TRUE
rs2678901	A	G	A	G	6.849	0.017078	0.4048	NA	FALSE	FALSE	FALSE	ZNFO0g	0.0100155	0.0881658	31356	ALIC_L_ISOVF	TRUE	reported	0.99993	7.41×10-12	69995	all_pilepsy	TRUE	reported	ZE5J2V	1	TRUE
rs3740422	C	G	C	G	6.013	-0.00018112	0.3455	NA	FALSE	TRUE	TRUE	ZNFO0g	0.0103372	0.986021	31356	ALIC_L_ISOVF	TRUE	reported	0.999967	1.82×10-9	69995	all_pilepsy	TRUE	reported	ZE5J2V	1	TRUE
rs60055328	C	T	C	T	-6.931	0.0085886	0.7601	NA	FALSE	FALSE	FALSE	ZNFO0g	0.0115671	0.457783	31356	ALIC_L_ISOVF	TRUE	reported	1.00004	4.19×10-12	69995	all_pilepsy	TRUE	reported	ZE5J2V	1	TRUE
rs6559752	T	C	T	C	-5.614	0.0028604	0.267	NA	FALSE	FALSE	FALSE	ZNFO0g	0.0112876	0.79995	31356	ALIC_L_ISOVF	TRUE	reported	1.00005	1.98×10-8	69995	all_pilepsy	TRUE	reported	ZE5J2V	1	TRUE
rs2678901	A	G	A	G	6.849	0.013708	0.4048	NA	FALSE	FALSE	FALSE	BI1KfF	0.0100159	0.171116	31356	ALIC_L_MD	TRUE	reported	0.99993	7.41×10-12	69995	all_pilepsy	TRUE	reported	ZE5J2V	1	TRUE
rs3740422	C	G	C	G	6.013	0.00065809	0.3455	NA	FALSE	TRUE	TRUE	BI1KfF	0.0103369	0.949238	31356	ALIC_L_MD	TRUE	reported	0.999967	1.82×10-9	69995	all_pilepsy	TRUE	reported	ZE5J2V	1	TRUE
rs60055328	C	T	C	T	-6.931	-0.0063004	0.7601	NA	FALSE	FALSE	FALSE	BI1KfF	0.0115668	0.585963	31356	ALIC_L_MD	TRUE	reported	1.00004	4.19×10-12	69995	all_pilepsy	TRUE	reported	ZE5J2V	1	TRUE
rs6559752	T	C	T	C	-5.614	0.0051384	0.267	NA	FALSE	FALSE	FALSE	BI1KfF	0.0112861	0.648903	31356	ALIC_L_MD	TRUE	reported	1.00005	1.98×10-8	69995	all_pilepsy	TRUE	reported	ZE5J2V	1	TRUE
rs2678901	A	G	A	G	6.849	-0.012769	0.4048	NA	FALSE	FALSE	FALSE	EQDWCS	0.0100156	0.202339	31356	ALIC_L_MO	TRUE	reported	0.99993	7.41×10-12	69995	all_pilepsy	TRUE	reported	ZE5J2V	1	TRUE
rs3740422	C	G	C	G	6.013	-0.001975	0.3455	NA	FALSE	TRUE	TRUE	EQDWCS	0.0103369	0.848477	31356	ALIC_L_MO	TRUE	reported	0.999967	1.82×10-9	69995	all_pilepsy	TRUE	reported	ZE5J2V	1	TRUE
rs60055328	C	T	C	T	-6.931	0.007418	0.7601	NA	FALSE	FALSE	FALSE	EQDWCS	0.0115668	0.521315	31356	ALIC_L_MO	TRUE	reported	1.00004	4.19×10-12	69995	all_pilepsy	TRUE	reported	ZE5J2V	1	TRUE
rs6559752	T	C	T	C	-5.614	0.015472	0.267	NA	FALSE	FALSE	FALSE	EQDWCS	0.0112855	0.170388	31356	ALIC_L_MO	TRUE	reported	1.00005	1.98×10-8	69995	all_pilepsy	TRUE	reported	ZE5J2V	1	TRUE
rs2678901	A	G	A	G	6.849	0.011223	0.4048	NA	FALSE	FALSE	FALSE	zpqsG2	0.0100155	0.262476	31356	ALIC_L_OD	TRUE	reported	0.99993	7.41×10-12	69995	all_pilepsy	TRUE	reported	ZE5J2V	1	TRUE
rs3740422	C	G	C	G	6.013	-0.00038851	0.3455	NA	FALSE	TRUE	TRUE	zpqsG2	0.0103368	0.970018	31356	ALIC_L_OD	TRUE	reported	0.999967	1.82×10-9	69995	all_pilepsy	TRUE	reported	ZE5J2V	1	TRUE
rs60055328	C	T	C	T	-6.931	0.010601	0.7601	NA	FALSE	FALSE	FALSE	zpqsG2	0.0115666	0.359393	31356	ALIC_L_OD	TRUE	reported	1.00004	4.19×10-12	69995	all_pilepsy	TRUE	reported	ZE5J2V	1	TRUE
rs6559752	T	C	T	C	-5.614	-0.020613	0.267	NA	FALSE	FALSE	FALSE	zpqsG2	0.0112876	0.0678266	31356	ALIC_L_OD	TRUE	reported	1.00005	1.98×10-8	69995	all_pilepsy	TRUE	reported	ZE5J2V	1	TRUE
rs2678901	A	G	A	G	6.849	-0.016157	0.4048	NA	FALSE	FALSE	FALSE	G2oRY3	0.0100152	0.106692	31356	ALIC_R_FA	TRUE	reported	0.99993	7.41×10-12	69995	all_pilepsy	TRUE	reported	ZE5J2V	1	TRUE
rs3740422	C	G	C	G	6.013	0.0023133	0.3455	NA	FALSE	TRUE	TRUE	G2oRY3	0.0103369	0.822921	31356	ALIC_R_FA	TRUE	reported	0.999967	1.82×10-9	69995	all_pilepsy	TRUE	reported	ZE5J2V	1	TRUE
rs60055328	C	T	C	T	-6.931	-0.0041984	0.7601	NA	FALSE	FALSE	FALSE	G2oRY3	0.0115666	0.716622	31356	ALIC_R_FA	TRUE	reported	1.00004	4.19×10-12	69995	all_pilepsy	TRUE	reported	ZE5J2V	1	TRUE
rs6559752	T	C	T	C	-5.614	0.0028398	0.267	NA	FALSE	FALSE	FALSE	G2oRY3	0.0112859	0.801331	31356	ALIC_R_FA	TRUE	reported	1.00005	1.98×10-8	69995	all_pilepsy	TRUE	reported	ZE5J2V	1	TRUE
rs2678901	A	G	A	G	6.849	0.0015408	0.4048	NA	FALSE	FALSE	FALSE	7ruN3F	0.010016	0.87774	31356	ALIC_R_ICVF	TRUE	reported	0.99993	7.41×10-12	69995	all_pilepsy	TRUE	reported	ZE5J2V	1	TRUE
rs3740422	C	G	C	G	6.013	-0.005851	0.3455	NA	FALSE	TRUE	TRUE	7ruN3F	0.0103369	0.571373	31356	ALIC_R_ICVF	TRUE	reported	0.999967	1.82×10-9	69995	all_pilepsy	TRUE	reported	ZE5J2V	1	TRUE
rs60055328	C	T	C	T	-6.931	0.016554	0.7601	NA	FALSE	FALSE	FALSE	7ruN3F	0.0115671	0.152395	31356	ALIC_R_ICVF	TRUE	reported	1.00004	4.19×10-12	69995	all_pilepsy	TRUE	reported	ZE5J2V	1	TRUE
rs6559752	T	C	T	C	-5.614	0.0020849	0.267	NA	FALSE	FALSE	FALSE	7ruN3F	0.0112878	0.853462	31356	ALIC_R_ICVF	TRUE	reported	1.00005	1.98×10-8	69995	all_pilepsy	TRUE	reported	ZE5J2V	1	TRUE
rs2678901	A	G	A	G	6.849	0.021751	0.4048	NA	FALSE	FALSE	FALSE	3YDhcm	0.0100154	0.0298745	31356	ALIC_R_ISOVF	TRUE	reported	0.99993	7.41×10-12	69995	all_pilepsy	TRUE	reported	ZE5J2V	1	TRUE
rs3740422	C	G	C	G	6.013	-0.0075329	0.3455	NA	FALSE	TRUE	TRUE	3YDhcm	0.010337	0.466165	31356	ALIC_R_ISOVF	TRUE	reported	0.999967	1.82×10-9	69995	all_pilepsy	TRUE	reported	ZE5J2V	1	TRUE
rs60055328	C	T	C	T	-6.931	0.0088972	0.7601	NA	FALSE	FALSE	FALSE	3YDhcm	0.0115671	0.441784	31356	ALIC_R_ISOVF	TRUE	reported	1.00004	4.19×10-12	69995	all_pilepsy	TRUE	reported	ZE5J2V	1	TRUE
rs6559752	T	C	T	C	-5.614	0.02141	0.267	NA	FALSE	FALSE	FALSE	3YDhcm	0.0112872	0.0578496	31356	ALIC_R_ISOVF	TRUE	reported	1.00005	1.98×10-8	69995	all_pilepsy	TRUE	reported	ZE5J2V	1	TRUE
rs2678901	A	G	A	G	6.849	0.015635	0.4048	NA	FALSE	FALSE	FALSE	6HHsk2	0.0100155	0.118506	31356	ALIC_R_MD	TRUE	reported	0.99993	7.41×10-12	69995	all_pilepsy	TRUE	reported	ZE5J2V	1	TRUE
rs3740422	C	G	C	G	6.013	-0.0034093	0.3455	NA	FALSE	TRUE	TRUE	6HHsk2	0.0103367	0.741532	31356	ALIC_R_MD	TRUE	reported	0.999967	1.82×10-9	69995	all_pilepsy	TRUE	reported	ZE5J2V	1	TRUE
rs60055328	C	T	C	T	-6.931	-0.0052104	0.7601	NA	FALSE	FALSE	FALSE	6HHsk2	0.0115669	0.652379	31356	ALIC_R_MD	TRUE	reported	1.00004	4.19×10-12	69995	all_pilepsy	TRUE	reported	ZE5J2V	1	TRUE
rs6559752	T	C	T	C	-5.614	0.016057	0.267	NA	FALSE	FALSE	FALSE	6HHsk2	0.0112854	0.154793	31356	ALIC_R_MD	TRUE	reported	1.00005	1.98×10-8	69995	all_pilepsy	TRUE	reported	ZE5J2V	1	TRUE
rs2678901	A	G	A	G	6.849	-0.013358	0.4048	NA	FALSE	FALSE	FALSE	XQufBO	0.0100156	0.182297	31356	ALIC_R_MO	TRUE	reported	0.99993	7.41×10-12	69995	all_pilepsy	TRUE	reported	ZE5J2V	1	TRUE
rs3740422	C	G	C	G	6.013	-0.010036	0.3455	NA	FALSE	TRUE	TRUE	XQufBO	0.0103373	0.331619	31356	ALIC_R_MO	TRUE	reported	0.999967	1.82×10-9	69995	all_pilepsy	TRUE	reported	ZE5J2V	1	TRUE
rs60055328	C	T	C	T	-6.931	0.0086977	0.7601	NA	FALSE	FALSE	FALSE	XQufBO	0.0115667	0.452074	31356	ALIC_R_MO	TRUE	reported	1.00004	4.19×10-12	69995	all_pilepsy	TRUE	reported	ZE5J2V	1	TRUE
rs6559752	T	C	T	C	-5.614	0.022455	0.267	NA	FALSE	FALSE	FALSE	XQufBO	0.0112856	0.046623	31356	ALIC_R_MO	TRUE	reported	1.00005	1.98×10-8	69995	all_pilepsy	TRUE	reported	ZE5J2V	1	TRUE
rs2678901	A	G	A	G	6.849	0.00056375	0.4048	NA	FALSE	FALSE	FALSE	LsbSg8	0.0100157	0.955114	31356	ALIC_R_OD	TRUE	reported	0.99993	7.41×10-12	69995	all_pilepsy	TRUE	reported	ZE5J2V	1	TRUE
rs3740422	C	G	C	G	6.013	0.0095375	0.3455	NA	FALSE	TRUE	TRUE	LsbSg8	0.0103369	0.35618	31356	ALIC_R_OD	TRUE	reported	0.999967	1.82×10-9	69995	all_pilepsy	TRUE	reported	ZE5J2V	1	TRUE
rs60055328	C	T	C	T	-6.931	1.5864e-05	0.7601	NA	FALSE	FALSE	FALSE	LsbSg8	0.0115671	0.998906	31356	ALIC_R_OD	TRUE	reported	1.00004	4.19×10-12	69995	all_pilepsy	TRUE	reported	ZE5J2V	1	TRUE
rs6559752	T	C	T	C	-5.614	-0.014041	0.267	NA	FALSE	FALSE	FALSE	LsbSg8	0.0112874	0.213516	31356	ALIC_R_OD	TRUE	reported	1.00005	1.98×10-8	69995	all_pilepsy	TRUE	reported	ZE5J2V	1	TRUE
rs2678901	A	G	A	G	6.849	-0.0065655	0.4048	NA	FALSE	FALSE	FALSE	HMqekN	0.010016	0.512142	31356	AR_L_FA	TRUE	reported	0.99993	7.41×10-12	69995	all_pilepsy	TRUE	reported	ZE5J2V	1	TRUE
rs3740422	C	G	C	G	6.013	0.015864	0.3455	NA	FALSE	TRUE	TRUE	HMqekN	0.010336	0.124848	31356	AR_L_FA	TRUE	reported	0.999967	1.82×10-9	69995	all_pilepsy	TRUE	reported	ZE5J2V	1	TRUE
rs60055328	C	T	C	T	-6.931	-0.0032782	0.7601	NA	FALSE	FALSE	FALSE	HMqekN	0.011567	0.776855	31356	AR_L_FA	TRUE	reported	1.00004	4.19×10-12	69995	all_pilepsy	TRUE	reported	ZE5J2V	1	TRUE
rs6559752	T	C	T	C	-5.614	0.027863	0.267	NA	FALSE	FALSE	FALSE	HMqekN	0.011284	0.0135488	31356	AR_L_FA	TRUE	reported	1.00005	1.98×10-8	69995	all_pilepsy	TRUE	reported	ZE5J2V	1	TRUE
rs2678901	A	G	A	G	6.849	0.0020506	0.4048	NA	FALSE	FALSE	FALSE	9VlijF	0.010016	0.837782	31356	AR_L_ICVF	TRUE	reported	0.99993	7.41×10-12	69995	all_pilepsy	TRUE	reported	ZE5J2V	1	TRUE
rs3740422	C	G	C	G	6.013	0.0098775	0.3455	NA	FALSE	TRUE	TRUE	9VlijF	0.010337	0.339297	31356	AR_L_ICVF	TRUE	reported	0.999967	1.82×10-9	69995	all_pilepsy	TRUE	reported	ZE5J2V	1	TRUE
rs60055328	C	T	C	T	-6.931	0.0072489	0.7601	NA	FALSE	FALSE	FALSE	9VlijF	0.011567	0.53086	31356	AR_L_ICVF	TRUE	reported	1.00004	4.19×10-12	69995	all_pilepsy	TRUE	reported	ZE5J2V	1	TRUE
rs6559752	T	C	T	C	-5.614	0.0053739	0.267	NA	FALSE	FALSE	FALSE	9VlijF	0.011287	0.634016	31356	AR_L_ICVF	TRUE	reported	1.00005	1.98×10-8	69995	all_pilepsy	TRUE	reported	ZE5J2V	1	TRUE
rs2678901	A	G	A	G	6.849	0.0060748	0.4048	NA	FALSE	FALSE	FALSE	52FQha	0.010016	0.544164	31356	AR_L_ISOVF	TRUE	reported	0.99993	7.41×10-12	69995	all_pilepsy	TRUE	reported	ZE5J2V	1	TRUE
rs3740422	C	G	C	G	6.013	-0.009286	0.3455	NA	FALSE	TRUE	TRUE	52FQha	0.010337	0.369003	31356	AR_L_ISOVF	TRUE	reported	0.999967	1.82×10-9	69995	all_pilepsy	TRUE	reported	ZE5J2V	1	TRUE
rs60055328	C	T	C	T	-6.931	0.012496	0.7601	NA	FALSE	FALSE	FALSE	52FQha	0.011567	0.279995	31356	AR_L_ISOVF	TRUE	reported	1.00004	4.19×10-12	69995	all_pilepsy	TRUE	reported	ZE5J2V	1	TRUE
rs6559752	T	C	T	C	-5.614	0.0049881	0.267	NA	FALSE	FALSE	FALSE	52FQha	0.011287	0.658552	31356	AR_L_ISOVF	TRUE	reported	1.00005	1.98×10-8	69995	all_pilepsy	TRUE	reported	ZE5J2V	1	TRUE
rs2678901	A	G	A	G	6.849	0.0071122	0.4048	NA	FALSE	FALSE	FALSE	5HWIWf	0.010016	0.477639	31356	AR_L_MD	TRUE	reported	0.99993	7.41×10-12	69995	all_pilepsy	TRUE	reported	ZE5J2V	1	TRUE
rs3740422	C	G	C	G	6.013	-0.017635	0.3455	NA	FALSE	TRUE	TRUE	5HWIWf	0.010336	0.0879832	31356	AR_L_MD	TRUE	reported	0.999967	1.82×10-9	69995	all_pilepsy	TRUE	reported	ZE5J2V	1	TRUE
rs60055328	C	T	C	T	-6.931	0.0025404	0.7601	NA	FALSE	FALSE	FALSE	5HWIWf	0.011567	0.826162	31356	AR_L_MD	TRUE	reported	1.00004	4.19×10-12	69995	all_pilepsy	TRUE	reported	ZE5J2V	1	TRUE
rs6559752	T	C	T	C	-5.614	0.0012848	0.267	NA	FALSE	FALSE	FALSE	5HWIWf	0.011286	0.909365	31356	AR_L_MD	TRUE	reported	1.00005	1.98×10-8	69995	all_pilepsy	TRUE	reported	ZE5J2V	1	TRUE
rs2678901	A	G	A	G	6.849	-0.021804	0.4048	NA	FALSE	FALSE	FALSE	j0uWrz	0.010015	0.0294781	31356	AR_R_FA	TRUE	reported	0.99993	7.41×10-12	69995	all_pilepsy	TRUE	reported	ZE5J2V	1	TRUE
rs3740422	C	G	C	G	6.013	-0.006654	0.3455	NA	FALSE	TRUE	TRUE	j0uWrz	0.010337	0.519757	31356	AR_R_FA	TRUE	reported	0.999967	1.82×10-9	69995	all_pilepsy	TRUE	reported	ZE5J2V	1	TRUE
rs60055328	C	T	C	T	-6.931	-0.0072099	0.7601	NA	FALSE	FALSE	FALSE	j0uWrz	0.011567	0.533077	31356	AR_R_FA	TRUE	reported	1.00004	4.19×10-12	69995	all_pilepsy	TRUE	reported	ZE5J2V	1	TRUE
rs6559752	T	C	T	C	-5.614	0.018954	0.267	NA	FALSE	FALSE	FALSE	j0uWrz	0.011285	0.0930679	31356	AR_R_FA	TRUE	reported	1.00005	1.98×10-8	69995	all_pilepsy	TRUE	reported	ZE5J2V	1	TRUE
rs2678901	A	G	A	G	6.849	-0.0040376	0.4048	NA	FALSE	FALSE	FALSE	Z7uOPe	0.010016	0.686863	31356	AR_R_ICVF	TRUE	reported	0.99993	7.41×10-12	69995	all_pilepsy	TRUE	reported	ZE5J2V	1	TRUE
rs3740422	C	G	C	G	6.013	-0.0067706	0.3455	NA	FALSE	TRUE	TRUE	Z7uOPe	0.010337	0.512472	31356	AR_R_ICVF	TRUE	reported	0.999967	1.82×10-9	69995	all_pilepsy	TRUE	reported	ZE5J2V	1	TRUE
rs60055328	C	T	C	T	-6.931	0.013446	0.7601	NA	FALSE	FALSE	FALSE	Z7uOPe	0.011567	0.245036	31356	AR_R_ICVF	TRUE	reported	1.00004	4.19×10-12	69995	all_pilepsy	TRUE	reported	ZE5J2V	1	TRUE
rs6559752	T	C	T	C	-5.614	0.0151	0.267	NA	FALSE	FALSE	FALSE	Z7uOPe	0.011287	0.180976	31356	AR_R_ICVF	TRUE	reported	1.00005	1.98×10-8	69995	all_pilepsy	TRUE	reported	ZE5J2V	1	TRUE
rs2678901	A	G	A	G	6.849	0.0045898	0.4048	NA	FALSE	FALSE	FALSE	ecFIAP	0.010016	0.64677	31356	AR_R_ISOVF	TRUE	reported	0.99993	7.41×10-12	69995	all_pilepsy	TRUE	reported	ZE5J2V	1	TRUE
rs3740422	C	G	C	G	6.013	0.004015	0.3455	NA	FALSE	TRUE	TRUE	ecFIAP	0.010337	0.697718	31356	AR_R_ISOVF	TRUE	reported	0.999967	1.82×10-9	69995	all_pilepsy	TRUE	reported	ZE5J2V	1	TRUE
rs60055328	C	T	C	T	-6.931	0.021324	0.7601	NA	FALSE	FALSE	FALSE	ecFIAP	0.011566	0.0652529	31356	AR_R_ISOVF	TRUE	reported	1.00004	4.19×10-12	69995	all_pilepsy	TRUE	reported	ZE5J2V	1	TRUE
rs6559752	T	C	T	C	-5.614	0.022324	0.267	NA	FALSE	FALSE	FALSE	ecFIAP	0.011286	0.0479513	31356	AR_R_ISOVF	TRUE	reported	1.00005	1.98×10-8	69995	all_pilepsy	TRUE	reported	ZE5J2V	1	TRUE
rs2678901	A	G	A	G	6.849	0.0053515	0.4048	NA	FALSE	FALSE	FALSE	0yOpEm	0.010016	0.59313	31356	AR_R_MD	TRUE	reported	0.99993	7.41×10-12	69995	all_pilepsy	TRUE	reported	ZE5J2V	1	TRUE
rs3740422	C	G	C	G	6.013	0.0090746	0.3455	NA	FALSE	TRUE	TRUE	0yOpEm	0.010337	0.380006	31356	AR_R_MD	TRUE	reported	0.999967	1.82×10-9	69995	all_pilepsy	TRUE	reported	ZE5J2V	1	TRUE
rs60055328	C	T	C	T	-6.931	0.0088608	0.7601	NA	FALSE	FALSE	FALSE	0yOpEm	0.011567	0.44365	31356	AR_R_MD	TRUE	reported	1.00004	4.19×10-12	69995	all_pilepsy	TRUE	reported	ZE5J2V	1	TRUE
rs6559752	T	C	T	C	-5.614	0.010045	0.267	NA	FALSE	FALSE	FALSE	0yOpEm	0.011286	0.373448	31356	AR_R_MD	TRUE	reported	1.00005	1.98×10-8	69995	all_pilepsy	TRUE	reported	ZE5J2V	1	TRUE
rs2678901	A	G	A	G	6.849	0.030635	0.4048	NA	FALSE	FALSE	FALSE	LARTVJ	0.010013	0.00222075	31356	AR_R_OD	TRUE	reported	0.99993	7.41×10-12	69995	all_pilepsy	TRUE	reported	ZE5J2V	1	TRUE
rs3740422	C	G	C	G	6.013	0.013012	0.3455	NA	FALSE	TRUE	TRUE	LARTVJ	0.010336	0.208094	31356	AR_R_OD	TRUE	reported	0.999967	1.82×10-9	69995	all_pilepsy	TRUE	reported	ZE5J2V	1	TRUE
rs60055328	C	T	C	T	-6.931	0.018771	0.7601	NA	FALSE	FALSE	FALSE	LARTVJ	0.011566	0.104614	31356	AR_R_OD	TRUE	reported	1.00004	4.19×10-12	69995	all_pilepsy	TRUE	reported	ZE5J2V	1	TRUE
rs6559752	T	C	T	C	-5.614	-0.018929	0.267	NA	FALSE	FALSE	FALSE	LARTVJ	0.011287	0.0935406	31356	AR_R_OD	TRUE	reported	1.00005	1.98×10-8	69995	all_pilepsy	TRUE	reported	ZE5J2V	1	TRUE
rs2678901	A	G	A	G	6.849	-0.010826	0.4048	NA	FALSE	FALSE	FALSE	VrU4Ti	0.010015	0.279737	31356	ATR_L_FA	TRUE	reported	0.99993	7.41×10-12	69995	all_pilepsy	TRUE	reported	ZE5J2V	1	TRUE
rs3740422	C	G	C	G	6.013	0.0029828	0.3455	NA	FALSE	TRUE	TRUE	VrU4Ti	0.010337	0.772912	31356	ATR_L_FA	TRUE	reported	0.999967	1.82×10-9	69995	all_pilepsy	TRUE	reported	ZE5J2V	1	TRUE
rs60055328	C	T	C	T	-6.931	-0.00068579	0.7601	NA	FALSE	FALSE	FALSE	VrU4Ti	0.011567	0.952722	31356	ATR_L_FA	TRUE	reported	1.00004	4.19×10-12	69995	all_pilepsy	TRUE	reported	ZE5J2V	1	TRUE
rs6559752	T	C	T	C	-5.614	0.012822	0.267	NA	FALSE	FALSE	FALSE	VrU4Ti	0.011286	0.255912	31356	ATR_L_FA	TRUE	reported	1.00005	1.98×10-8	69995	all_pilepsy	TRUE	reported	ZE5J2V	1	TRUE
rs2678901	A	G	A	G	6.849	-0.00062047	0.4048	NA	FALSE	FALSE	FALSE	WKiuIp	0.010016	0.950605	31356	ATR_L_ICVF	TRUE	reported	0.99993	7.41×10-12	69995	all_pilepsy	TRUE	reported	ZE5J2V	1	TRUE
rs3740422	C	G	C	G	6.013	0.003154	0.3455	NA	FALSE	TRUE	TRUE	WKiuIp	0.010337	0.760274	31356	ATR_L_ICVF	TRUE	reported	0.999967	1.82×10-9	69995	all_pilepsy	TRUE	reported	ZE5J2V	1	TRUE
rs60055328	C	T	C	T	-6.931	0.014589	0.7601	NA	FALSE	FALSE	FALSE	WKiuIp	0.011567	0.20721	31356	ATR_L_ICVF	TRUE	reported	1.00004	4.19×10-12	69995	all_pilepsy	TRUE	reported	ZE5J2V	1	TRUE
rs6559752	T	C	T	C	-5.614	0.010522	0.267	NA	FALSE	FALSE	FALSE	WKiuIp	0.011287	0.351261	31356	ATR_L_ICVF	TRUE	reported	1.00005	1.98×10-8	69995	all_pilepsy	TRUE	reported	ZE5J2V	1	TRUE
rs2678901	A	G	A	G	6.849	-0.0037225	0.4048	NA	FALSE	FALSE	FALSE	hy9FDy	0.010016	0.71015	31356	ATR_L_ISOVF	TRUE	reported	0.99993	7.41×10-12	69995	all_pilepsy	TRUE	reported	ZE5J2V	1	TRUE
rs3740422	C	G	C	G	6.013	-0.001003	0.3455	NA	FALSE	TRUE	TRUE	hy9FDy	0.010337	0.922705	31356	ATR_L_ISOVF	TRUE	reported	0.999967	1.82×10-9	69995	all_pilepsy	TRUE	reported	ZE5J2V	1	TRUE
rs60055328	C	T	C	T	-6.931	0.0063116	0.7601	NA	FALSE	FALSE	FALSE	hy9FDy	0.011567	0.585302	31356	ATR_L_ISOVF	TRUE	reported	1.00004	4.19×10-12	69995	all_pilepsy	TRUE	reported	ZE5J2V	1	TRUE
rs6559752	T	C	T	C	-5.614	0.026077	0.267	NA	FALSE	FALSE	FALSE	hy9FDy	0.011286	0.0208689	31356	ATR_L_ISOVF	TRUE	reported	1.00005	1.98×10-8	69995	all_pilepsy	TRUE	reported	ZE5J2V	1	TRUE
rs2678901	A	G	A	G	6.849	0.0005611	0.4048	NA	FALSE	FALSE	FALSE	NhaCTA	0.010016	0.955325	31356	ATR_L_MD	TRUE	reported	0.99993	7.41×10-12	69995	all_pilepsy	TRUE	reported	ZE5J2V	1	TRUE
rs3740422	C	G	C	G	6.013	-0.0049626	0.3455	NA	FALSE	TRUE	TRUE	NhaCTA	0.010337	0.631161	31356	ATR_L_MD	TRUE	reported	0.999967	1.82×10-9	69995	all_pilepsy	TRUE	reported	ZE5J2V	1	TRUE
rs60055328	C	T	C	T	-6.931	-0.010996	0.7601	NA	FALSE	FALSE	FALSE	NhaCTA	0.011567	0.341798	31356	ATR_L_MD	TRUE	reported	1.00004	4.19×10-12	69995	all_pilepsy	TRUE	reported	ZE5J2V	1	TRUE
rs6559752	T	C	T	C	-5.614	0.0064471	0.267	NA	FALSE	FALSE	FALSE	NhaCTA	0.011286	0.567832	31356	ATR_L_MD	TRUE	reported	1.00005	1.98×10-8	69995	all_pilepsy	TRUE	reported	ZE5J2V	1	TRUE
rs2678901	A	G	A	G	6.849	0.015887	0.4048	NA	FALSE	FALSE	FALSE	erSUsN	0.010015	0.112689	31356	ATR_L_OD	TRUE	reported	0.99993	7.41×10-12	69995	all_pilepsy	TRUE	reported	ZE5J2V	1	TRUE
rs3740422	C	G	C	G	6.013	0.0025814	0.3455	NA	FALSE	TRUE	TRUE	erSUsN	0.010337	0.802801	31356	ATR_L_OD	TRUE	reported	0.999967	1.82×10-9	69995	all_pilepsy	TRUE	reported	ZE5J2V	1	TRUE
rs60055328	C	T	C	T	-6.931	0.018288	0.7601	NA	FALSE	FALSE	FALSE	erSUsN	0.011566	0.113852	31356	ATR_L_OD	TRUE	reported	1.00004	4.19×10-12	69995	all_pilepsy	TRUE	reported	ZE5J2V	1	TRUE
rs6559752	T	C	T	C	-5.614	-0.028138	0.267	NA	FALSE	FALSE	FALSE	erSUsN	0.011286	0.0126648	31356	ATR_L_OD	TRUE	reported	1.00005	1.98×10-8	69995	all_pilepsy	TRUE	reported	ZE5J2V	1	TRUE
rs2678901	A	G	A	G	6.849	-0.010475	0.4048	NA	FALSE	FALSE	FALSE	zgrFPo	0.010015	0.295604	31356	ATR_R_FA	TRUE	reported	0.99993	7.41×10-12	69995	all_pilepsy	TRUE	reported	ZE5J2V	1	TRUE
rs3740422	C	G	C	G	6.013	-0.00088177	0.3455	NA	FALSE	TRUE	TRUE	zgrFPo	0.010337	0.932022	31356	ATR_R_FA	TRUE	reported	0.999967	1.82×10-9	69995	all_pilepsy	TRUE	reported	ZE5J2V	1	TRUE
rs60055328	C	T	C	T	-6.931	-0.0094637	0.7601	NA	FALSE	FALSE	FALSE	zgrFPo	0.011567	0.413257	31356	ATR_R_FA	TRUE	reported	1.00004	4.19×10-12	69995	all_pilepsy	TRUE	reported	ZE5J2V	1	TRUE
rs6559752	T	C	T	C	-5.614	0.0041015	0.267	NA	FALSE	FALSE	FALSE	zgrFPo	0.011286	0.716292	31356	ATR_R_FA	TRUE	reported	1.00005	1.98×10-8	69995	all_pilepsy	TRUE	reported	ZE5J2V	1	TRUE
rs2678901	A	G	A	G	6.849	0.005198	0.4048	NA	FALSE	FALSE	FALSE	iCFBbt	0.010016	0.603782	31356	ATR_R_ICVF	TRUE	reported	0.99993	7.41×10-12	69995	all_pilepsy	TRUE	reported	ZE5J2V	1	TRUE
rs3740422	C	G	C	G	6.013	-0.0012443	0.3455	NA	FALSE	TRUE	TRUE	iCFBbt	0.010337	0.904184	31356	ATR_R_ICVF	TRUE	reported	0.999967	1.82×10-9	69995	all_pilepsy	TRUE	reported	ZE5J2V	1	TRUE
rs60055328	C	T	C	T	-6.931	0.0081837	0.7601	NA	FALSE	FALSE	FALSE	iCFBbt	0.011567	0.479259	31356	ATR_R_ICVF	TRUE	reported	1.00004	4.19×10-12	69995	all_pilepsy	TRUE	reported	ZE5J2V	1	TRUE
rs6559752	T	C	T	C	-5.614	0.010112	0.267	NA	FALSE	FALSE	FALSE	iCFBbt	0.011287	0.370322	31356	ATR_R_ICVF	TRUE	reported	1.00005	1.98×10-8	69995	all_pilepsy	TRUE	reported	ZE5J2V	1	TRUE
rs2678901	A	G	A	G	6.849	0.0093177	0.4048	NA	FALSE	FALSE	FALSE	bmEPKQ	0.010016	0.352209	31356	ATR_R_ISOVF	TRUE	reported	0.99993	7.41×10-12	69995	all_pilepsy	TRUE	reported	ZE5J2V	1	TRUE
rs3740422	C	G	C	G	6.013	-0.011982	0.3455	NA	FALSE	TRUE	TRUE	bmEPKQ	0.010337	0.246388	31356	ATR_R_ISOVF	TRUE	reported	0.999967	1.82×10-9	69995	all_pilepsy	TRUE	reported	ZE5J2V	1	TRUE
rs60055328	C	T	C	T	-6.931	0.0078314	0.7601	NA	FALSE	FALSE	FALSE	bmEPKQ	0.011567	0.498379	31356	ATR_R_ISOVF	TRUE	reported	1.00004	4.19×10-12	69995	all_pilepsy	TRUE	reported	ZE5J2V	1	TRUE
rs6559752	T	C	T	C	-5.614	0.027962	0.267	NA	FALSE	FALSE	FALSE	bmEPKQ	0.011286	0.0132343	31356	ATR_R_ISOVF	TRUE	reported	1.00005	1.98×10-8	69995	all_pilepsy	TRUE	reported	ZE5J2V	1	TRUE
rs2678901	A	G	A	G	6.849	0.0036335	0.4048	NA	FALSE	FALSE	FALSE	9tOQt7	0.010016	0.71677	31356	ATR_R_MD	TRUE	reported	0.99993	7.41×10-12	69995	all_pilepsy	TRUE	reported	ZE5J2V	1	TRUE
rs3740422	C	G	C	G	6.013	-0.007935	0.3455	NA	FALSE	TRUE	TRUE	9tOQt7	0.010337	0.4427	31356	ATR_R_MD	TRUE	reported	0.999967	1.82×10-9	69995	all_pilepsy	TRUE	reported	ZE5J2V	1	TRUE
rs60055328	C	T	C	T	-6.931	0.00099037	0.7601	NA	FALSE	FALSE	FALSE	9tOQt7	0.011567	0.931768	31356	ATR_R_MD	TRUE	reported	1.00004	4.19×10-12	69995	all_pilepsy	TRUE	reported	ZE5J2V	1	TRUE
rs6559752	T	C	T	C	-5.614	0.0058922	0.267	NA	FALSE	FALSE	FALSE	9tOQt7	0.011286	0.601603	31356	ATR_R_MD	TRUE	reported	1.00005	1.98×10-8	69995	all_pilepsy	TRUE	reported	ZE5J2V	1	TRUE
rs2678901	A	G	A	G	6.849	0.004864	0.4048	NA	FALSE	FALSE	FALSE	Px9NHd	0.010016	0.62722	31356	ATR_R_MO	TRUE	reported	0.99993	7.41×10-12	69995	all_pilepsy	TRUE	reported	ZE5J2V	1	TRUE
rs3740422	C	G	C	G	6.013	-0.0096477	0.3455	NA	FALSE	TRUE	TRUE	Px9NHd	0.010337	0.350647	31356	ATR_R_MO	TRUE	reported	0.999967	1.82×10-9	69995	all_pilepsy	TRUE	reported	ZE5J2V	1	TRUE
rs60055328	C	T	C	T	-6.931	0.0014037	0.7601	NA	FALSE	FALSE	FALSE	Px9NHd	0.011567	0.90341	31356	ATR_R_MO	TRUE	reported	1.00004	4.19×10-12	69995	all_pilepsy	TRUE	reported	ZE5J2V	1	TRUE
rs6559752	T	C	T	C	-5.614	0.004802	0.267	NA	FALSE	FALSE	FALSE	Px9NHd	0.011286	0.670486	31356	ATR_R_MO	TRUE	reported	1.00005	1.98×10-8	69995	all_pilepsy	TRUE	reported	ZE5J2V	1	TRUE
rs2678901	A	G	A	G	6.849	0.010873	0.4048	NA	FALSE	FALSE	FALSE	laeOUF	0.010015	0.277664	31356	ATR_R_OD	TRUE	reported	0.99993	7.41×10-12	69995	all_pilepsy	TRUE	reported	ZE5J2V	1	TRUE
rs3740422	C	G	C	G	6.013	0.0083377	0.3455	NA	FALSE	TRUE	TRUE	laeOUF	0.010337	0.419894	31356	ATR_R_OD	TRUE	reported	0.999967	1.82×10-9	69995	all_pilepsy	TRUE	reported	ZE5J2V	1	TRUE
rs60055328	C	T	C	T	-6.931	0.016986	0.7601	NA	FALSE	FALSE	FALSE	laeOUF	0.011566	0.141961	31356	ATR_R_OD	TRUE	reported	1.00004	4.19×10-12	69995	all_pilepsy	TRUE	reported	ZE5J2V	1	TRUE
rs6559752	T	C	T	C	-5.614	-0.01386	0.267	NA	FALSE	FALSE	FALSE	laeOUF	0.011287	0.219472	31356	ATR_R_OD	TRUE	reported	1.00005	1.98×10-8	69995	all_pilepsy	TRUE	reported	ZE5J2V	1	TRUE
rs2678901	A	G	A	G	6.849	-0.0085217	0.4048	NA	FALSE	FALSE	FALSE	XahYk1	0.0100158	0.394866	31356	BCC_FA	TRUE	reported	0.99993	7.41×10-12	69995	all_pilepsy	TRUE	reported	ZE5J2V	1	TRUE
rs3740422	C	G	C	G	6.013	-0.0081975	0.3455	NA	FALSE	TRUE	TRUE	XahYk1	0.0103367	0.42775	31356	BCC_FA	TRUE	reported	0.999967	1.82×10-9	69995	all_pilepsy	TRUE	reported	ZE5J2V	1	TRUE
rs60055328	C	T	C	T	-6.931	0.0045004	0.7601	NA	FALSE	FALSE	FALSE	XahYk1	0.0115669	0.69722	31356	BCC_FA	TRUE	reported	1.00004	4.19×10-12	69995	all_pilepsy	TRUE	reported	ZE5J2V	1	TRUE
rs6559752	T	C	T	C	-5.614	-0.0042391	0.267	NA	FALSE	FALSE	FALSE	XahYk1	0.0112861	0.707213	31356	BCC_FA	TRUE	reported	1.00005	1.98×10-8	69995	all_pilepsy	TRUE	reported	ZE5J2V	1	TRUE
rs2678901	A	G	A	G	6.849	-0.011632	0.4048	NA	FALSE	FALSE	FALSE	0drkN5	0.0100157	0.245488	31356	BCC_ICVF	TRUE	reported	0.99993	7.41×10-12	69995	all_pilepsy	TRUE	reported	ZE5J2V	1	TRUE
rs3740422	C	G	C	G	6.013	-0.004025	0.3455	NA	FALSE	TRUE	TRUE	0drkN5	0.010337	0.696996	31356	BCC_ICVF	TRUE	reported	0.999967	1.82×10-9	69995	all_pilepsy	TRUE	reported	ZE5J2V	1	TRUE
rs60055328	C	T	C	T	-6.931	0.0056013	0.7601	NA	FALSE	FALSE	FALSE	0drkN5	0.0115668	0.628203	31356	BCC_ICVF	TRUE	reported	1.00004	4.19×10-12	69995	all_pilepsy	TRUE	reported	ZE5J2V	1	TRUE
rs6559752	T	C	T	C	-5.614	0.003005	0.267	NA	FALSE	FALSE	FALSE	0drkN5	0.0112881	0.790078	31356	BCC_ICVF	TRUE	reported	1.00005	1.98×10-8	69995	all_pilepsy	TRUE	reported	ZE5J2V	1	TRUE
rs2678901	A	G	A	G	6.849	-0.0064847	0.4048	NA	FALSE	FALSE	FALSE	2xZC6Q	0.0100158	0.517345	31356	BCC_ISOCF	TRUE	reported	0.99993	7.41×10-12	69995	all_pilepsy	TRUE	reported	ZE5J2V	1	TRUE
rs3740422	C	G	C	G	6.013	0.0093382	0.3455	NA	FALSE	TRUE	TRUE	2xZC6Q	0.0103369	0.366319	31356	BCC_ISOCF	TRUE	reported	0.999967	1.82×10-9	69995	all_pilepsy	TRUE	reported	ZE5J2V	1	TRUE
rs60055328	C	T	C	T	-6.931	-0.017039	0.7601	NA	FALSE	FALSE	FALSE	2xZC6Q	0.0115665	0.140715	31356	BCC_ISOCF	TRUE	reported	1.00004	4.19×10-12	69995	all_pilepsy	TRUE	reported	ZE5J2V	1	TRUE
rs6559752	T	C	T	C	-5.614	0.031748	0.267	NA	FALSE	FALSE	FALSE	2xZC6Q	0.0112867	0.00491021	31356	BCC_ISOCF	TRUE	reported	1.00005	1.98×10-8	69995	all_pilepsy	TRUE	reported	ZE5J2V	1	TRUE
rs2678901	A	G	A	G	6.849	0.0053004	0.4048	NA	FALSE	FALSE	FALSE	qwlUnW	0.0100158	0.596664	31356	BCC_MD	TRUE	reported	0.99993	7.41×10-12	69995	all_pilepsy	TRUE	reported	ZE5J2V	1	TRUE
rs3740422	C	G	C	G	6.013	0.006559	0.3455	NA	FALSE	TRUE	TRUE	qwlUnW	0.0103369	0.525739	31356	BCC_MD	TRUE	reported	0.999967	1.82×10-9	69995	all_pilepsy	TRUE	reported	ZE5J2V	1	TRUE
rs60055328	C	T	C	T	-6.931	-0.018096	0.7601	NA	FALSE	FALSE	FALSE	qwlUnW	0.0115666	0.117698	31356	BCC_MD	TRUE	reported	1.00004	4.19×10-12	69995	all_pilepsy	TRUE	reported	ZE5J2V	1	TRUE
rs6559752	T	C	T	C	-5.614	0.020268	0.267	NA	FALSE	FALSE	FALSE	qwlUnW	0.0112857	0.0725103	31356	BCC_MD	TRUE	reported	1.00005	1.98×10-8	69995	all_pilepsy	TRUE	reported	ZE5J2V	1	TRUE
rs2678901	A	G	A	G	6.849	0.0068484	0.4048	NA	FALSE	FALSE	FALSE	8im5RX	0.0100158	0.494129	31356	BCC_MO	TRUE	reported	0.99993	7.41×10-12	69995	all_pilepsy	TRUE	reported	ZE5J2V	1	TRUE
rs3740422	C	G	C	G	6.013	-0.012366	0.3455	NA	FALSE	TRUE	TRUE	8im5RX	0.0103369	0.231579	31356	BCC_MO	TRUE	reported	0.999967	1.82×10-9	69995	all_pilepsy	TRUE	reported	ZE5J2V	1	TRUE
rs60055328	C	T	C	T	-6.931	0.011596	0.7601	NA	FALSE	FALSE	FALSE	8im5RX	0.011567	0.316097	31356	BCC_MO	TRUE	reported	1.00004	4.19×10-12	69995	all_pilepsy	TRUE	reported	ZE5J2V	1	TRUE
rs6559752	T	C	T	C	-5.614	-0.0010588	0.267	NA	FALSE	FALSE	FALSE	8im5RX	0.0112857	0.925254	31356	BCC_MO	TRUE	reported	1.00005	1.98×10-8	69995	all_pilepsy	TRUE	reported	ZE5J2V	1	TRUE
rs2678901	A	G	A	G	6.849	0.00016435	0.4048	NA	FALSE	FALSE	FALSE	8JJP8H	0.0100158	0.986908	31356	BCC_OD	TRUE	reported	0.99993	7.41×10-12	69995	all_pilepsy	TRUE	reported	ZE5J2V	1	TRUE
rs3740422	C	G	C	G	6.013	0.017957	0.3455	NA	FALSE	TRUE	TRUE	8JJP8H	0.0103369	0.0823569	31356	BCC_OD	TRUE	reported	0.999967	1.82×10-9	69995	all_pilepsy	TRUE	reported	ZE5J2V	1	TRUE
rs60055328	C	T	C	T	-6.931	0.00015744	0.7601	NA	FALSE	FALSE	FALSE	8JJP8H	0.0115669	0.98914	31356	BCC_OD	TRUE	reported	1.00004	4.19×10-12	69995	all_pilepsy	TRUE	reported	ZE5J2V	1	TRUE
rs6559752	T	C	T	C	-5.614	-0.0087105	0.267	NA	FALSE	FALSE	FALSE	8JJP8H	0.0112874	0.440291	31356	BCC_OD	TRUE	reported	1.00005	1.98×10-8	69995	all_pilepsy	TRUE	reported	ZE5J2V	1	TRUE
rs2678901	A	G	A	G	6.849	0.0089917	0.4048	NA	FALSE	FALSE	FALSE	HHs1VK	0.0100158	0.369318	31356	CCGP_L_FA	TRUE	reported	0.99993	7.41×10-12	69995	all_pilepsy	TRUE	reported	ZE5J2V	1	TRUE
rs3740422	C	G	C	G	6.013	0.018011	0.3455	NA	FALSE	TRUE	TRUE	HHs1VK	0.0103367	0.0814329	31356	CCGP_L_FA	TRUE	reported	0.999967	1.82×10-9	69995	all_pilepsy	TRUE	reported	ZE5J2V	1	TRUE
rs60055328	C	T	C	T	-6.931	0.0021341	0.7601	NA	FALSE	FALSE	FALSE	HHs1VK	0.0115669	0.853621	31356	CCGP_L_FA	TRUE	reported	1.00004	4.19×10-12	69995	all_pilepsy	TRUE	reported	ZE5J2V	1	TRUE
rs6559752	T	C	T	C	-5.614	0.015424	0.267	NA	FALSE	FALSE	FALSE	HHs1VK	0.0112856	0.17172	31356	CCGP_L_FA	TRUE	reported	1.00005	1.98×10-8	69995	all_pilepsy	TRUE	reported	ZE5J2V	1	TRUE
rs2678901	A	G	A	G	6.849	0.0006565	0.4048	NA	FALSE	FALSE	FALSE	2IBYBB	0.0100159	0.94774	31356	CCGP_L_ICVF	TRUE	reported	0.99993	7.41×10-12	69995	all_pilepsy	TRUE	reported	ZE5J2V	1	TRUE
rs3740422	C	G	C	G	6.013	0.010355	0.3455	NA	FALSE	TRUE	TRUE	2IBYBB	0.0103371	0.316475	31356	CCGP_L_ICVF	TRUE	reported	0.999967	1.82×10-9	69995	all_pilepsy	TRUE	reported	ZE5J2V	1	TRUE
rs60055328	C	T	C	T	-6.931	0.00072367	0.7601	NA	FALSE	FALSE	FALSE	2IBYBB	0.0115671	0.950115	31356	CCGP_L_ICVF	TRUE	reported	1.00004	4.19×10-12	69995	all_pilepsy	TRUE	reported	ZE5J2V	1	TRUE
rs6559752	T	C	T	C	-5.614	0.010068	0.267	NA	FALSE	FALSE	FALSE	2IBYBB	0.011288	0.372435	31356	CCGP_L_ICVF	TRUE	reported	1.00005	1.98×10-8	69995	all_pilepsy	TRUE	reported	ZE5J2V	1	TRUE
rs2678901	A	G	A	G	6.849	-0.0077788	0.4048	NA	FALSE	FALSE	FALSE	VJRpZX	0.0100157	0.437361	31356	CCGP_L_ISOVF	TRUE	reported	0.99993	7.41×10-12	69995	all_pilepsy	TRUE	reported	ZE5J2V	1	TRUE
rs3740422	C	G	C	G	6.013	-0.0069028	0.3455	NA	FALSE	TRUE	TRUE	VJRpZX	0.010337	0.504278	31356	CCGP_L_ISOVF	TRUE	reported	0.999967	1.82×10-9	69995	all_pilepsy	TRUE	reported	ZE5J2V	1	TRUE
rs60055328	C	T	C	T	-6.931	0.0012689	0.7601	NA	FALSE	FALSE	FALSE	VJRpZX	0.0115676	0.912652	31356	CCGP_L_ISOVF	TRUE	reported	1.00004	4.19×10-12	69995	all_pilepsy	TRUE	reported	ZE5J2V	1	TRUE
rs6559752	T	C	T	C	-5.614	0.027491	0.267	NA	FALSE	FALSE	FALSE	VJRpZX	0.0112867	0.0148628	31356	CCGP_L_ISOVF	TRUE	reported	1.00005	1.98×10-8	69995	all_pilepsy	TRUE	reported	ZE5J2V	1	TRUE
rs2678901	A	G	A	G	6.849	-0.0046213	0.4048	NA	FALSE	FALSE	FALSE	9ZShoo	0.010016	0.644511	31356	CCGP_L_MD	TRUE	reported	0.99993	7.41×10-12	69995	all_pilepsy	TRUE	reported	ZE5J2V	1	TRUE
rs3740422	C	G	C	G	6.013	-0.015345	0.3455	NA	FALSE	TRUE	TRUE	9ZShoo	0.010336	0.137667	31356	CCGP_L_MD	TRUE	reported	0.999967	1.82×10-9	69995	all_pilepsy	TRUE	reported	ZE5J2V	1	TRUE
rs60055328	C	T	C	T	-6.931	-0.0030941	0.7601	NA	FALSE	FALSE	FALSE	9ZShoo	0.011567	0.789078	31356	CCGP_L_MD	TRUE	reported	1.00004	4.19×10-12	69995	all_pilepsy	TRUE	reported	ZE5J2V	1	TRUE
rs6559752	T	C	T	C	-5.614	0.019541	0.267	NA	FALSE	FALSE	FALSE	9ZShoo	0.011285	0.0833681	31356	CCGP_L_MD	TRUE	reported	1.00005	1.98×10-8	69995	all_pilepsy	TRUE	reported	ZE5J2V	1	TRUE
rs2678901	A	G	A	G	6.849	0.021179	0.4048	NA	FALSE	FALSE	FALSE	sDlFx9	0.010015	0.0344588	31356	CCGP_L_MO	TRUE	reported	0.99993	7.41×10-12	69995	all_pilepsy	TRUE	reported	ZE5J2V	1	TRUE
rs3740422	C	G	C	G	6.013	0.016635	0.3455	NA	FALSE	TRUE	TRUE	sDlFx9	0.010336	0.107547	31356	CCGP_L_MO	TRUE	reported	0.999967	1.82×10-9	69995	all_pilepsy	TRUE	reported	ZE5J2V	1	TRUE
rs60055328	C	T	C	T	-6.931	0.0042337	0.7601	NA	FALSE	FALSE	FALSE	sDlFx9	0.011567	0.714348	31356	CCGP_L_MO	TRUE	reported	1.00004	4.19×10-12	69995	all_pilepsy	TRUE	reported	ZE5J2V	1	TRUE
rs6559752	T	C	T	C	-5.614	0.007449	0.267	NA	FALSE	FALSE	FALSE	sDlFx9	0.011286	0.509237	31356	CCGP_L_MO	TRUE	reported	1.00005	1.98×10-8	69995	all_pilepsy	TRUE	reported	ZE5J2V	1	TRUE
rs2678901	A	G	A	G	6.849	-0.019665	0.4048	NA	FALSE	FALSE	FALSE	sM5RwL	0.010015	0.0495907	31356	CCGP_L_OD	TRUE	reported	0.99993	7.41×10-12	69995	all_pilepsy	TRUE	reported	ZE5J2V	1	TRUE
rs3740422	C	G	C	G	6.013	-0.0075752	0.3455	NA	FALSE	TRUE	TRUE	sM5RwL	0.010337	0.46366	31356	CCGP_L_OD	TRUE	reported	0.999967	1.82×10-9	69995	all_pilepsy	TRUE	reported	ZE5J2V	1	TRUE
rs60055328	C	T	C	T	-6.931	-0.016027	0.7601	NA	FALSE	FALSE	FALSE	sM5RwL	0.011566	0.165871	31356	CCGP_L_OD	TRUE	reported	1.00004	4.19×10-12	69995	all_pilepsy	TRUE	reported	ZE5J2V	1	TRUE
rs6559752	T	C	T	C	-5.614	-0.023802	0.267	NA	FALSE	FALSE	FALSE	sM5RwL	0.011286	0.0349623	31356	CCGP_L_OD	TRUE	reported	1.00005	1.98×10-8	69995	all_pilepsy	TRUE	reported	ZE5J2V	1	TRUE
rs2678901	A	G	A	G	6.849	0.0066289	0.4048	NA	FALSE	FALSE	FALSE	vhXjBV	0.010016	0.508066	31356	CCGP_R_FA	TRUE	reported	0.99993	7.41×10-12	69995	all_pilepsy	TRUE	reported	ZE5J2V	1	TRUE
rs3740422	C	G	C	G	6.013	0.016539	0.3455	NA	FALSE	TRUE	TRUE	vhXjBV	0.010336	0.10958	31356	CCGP_R_FA	TRUE	reported	0.999967	1.82×10-9	69995	all_pilepsy	TRUE	reported	ZE5J2V	1	TRUE
rs60055328	C	T	C	T	-6.931	0.0060412	0.7601	NA	FALSE	FALSE	FALSE	vhXjBV	0.011567	0.601478	31356	CCGP_R_FA	TRUE	reported	1.00004	4.19×10-12	69995	all_pilepsy	TRUE	reported	ZE5J2V	1	TRUE
rs6559752	T	C	T	C	-5.614	0.0080688	0.267	NA	FALSE	FALSE	FALSE	vhXjBV	0.011286	0.474646	31356	CCGP_R_FA	TRUE	reported	1.00005	1.98×10-8	69995	all_pilepsy	TRUE	reported	ZE5J2V	1	TRUE
rs2678901	A	G	A	G	6.849	-0.00049931	0.4048	NA	FALSE	FALSE	FALSE	GE4amX	0.010016	0.96024	31356	CCGP_R_ICVF	TRUE	reported	0.99993	7.41×10-12	69995	all_pilepsy	TRUE	reported	ZE5J2V	1	TRUE
rs3740422	C	G	C	G	6.013	0.009883	0.3455	NA	FALSE	TRUE	TRUE	GE4amX	0.010337	0.339024	31356	CCGP_R_ICVF	TRUE	reported	0.999967	1.82×10-9	69995	all_pilepsy	TRUE	reported	ZE5J2V	1	TRUE
rs60055328	C	T	C	T	-6.931	-0.0017429	0.7601	NA	FALSE	FALSE	FALSE	GE4amX	0.011567	0.88023	31356	CCGP_R_ICVF	TRUE	reported	1.00004	4.19×10-12	69995	all_pilepsy	TRUE	reported	ZE5J2V	1	TRUE
rs6559752	T	C	T	C	-5.614	0.0078906	0.267	NA	FALSE	FALSE	FALSE	GE4amX	0.011287	0.484518	31356	CCGP_R_ICVF	TRUE	reported	1.00005	1.98×10-8	69995	all_pilepsy	TRUE	reported	ZE5J2V	1	TRUE
rs2678901	A	G	A	G	6.849	-0.007335	0.4048	NA	FALSE	FALSE	FALSE	kTcHZ8	0.010016	0.463959	31356	CCGP_R_ISOVF	TRUE	reported	0.99993	7.41×10-12	69995	all_pilepsy	TRUE	reported	ZE5J2V	1	TRUE
rs3740422	C	G	C	G	6.013	-0.0099942	0.3455	NA	FALSE	TRUE	TRUE	kTcHZ8	0.010337	0.333618	31356	CCGP_R_ISOVF	TRUE	reported	0.999967	1.82×10-9	69995	all_pilepsy	TRUE	reported	ZE5J2V	1	TRUE
rs60055328	C	T	C	T	-6.931	-0.0066654	0.7601	NA	FALSE	FALSE	FALSE	kTcHZ8	0.011567	0.564456	31356	CCGP_R_ISOVF	TRUE	reported	1.00004	4.19×10-12	69995	all_pilepsy	TRUE	reported	ZE5J2V	1	TRUE
rs6559752	T	C	T	C	-5.614	0.019994	0.267	NA	FALSE	FALSE	FALSE	kTcHZ8	0.011287	0.0764892	31356	CCGP_R_ISOVF	TRUE	reported	1.00005	1.98×10-8	69995	all_pilepsy	TRUE	reported	ZE5J2V	1	TRUE
rs2678901	A	G	A	G	6.849	-0.0036625	0.4048	NA	FALSE	FALSE	FALSE	h6IdhZ	0.010016	0.714611	31356	CCGP_R_MD	TRUE	reported	0.99993	7.41×10-12	69995	all_pilepsy	TRUE	reported	ZE5J2V	1	TRUE
rs3740422	C	G	C	G	6.013	-0.01452	0.3455	NA	FALSE	TRUE	TRUE	h6IdhZ	0.010336	0.160103	31356	CCGP_R_MD	TRUE	reported	0.999967	1.82×10-9	69995	all_pilepsy	TRUE	reported	ZE5J2V	1	TRUE
rs60055328	C	T	C	T	-6.931	-0.0053179	0.7601	NA	FALSE	FALSE	FALSE	h6IdhZ	0.011567	0.645699	31356	CCGP_R_MD	TRUE	reported	1.00004	4.19×10-12	69995	all_pilepsy	TRUE	reported	ZE5J2V	1	TRUE
rs6559752	T	C	T	C	-5.614	0.0043431	0.267	NA	FALSE	FALSE	FALSE	h6IdhZ	0.011286	0.700374	31356	CCGP_R_MD	TRUE	reported	1.00005	1.98×10-8	69995	all_pilepsy	TRUE	reported	ZE5J2V	1	TRUE
rs2678901	A	G	A	G	6.849	0.021901	0.4048	NA	FALSE	FALSE	FALSE	PiItY3	0.010015	0.0287607	31356	CCGP_R_MO	TRUE	reported	0.99993	7.41×10-12	69995	all_pilepsy	TRUE	reported	ZE5J2V	1	TRUE
rs3740422	C	G	C	G	6.013	0.0088894	0.3455	NA	FALSE	TRUE	TRUE	PiItY3	0.010337	0.389798	31356	CCGP_R_MO	TRUE	reported	0.999967	1.82×10-9	69995	all_pilepsy	TRUE	reported	ZE5J2V	1	TRUE
rs60055328	C	T	C	T	-6.931	0.00050395	0.7601	NA	FALSE	FALSE	FALSE	PiItY3	0.011567	0.965248	31356	CCGP_R_MO	TRUE	reported	1.00004	4.19×10-12	69995	all_pilepsy	TRUE	reported	ZE5J2V	1	TRUE
rs6559752	T	C	T	C	-5.614	0.005697	0.267	NA	FALSE	FALSE	FALSE	PiItY3	0.011286	0.613705	31356	CCGP_R_MO	TRUE	reported	1.00005	1.98×10-8	69995	all_pilepsy	TRUE	reported	ZE5J2V	1	TRUE
rs2678901	A	G	A	G	6.849	-0.014702	0.4048	NA	FALSE	FALSE	FALSE	te0vOE	0.010015	0.142128	31356	CCGP_R_OD	TRUE	reported	0.99993	7.41×10-12	69995	all_pilepsy	TRUE	reported	ZE5J2V	1	TRUE
rs3740422	C	G	C	G	6.013	-0.0042837	0.3455	NA	FALSE	TRUE	TRUE	te0vOE	0.010337	0.678578	31356	CCGP_R_OD	TRUE	reported	0.999967	1.82×10-9	69995	all_pilepsy	TRUE	reported	ZE5J2V	1	TRUE
rs60055328	C	T	C	T	-6.931	-0.0077253	0.7601	NA	FALSE	FALSE	FALSE	te0vOE	0.011567	0.50422	31356	CCGP_R_OD	TRUE	reported	1.00004	4.19×10-12	69995	all_pilepsy	TRUE	reported	ZE5J2V	1	TRUE
rs6559752	T	C	T	C	-5.614	-0.0037575	0.267	NA	FALSE	FALSE	FALSE	te0vOE	0.011287	0.739214	31356	CCGP_R_OD	TRUE	reported	1.00005	1.98×10-8	69995	all_pilepsy	TRUE	reported	ZE5J2V	1	TRUE
rs2678901	A	G	A	G	6.849	-0.0095258	0.4048	NA	FALSE	FALSE	FALSE	l82UWo	0.010015	0.341562	31356	CH_L_FA	TRUE	reported	0.99993	7.41×10-12	69995	all_pilepsy	TRUE	reported	ZE5J2V	1	TRUE
rs3740422	C	G	C	G	6.013	-0.0048458	0.3455	NA	FALSE	TRUE	TRUE	l82UWo	0.010337	0.639219	31356	CH_L_FA	TRUE	reported	0.999967	1.82×10-9	69995	all_pilepsy	TRUE	reported	ZE5J2V	1	TRUE
rs60055328	C	T	C	T	-6.931	-0.00023069	0.7601	NA	FALSE	FALSE	FALSE	l82UWo	0.011567	0.984088	31356	CH_L_FA	TRUE	reported	1.00004	4.19×10-12	69995	all_pilepsy	TRUE	reported	ZE5J2V	1	TRUE
rs6559752	T	C	T	C	-5.614	0.014718	0.267	NA	FALSE	FALSE	FALSE	l82UWo	0.011285	0.192203	31356	CH_L_FA	TRUE	reported	1.00005	1.98×10-8	69995	all_pilepsy	TRUE	reported	ZE5J2V	1	TRUE
rs2678901	A	G	A	G	6.849	0.002671	0.4048	NA	FALSE	FALSE	FALSE	aZ52wu	0.010016	0.789714	31356	CH_L_ICVF	TRUE	reported	0.99993	7.41×10-12	69995	all_pilepsy	TRUE	reported	ZE5J2V	1	TRUE
rs3740422	C	G	C	G	6.013	0.0046803	0.3455	NA	FALSE	TRUE	TRUE	aZ52wu	0.010337	0.650714	31356	CH_L_ICVF	TRUE	reported	0.999967	1.82×10-9	69995	all_pilepsy	TRUE	reported	ZE5J2V	1	TRUE
rs60055328	C	T	C	T	-6.931	-0.0040426	0.7601	NA	FALSE	FALSE	FALSE	aZ52wu	0.011567	0.726725	31356	CH_L_ICVF	TRUE	reported	1.00004	4.19×10-12	69995	all_pilepsy	TRUE	reported	ZE5J2V	1	TRUE
rs6559752	T	C	T	C	-5.614	-0.00076772	0.267	NA	FALSE	FALSE	FALSE	aZ52wu	0.011287	0.945773	31356	CH_L_ICVF	TRUE	reported	1.00005	1.98×10-8	69995	all_pilepsy	TRUE	reported	ZE5J2V	1	TRUE
rs2678901	A	G	A	G	6.849	0.012978	0.4048	NA	FALSE	FALSE	FALSE	wyEvmG	0.010015	0.195038	31356	CH_L_ISOVF	TRUE	reported	0.99993	7.41×10-12	69995	all_pilepsy	TRUE	reported	ZE5J2V	1	TRUE
rs3740422	C	G	C	G	6.013	-0.0084202	0.3455	NA	FALSE	TRUE	TRUE	wyEvmG	0.010337	0.415317	31356	CH_L_ISOVF	TRUE	reported	0.999967	1.82×10-9	69995	all_pilepsy	TRUE	reported	ZE5J2V	1	TRUE
rs60055328	C	T	C	T	-6.931	0.018836	0.7601	NA	FALSE	FALSE	FALSE	wyEvmG	0.011566	0.103431	31356	CH_L_ISOVF	TRUE	reported	1.00004	4.19×10-12	69995	all_pilepsy	TRUE	reported	ZE5J2V	1	TRUE
rs6559752	T	C	T	C	-5.614	-0.0010802	0.267	NA	FALSE	FALSE	FALSE	wyEvmG	0.011287	0.92376	31356	CH_L_ISOVF	TRUE	reported	1.00005	1.98×10-8	69995	all_pilepsy	TRUE	reported	ZE5J2V	1	TRUE
rs2678901	A	G	A	G	6.849	0.0079664	0.4048	NA	FALSE	FALSE	FALSE	999oS3	0.010016	0.426383	31356	CH_L_MD	TRUE	reported	0.99993	7.41×10-12	69995	all_pilepsy	TRUE	reported	ZE5J2V	1	TRUE
rs3740422	C	G	C	G	6.013	-0.014075	0.3455	NA	FALSE	TRUE	TRUE	999oS3	0.010336	0.173317	31356	CH_L_MD	TRUE	reported	0.999967	1.82×10-9	69995	all_pilepsy	TRUE	reported	ZE5J2V	1	TRUE
rs60055328	C	T	C	T	-6.931	0.016434	0.7601	NA	FALSE	FALSE	FALSE	999oS3	0.011566	0.155367	31356	CH_L_MD	TRUE	reported	1.00004	4.19×10-12	69995	all_pilepsy	TRUE	reported	ZE5J2V	1	TRUE
rs6559752	T	C	T	C	-5.614	-0.0018159	0.267	NA	FALSE	FALSE	FALSE	999oS3	0.011286	0.872176	31356	CH_L_MD	TRUE	reported	1.00005	1.98×10-8	69995	all_pilepsy	TRUE	reported	ZE5J2V	1	TRUE
rs2678901	A	G	A	G	6.849	-0.0074084	0.4048	NA	FALSE	FALSE	FALSE	BBHyOh	0.010016	0.459494	31356	CH_R_FA	TRUE	reported	0.99993	7.41×10-12	69995	all_pilepsy	TRUE	reported	ZE5J2V	1	TRUE
rs3740422	C	G	C	G	6.013	-0.0036018	0.3455	NA	FALSE	TRUE	TRUE	BBHyOh	0.010337	0.727512	31356	CH_R_FA	TRUE	reported	0.999967	1.82×10-9	69995	all_pilepsy	TRUE	reported	ZE5J2V	1	TRUE
rs60055328	C	T	C	T	-6.931	0.0039032	0.7601	NA	FALSE	FALSE	FALSE	BBHyOh	0.011567	0.735783	31356	CH_R_FA	TRUE	reported	1.00004	4.19×10-12	69995	all_pilepsy	TRUE	reported	ZE5J2V	1	TRUE
rs6559752	T	C	T	C	-5.614	0.013991	0.267	NA	FALSE	FALSE	FALSE	BBHyOh	0.011285	0.2151	31356	CH_R_FA	TRUE	reported	1.00005	1.98×10-8	69995	all_pilepsy	TRUE	reported	ZE5J2V	1	TRUE
rs2678901	A	G	A	G	6.849	0.015525	0.4048	NA	FALSE	FALSE	FALSE	qZbcaP	0.010015	0.121127	31356	CH_R_ICVF	TRUE	reported	0.99993	7.41×10-12	69995	all_pilepsy	TRUE	reported	ZE5J2V	1	TRUE
rs3740422	C	G	C	G	6.013	0.0016861	0.3455	NA	FALSE	TRUE	TRUE	qZbcaP	0.010337	0.870428	31356	CH_R_ICVF	TRUE	reported	0.999967	1.82×10-9	69995	all_pilepsy	TRUE	reported	ZE5J2V	1	TRUE
rs60055328	C	T	C	T	-6.931	-0.0015663	0.7601	NA	FALSE	FALSE	FALSE	qZbcaP	0.011567	0.892288	31356	CH_R_ICVF	TRUE	reported	1.00004	4.19×10-12	69995	all_pilepsy	TRUE	reported	ZE5J2V	1	TRUE
rs6559752	T	C	T	C	-5.614	0.0028872	0.267	NA	FALSE	FALSE	FALSE	qZbcaP	0.011287	0.798114	31356	CH_R_ICVF	TRUE	reported	1.00005	1.98×10-8	69995	all_pilepsy	TRUE	reported	ZE5J2V	1	TRUE
rs2678901	A	G	A	G	6.849	-0.0052617	0.4048	NA	FALSE	FALSE	FALSE	5dyYKc	0.010016	0.599349	31356	CH_R_MD	TRUE	reported	0.99993	7.41×10-12	69995	all_pilepsy	TRUE	reported	ZE5J2V	1	TRUE
rs3740422	C	G	C	G	6.013	-0.010907	0.3455	NA	FALSE	TRUE	TRUE	5dyYKc	0.010337	0.291333	31356	CH_R_MD	TRUE	reported	0.999967	1.82×10-9	69995	all_pilepsy	TRUE	reported	ZE5J2V	1	TRUE
rs60055328	C	T	C	T	-6.931	-0.0030692	0.7601	NA	FALSE	FALSE	FALSE	5dyYKc	0.011567	0.790751	31356	CH_R_MD	TRUE	reported	1.00004	4.19×10-12	69995	all_pilepsy	TRUE	reported	ZE5J2V	1	TRUE
rs6559752	T	C	T	C	-5.614	-0.0086773	0.267	NA	FALSE	FALSE	FALSE	5dyYKc	0.011286	0.441977	31356	CH_R_MD	TRUE	reported	1.00005	1.98×10-8	69995	all_pilepsy	TRUE	reported	ZE5J2V	1	TRUE
rs2678901	A	G	A	G	6.849	0.012556	0.4048	NA	FALSE	FALSE	FALSE	DUghaH	0.010015	0.209957	31356	CH_R_OD	TRUE	reported	0.99993	7.41×10-12	69995	all_pilepsy	TRUE	reported	ZE5J2V	1	TRUE
rs3740422	C	G	C	G	6.013	0.0091054	0.3455	NA	FALSE	TRUE	TRUE	DUghaH	0.010337	0.37839	31356	CH_R_OD	TRUE	reported	0.999967	1.82×10-9	69995	all_pilepsy	TRUE	reported	ZE5J2V	1	TRUE
rs60055328	C	T	C	T	-6.931	-0.0084716	0.7601	NA	FALSE	FALSE	FALSE	DUghaH	0.011567	0.463927	31356	CH_R_OD	TRUE	reported	1.00004	4.19×10-12	69995	all_pilepsy	TRUE	reported	ZE5J2V	1	TRUE
rs6559752	T	C	T	C	-5.614	-0.0097317	0.267	NA	FALSE	FALSE	FALSE	DUghaH	0.011287	0.388597	31356	CH_R_OD	TRUE	reported	1.00005	1.98×10-8	69995	all_pilepsy	TRUE	reported	ZE5J2V	1	TRUE
rs2678901	A	G	A	G	6.849	0.0042188	0.4048	NA	FALSE	FALSE	FALSE	GaPV5G	0.0100157	0.673597	31356	CP_L_FA	TRUE	reported	0.99993	7.41×10-12	69995	all_pilepsy	TRUE	reported	ZE5J2V	1	TRUE
rs3740422	C	G	C	G	6.013	0.016621	0.3455	NA	FALSE	TRUE	TRUE	GaPV5G	0.0103369	0.10785	31356	CP_L_FA	TRUE	reported	0.999967	1.82×10-9	69995	all_pilepsy	TRUE	reported	ZE5J2V	1	TRUE
rs60055328	C	T	C	T	-6.931	-0.003643	0.7601	NA	FALSE	FALSE	FALSE	GaPV5G	0.011567	0.752801	31356	CP_L_FA	TRUE	reported	1.00004	4.19×10-12	69995	all_pilepsy	TRUE	reported	ZE5J2V	1	TRUE
rs6559752	T	C	T	C	-5.614	-0.0095578	0.267	NA	FALSE	FALSE	FALSE	GaPV5G	0.0112859	0.397064	31356	CP_L_FA	TRUE	reported	1.00005	1.98×10-8	69995	all_pilepsy	TRUE	reported	ZE5J2V	1	TRUE
rs2678901	A	G	A	G	6.849	0.0078449	0.4048	NA	FALSE	FALSE	FALSE	MU9AVW	0.0100158	0.433481	31356	CP_L_ICVF	TRUE	reported	0.99993	7.41×10-12	69995	all_pilepsy	TRUE	reported	ZE5J2V	1	TRUE
rs3740422	C	G	C	G	6.013	-0.016068	0.3455	NA	FALSE	TRUE	TRUE	MU9AVW	0.0103369	0.12008	31356	CP_L_ICVF	TRUE	reported	0.999967	1.82×10-9	69995	all_pilepsy	TRUE	reported	ZE5J2V	1	TRUE
rs60055328	C	T	C	T	-6.931	0.0069984	0.7601	NA	FALSE	FALSE	FALSE	MU9AVW	0.0115669	0.545155	31356	CP_L_ICVF	TRUE	reported	1.00004	4.19×10-12	69995	all_pilepsy	TRUE	reported	ZE5J2V	1	TRUE
rs6559752	T	C	T	C	-5.614	0.0029385	0.267	NA	FALSE	FALSE	FALSE	MU9AVW	0.0112875	0.794608	31356	CP_L_ICVF	TRUE	reported	1.00005	1.98×10-8	69995	all_pilepsy	TRUE	reported	ZE5J2V	1	TRUE
rs2678901	A	G	A	G	6.849	0.0078531	0.4048	NA	FALSE	FALSE	FALSE	WgJLpI	0.0100157	0.432992	31356	CP_L_ISOVF	TRUE	reported	0.99993	7.41×10-12	69995	all_pilepsy	TRUE	reported	ZE5J2V	1	TRUE
rs3740422	C	G	C	G	6.013	0.0036948	0.3455	NA	FALSE	TRUE	TRUE	WgJLpI	0.0103367	0.720759	31356	CP_L_ISOVF	TRUE	reported	0.999967	1.82×10-9	69995	all_pilepsy	TRUE	reported	ZE5J2V	1	TRUE
rs60055328	C	T	C	T	-6.931	0.011286	0.7601	NA	FALSE	FALSE	FALSE	WgJLpI	0.0115671	0.329215	31356	CP_L_ISOVF	TRUE	reported	1.00004	4.19×10-12	69995	all_pilepsy	TRUE	reported	ZE5J2V	1	TRUE
rs6559752	T	C	T	C	-5.614	0.027368	0.267	NA	FALSE	FALSE	FALSE	WgJLpI	0.0112868	0.0153179	31356	CP_L_ISOVF	TRUE	reported	1.00005	1.98×10-8	69995	all_pilepsy	TRUE	reported	ZE5J2V	1	TRUE
rs2678901	A	G	A	G	6.849	-0.0012722	0.4048	NA	FALSE	FALSE	FALSE	2e7nLm	0.0100161	0.898928	31356	CP_L_MD	TRUE	reported	0.99993	7.41×10-12	69995	all_pilepsy	TRUE	reported	ZE5J2V	1	TRUE
rs3740422	C	G	C	G	6.013	0.013045	0.3455	NA	FALSE	TRUE	TRUE	2e7nLm	0.0103364	0.206933	31356	CP_L_MD	TRUE	reported	0.999967	1.82×10-9	69995	all_pilepsy	TRUE	reported	ZE5J2V	1	TRUE
rs60055328	C	T	C	T	-6.931	0.0007409	0.7601	NA	FALSE	FALSE	FALSE	2e7nLm	0.0115668	0.948927	31356	CP_L_MD	TRUE	reported	1.00004	4.19×10-12	69995	all_pilepsy	TRUE	reported	ZE5J2V	1	TRUE
rs6559752	T	C	T	C	-5.614	0.026408	0.267	NA	FALSE	FALSE	FALSE	2e7nLm	0.0112851	0.0192797	31356	CP_L_MD	TRUE	reported	1.00005	1.98×10-8	69995	all_pilepsy	TRUE	reported	ZE5J2V	1	TRUE
rs2678901	A	G	A	G	6.849	0.0051234	0.4048	NA	FALSE	FALSE	FALSE	OVz4Rn	0.0100157	0.608976	31356	CP_L_MO	TRUE	reported	0.99993	7.41×10-12	69995	all_pilepsy	TRUE	reported	ZE5J2V	1	TRUE
rs3740422	C	G	C	G	6.013	0.027181	0.3455	NA	FALSE	TRUE	TRUE	OVz4Rn	0.010336	0.00854476	31356	CP_L_MO	TRUE	reported	0.999967	1.82×10-9	69995	all_pilepsy	TRUE	reported	ZE5J2V	1	TRUE
rs60055328	C	T	C	T	-6.931	-0.011486	0.7601	NA	FALSE	FALSE	FALSE	OVz4Rn	0.0115669	0.320708	31356	CP_L_MO	TRUE	reported	1.00004	4.19×10-12	69995	all_pilepsy	TRUE	reported	ZE5J2V	1	TRUE
rs6559752	T	C	T	C	-5.614	-0.004729	0.267	NA	FALSE	FALSE	FALSE	OVz4Rn	0.0112862	0.675212	31356	CP_L_MO	TRUE	reported	1.00005	1.98×10-8	69995	all_pilepsy	TRUE	reported	ZE5J2V	1	TRUE
rs2678901	A	G	A	G	6.849	0.0039464	0.4048	NA	FALSE	FALSE	FALSE	6pOCn2	0.0100158	0.69357	31356	CP_L_OD	TRUE	reported	0.99993	7.41×10-12	69995	all_pilepsy	TRUE	reported	ZE5J2V	1	TRUE
rs3740422	C	G	C	G	6.013	-0.030062	0.3455	NA	FALSE	TRUE	TRUE	6pOCn2	0.0103359	0.00363162	31356	CP_L_OD	TRUE	reported	0.999967	1.82×10-9	69995	all_pilepsy	TRUE	reported	ZE5J2V	1	TRUE
rs60055328	C	T	C	T	-6.931	0.0037838	0.7601	NA	FALSE	FALSE	FALSE	6pOCn2	0.0115673	0.743584	31356	CP_L_OD	TRUE	reported	1.00004	4.19×10-12	69995	all_pilepsy	TRUE	reported	ZE5J2V	1	TRUE
rs6559752	T	C	T	C	-5.614	-0.0050062	0.267	NA	FALSE	FALSE	FALSE	6pOCn2	0.0112878	0.6574	31356	CP_L_OD	TRUE	reported	1.00005	1.98×10-8	69995	all_pilepsy	TRUE	reported	ZE5J2V	1	TRUE
rs2678901	A	G	A	G	6.849	0.0017595	0.4048	NA	FALSE	FALSE	FALSE	Rftq2e	0.0100158	0.860552	31356	CP_R_FA	TRUE	reported	0.99993	7.41×10-12	69995	all_pilepsy	TRUE	reported	ZE5J2V	1	TRUE
rs3740422	C	G	C	G	6.013	0.0093571	0.3455	NA	FALSE	TRUE	TRUE	Rftq2e	0.0103369	0.365351	31356	CP_R_FA	TRUE	reported	0.999967	1.82×10-9	69995	all_pilepsy	TRUE	reported	ZE5J2V	1	TRUE
rs60055328	C	T	C	T	-6.931	0.015054	0.7601	NA	FALSE	FALSE	FALSE	Rftq2e	0.0115664	0.193077	31356	CP_R_FA	TRUE	reported	1.00004	4.19×10-12	69995	all_pilepsy	TRUE	reported	ZE5J2V	1	TRUE
rs6559752	T	C	T	C	-5.614	-0.0059986	0.267	NA	FALSE	FALSE	FALSE	Rftq2e	0.0112862	0.595073	31356	CP_R_FA	TRUE	reported	1.00005	1.98×10-8	69995	all_pilepsy	TRUE	reported	ZE5J2V	1	TRUE
rs2678901	A	G	A	G	6.849	0.0083858	0.4048	NA	FALSE	FALSE	FALSE	gYjtvs	0.0100158	0.402448	31356	CP_R_ICVF	TRUE	reported	0.99993	7.41×10-12	69995	all_pilepsy	TRUE	reported	ZE5J2V	1	TRUE
rs3740422	C	G	C	G	6.013	-0.022003	0.3455	NA	FALSE	TRUE	TRUE	gYjtvs	0.0103365	0.0332813	31356	CP_R_ICVF	TRUE	reported	0.999967	1.82×10-9	69995	all_pilepsy	TRUE	reported	ZE5J2V	1	TRUE
rs60055328	C	T	C	T	-6.931	0.013104	0.7601	NA	FALSE	FALSE	FALSE	gYjtvs	0.0115665	0.257247	31356	CP_R_ICVF	TRUE	reported	1.00004	4.19×10-12	69995	all_pilepsy	TRUE	reported	ZE5J2V	1	TRUE
rs6559752	T	C	T	C	-5.614	0.0014932	0.267	NA	FALSE	FALSE	FALSE	gYjtvs	0.0112875	0.894757	31356	CP_R_ICVF	TRUE	reported	1.00005	1.98×10-8	69995	all_pilepsy	TRUE	reported	ZE5J2V	1	TRUE
rs2678901	A	G	A	G	6.849	0.011316	0.4048	NA	FALSE	FALSE	FALSE	QQjGgX	0.0100158	0.258553	31356	CP_R_MD	TRUE	reported	0.99993	7.41×10-12	69995	all_pilepsy	TRUE	reported	ZE5J2V	1	TRUE
rs3740422	C	G	C	G	6.013	0.013472	0.3455	NA	FALSE	TRUE	TRUE	QQjGgX	0.0103365	0.19246	31356	CP_R_MD	TRUE	reported	0.999967	1.82×10-9	69995	all_pilepsy	TRUE	reported	ZE5J2V	1	TRUE
rs60055328	C	T	C	T	-6.931	-0.012274	0.7601	NA	FALSE	FALSE	FALSE	QQjGgX	0.0115672	0.288642	31356	CP_R_MD	TRUE	reported	1.00004	4.19×10-12	69995	all_pilepsy	TRUE	reported	ZE5J2V	1	TRUE
rs6559752	T	C	T	C	-5.614	0.02356	0.267	NA	FALSE	FALSE	FALSE	QQjGgX	0.0112854	0.0368299	31356	CP_R_MD	TRUE	reported	1.00005	1.98×10-8	69995	all_pilepsy	TRUE	reported	ZE5J2V	1	TRUE
rs2678901	A	G	A	G	6.849	0.001116	0.4048	NA	FALSE	FALSE	FALSE	yYjCRt	0.0100161	0.911282	31356	CP_R_MO	TRUE	reported	0.99993	7.41×10-12	69995	all_pilepsy	TRUE	reported	ZE5J2V	1	TRUE
rs3740422	C	G	C	G	6.013	0.026097	0.3455	NA	FALSE	TRUE	TRUE	yYjCRt	0.010336	0.0115744	31356	CP_R_MO	TRUE	reported	0.999967	1.82×10-9	69995	all_pilepsy	TRUE	reported	ZE5J2V	1	TRUE
rs60055328	C	T	C	T	-6.931	-0.0043949	0.7601	NA	FALSE	FALSE	FALSE	yYjCRt	0.0115669	0.703979	31356	CP_R_MO	TRUE	reported	1.00004	4.19×10-12	69995	all_pilepsy	TRUE	reported	ZE5J2V	1	TRUE
rs6559752	T	C	T	C	-5.614	0.0013844	0.267	NA	FALSE	FALSE	FALSE	yYjCRt	0.0112863	0.902375	31356	CP_R_MO	TRUE	reported	1.00005	1.98×10-8	69995	all_pilepsy	TRUE	reported	ZE5J2V	1	TRUE
rs2678901	A	G	A	G	6.849	-0.0024475	0.4048	NA	FALSE	FALSE	FALSE	0EwKIs	0.0100159	0.806951	31356	CP_R_OD	TRUE	reported	0.99993	7.41×10-12	69995	all_pilepsy	TRUE	reported	ZE5J2V	1	TRUE
rs3740422	C	G	C	G	6.013	-0.021736	0.3455	NA	FALSE	TRUE	TRUE	0EwKIs	0.0103366	0.0354813	31356	CP_R_OD	TRUE	reported	0.999967	1.82×10-9	69995	all_pilepsy	TRUE	reported	ZE5J2V	1	TRUE
rs60055328	C	T	C	T	-6.931	-0.0071838	0.7601	NA	FALSE	FALSE	FALSE	0EwKIs	0.0115671	0.534564	31356	CP_R_OD	TRUE	reported	1.00004	4.19×10-12	69995	all_pilepsy	TRUE	reported	ZE5J2V	1	TRUE
rs6559752	T	C	T	C	-5.614	-0.0089388	0.267	NA	FALSE	FALSE	FALSE	0EwKIs	0.0112876	0.42841	31356	CP_R_OD	TRUE	reported	1.00005	1.98×10-8	69995	all_pilepsy	TRUE	reported	ZE5J2V	1	TRUE
rs2678901	A	G	A	G	6.849	-0.0019729	0.4048	NA	FALSE	FALSE	FALSE	PnHqR9	0.0100159	0.843846	31356	CST_L_ISOVF	TRUE	reported	0.99993	7.41×10-12	69995	all_pilepsy	TRUE	reported	ZE5J2V	1	TRUE
rs3740422	C	G	C	G	6.013	0.015323	0.3455	NA	FALSE	TRUE	TRUE	PnHqR9	0.010337	0.138248	31356	CST_L_ISOVF	TRUE	reported	0.999967	1.82×10-9	69995	all_pilepsy	TRUE	reported	ZE5J2V	1	TRUE
rs60055328	C	T	C	T	-6.931	-0.012636	0.7601	NA	FALSE	FALSE	FALSE	PnHqR9	0.0115666	0.274631	31356	CST_L_ISOVF	TRUE	reported	1.00004	4.19×10-12	69995	all_pilepsy	TRUE	reported	ZE5J2V	1	TRUE
rs6559752	T	C	T	C	-5.614	0.011613	0.267	NA	FALSE	FALSE	FALSE	PnHqR9	0.011288	0.303578	31356	CST_L_ISOVF	TRUE	reported	1.00005	1.98×10-8	69995	all_pilepsy	TRUE	reported	ZE5J2V	1	TRUE
rs2678901	A	G	A	G	6.849	-0.00069764	0.4048	NA	FALSE	FALSE	FALSE	2WowxC	0.0100159	0.94447	31356	CST_L_MD	TRUE	reported	0.99993	7.41×10-12	69995	all_pilepsy	TRUE	reported	ZE5J2V	1	TRUE
rs3740422	C	G	C	G	6.013	0.018962	0.3455	NA	FALSE	TRUE	TRUE	2WowxC	0.0103361	0.0665733	31356	CST_L_MD	TRUE	reported	0.999967	1.82×10-9	69995	all_pilepsy	TRUE	reported	ZE5J2V	1	TRUE
rs60055328	C	T	C	T	-6.931	-0.011444	0.7601	NA	FALSE	FALSE	FALSE	2WowxC	0.0115667	0.322471	31356	CST_L_MD	TRUE	reported	1.00004	4.19×10-12	69995	all_pilepsy	TRUE	reported	ZE5J2V	1	TRUE
rs6559752	T	C	T	C	-5.614	0.014113	0.267	NA	FALSE	FALSE	FALSE	2WowxC	0.0112858	0.211115	31356	CST_L_MD	TRUE	reported	1.00005	1.98×10-8	69995	all_pilepsy	TRUE	reported	ZE5J2V	1	TRUE
rs2678901	A	G	A	G	6.849	0.0060451	0.4048	NA	FALSE	FALSE	FALSE	t8dc1d	0.0100157	0.546135	31356	CST_L_OD	TRUE	reported	0.99993	7.41×10-12	69995	all_pilepsy	TRUE	reported	ZE5J2V	1	TRUE
rs3740422	C	G	C	G	6.013	-0.009609	0.3455	NA	FALSE	TRUE	TRUE	t8dc1d	0.0103368	0.352582	31356	CST_L_OD	TRUE	reported	0.999967	1.82×10-9	69995	all_pilepsy	TRUE	reported	ZE5J2V	1	TRUE
rs60055328	C	T	C	T	-6.931	-0.020545	0.7601	NA	FALSE	FALSE	FALSE	t8dc1d	0.0115669	0.0757007	31356	CST_L_OD	TRUE	reported	1.00004	4.19×10-12	69995	all_pilepsy	TRUE	reported	ZE5J2V	1	TRUE
rs6559752	T	C	T	C	-5.614	0.0066955	0.267	NA	FALSE	FALSE	FALSE	t8dc1d	0.0112874	0.553057	31356	CST_L_OD	TRUE	reported	1.00005	1.98×10-8	69995	all_pilepsy	TRUE	reported	ZE5J2V	1	TRUE
rs2678901	A	G	A	G	6.849	0.005354	0.4048	NA	FALSE	FALSE	FALSE	orShF7	0.0100157	0.592953	31356	CST_R_FA	TRUE	reported	0.99993	7.41×10-12	69995	all_pilepsy	TRUE	reported	ZE5J2V	1	TRUE
rs3740422	C	G	C	G	6.013	-0.0047138	0.3455	NA	FALSE	TRUE	TRUE	orShF7	0.010337	0.648381	31356	CST_R_FA	TRUE	reported	0.999967	1.82×10-9	69995	all_pilepsy	TRUE	reported	ZE5J2V	1	TRUE
rs60055328	C	T	C	T	-6.931	0.029057	0.7601	NA	FALSE	FALSE	FALSE	orShF7	0.0115663	0.0119978	31356	CST_R_FA	TRUE	reported	1.00004	4.19×10-12	69995	all_pilepsy	TRUE	reported	ZE5J2V	1	TRUE
rs6559752	T	C	T	C	-5.614	-0.0042702	0.267	NA	FALSE	FALSE	FALSE	orShF7	0.0112861	0.705164	31356	CST_R_FA	TRUE	reported	1.00005	1.98×10-8	69995	all_pilepsy	TRUE	reported	ZE5J2V	1	TRUE
rs2678901	A	G	A	G	6.849	-0.004138	0.4048	NA	FALSE	FALSE	FALSE	Gv78yR	0.0100159	0.679501	31356	CST_R_ISOCF	TRUE	reported	0.99993	7.41×10-12	69995	all_pilepsy	TRUE	reported	ZE5J2V	1	TRUE
rs3740422	C	G	C	G	6.013	0.022907	0.3455	NA	FALSE	TRUE	TRUE	Gv78yR	0.0103364	0.0266809	31356	CST_R_ISOCF	TRUE	reported	0.999967	1.82×10-9	69995	all_pilepsy	TRUE	reported	ZE5J2V	1	TRUE
rs60055328	C	T	C	T	-6.931	-0.018005	0.7601	NA	FALSE	FALSE	FALSE	Gv78yR	0.0115668	0.119564	31356	CST_R_ISOCF	TRUE	reported	1.00004	4.19×10-12	69995	all_pilepsy	TRUE	reported	ZE5J2V	1	TRUE
rs6559752	T	C	T	C	-5.614	0.0035316	0.267	NA	FALSE	FALSE	FALSE	Gv78yR	0.0112878	0.75438	31356	CST_R_ISOCF	TRUE	reported	1.00005	1.98×10-8	69995	all_pilepsy	TRUE	reported	ZE5J2V	1	TRUE
rs2678901	A	G	A	G	6.849	-0.0033275	0.4048	NA	FALSE	FALSE	FALSE	7aYPNn	0.010016	0.739724	31356	CST_R_MD	TRUE	reported	0.99993	7.41×10-12	69995	all_pilepsy	TRUE	reported	ZE5J2V	1	TRUE
rs3740422	C	G	C	G	6.013	0.029979	0.3455	NA	FALSE	TRUE	TRUE	7aYPNn	0.010336	0.00372649	31356	CST_R_MD	TRUE	reported	0.999967	1.82×10-9	69995	all_pilepsy	TRUE	reported	ZE5J2V	1	TRUE
rs60055328	C	T	C	T	-6.931	-0.012569	0.7601	NA	FALSE	FALSE	FALSE	7aYPNn	0.0115669	0.277198	31356	CST_R_MD	TRUE	reported	1.00004	4.19×10-12	69995	all_pilepsy	TRUE	reported	ZE5J2V	1	TRUE
rs6559752	T	C	T	C	-5.614	0.0028436	0.267	NA	FALSE	FALSE	FALSE	7aYPNn	0.011286	0.801073	31356	CST_R_MD	TRUE	reported	1.00005	1.98×10-8	69995	all_pilepsy	TRUE	reported	ZE5J2V	1	TRUE
rs2678901	A	G	A	G	6.849	-0.014173	0.4048	NA	FALSE	FALSE	FALSE	N6k8Uu	0.010015	0.157051	31356	EC_L_FA	TRUE	reported	0.99993	7.41×10-12	69995	all_pilepsy	TRUE	reported	ZE5J2V	1	TRUE
rs3740422	C	G	C	G	6.013	-0.010651	0.3455	NA	FALSE	TRUE	TRUE	N6k8Uu	0.010337	0.302817	31356	EC_L_FA	TRUE	reported	0.999967	1.82×10-9	69995	all_pilepsy	TRUE	reported	ZE5J2V	1	TRUE
rs60055328	C	T	C	T	-6.931	0.0086178	0.7601	NA	FALSE	FALSE	FALSE	N6k8Uu	0.011567	0.456247	31356	EC_L_FA	TRUE	reported	1.00004	4.19×10-12	69995	all_pilepsy	TRUE	reported	ZE5J2V	1	TRUE
rs6559752	T	C	T	C	-5.614	0.013727	0.267	NA	FALSE	FALSE	FALSE	N6k8Uu	0.011285	0.223867	31356	EC_L_FA	TRUE	reported	1.00005	1.98×10-8	69995	all_pilepsy	TRUE	reported	ZE5J2V	1	TRUE
rs2678901	A	G	A	G	6.849	-0.0076252	0.4048	NA	FALSE	FALSE	FALSE	F6AXkT	0.010016	0.446468	31356	EC_L_ICVF	TRUE	reported	0.99993	7.41×10-12	69995	all_pilepsy	TRUE	reported	ZE5J2V	1	TRUE
rs3740422	C	G	C	G	6.013	-0.0044811	0.3455	NA	FALSE	TRUE	TRUE	F6AXkT	0.010337	0.664645	31356	EC_L_ICVF	TRUE	reported	0.999967	1.82×10-9	69995	all_pilepsy	TRUE	reported	ZE5J2V	1	TRUE
rs60055328	C	T	C	T	-6.931	0.011434	0.7601	NA	FALSE	FALSE	FALSE	F6AXkT	0.011567	0.322894	31356	EC_L_ICVF	TRUE	reported	1.00004	4.19×10-12	69995	all_pilepsy	TRUE	reported	ZE5J2V	1	TRUE
rs6559752	T	C	T	C	-5.614	0.014105	0.267	NA	FALSE	FALSE	FALSE	F6AXkT	0.011287	0.211427	31356	EC_L_ICVF	TRUE	reported	1.00005	1.98×10-8	69995	all_pilepsy	TRUE	reported	ZE5J2V	1	TRUE
rs2678901	A	G	A	G	6.849	0.014732	0.4048	NA	FALSE	FALSE	FALSE	iJ8Kfx	0.010015	0.141306	31356	EC_L_ISOVF	TRUE	reported	0.99993	7.41×10-12	69995	all_pilepsy	TRUE	reported	ZE5J2V	1	TRUE
rs3740422	C	G	C	G	6.013	0.00044175	0.3455	NA	FALSE	TRUE	TRUE	iJ8Kfx	0.010337	0.965913	31356	EC_L_ISOVF	TRUE	reported	0.999967	1.82×10-9	69995	all_pilepsy	TRUE	reported	ZE5J2V	1	TRUE
rs60055328	C	T	C	T	-6.931	-0.0035238	0.7601	NA	FALSE	FALSE	FALSE	iJ8Kfx	0.011567	0.760641	31356	EC_L_ISOVF	TRUE	reported	1.00004	4.19×10-12	69995	all_pilepsy	TRUE	reported	ZE5J2V	1	TRUE
rs6559752	T	C	T	C	-5.614	0.023917	0.267	NA	FALSE	FALSE	FALSE	iJ8Kfx	0.011286	0.0340879	31356	EC_L_ISOVF	TRUE	reported	1.00005	1.98×10-8	69995	all_pilepsy	TRUE	reported	ZE5J2V	1	TRUE
rs2678901	A	G	A	G	6.849	0.0079066	0.4048	NA	FALSE	FALSE	FALSE	ry90JJ	0.010016	0.429873	31356	EC_L_MD	TRUE	reported	0.99993	7.41×10-12	69995	all_pilepsy	TRUE	reported	ZE5J2V	1	TRUE
rs3740422	C	G	C	G	6.013	0.0023554	0.3455	NA	FALSE	TRUE	TRUE	ry90JJ	0.010337	0.819757	31356	EC_L_MD	TRUE	reported	0.999967	1.82×10-9	69995	all_pilepsy	TRUE	reported	ZE5J2V	1	TRUE
rs60055328	C	T	C	T	-6.931	-0.014547	0.7601	NA	FALSE	FALSE	FALSE	ry90JJ	0.011566	0.208502	31356	EC_L_MD	TRUE	reported	1.00004	4.19×10-12	69995	all_pilepsy	TRUE	reported	ZE5J2V	1	TRUE
rs6559752	T	C	T	C	-5.614	0.0053445	0.267	NA	FALSE	FALSE	FALSE	ry90JJ	0.011286	0.635814	31356	EC_L_MD	TRUE	reported	1.00005	1.98×10-8	69995	all_pilepsy	TRUE	reported	ZE5J2V	1	TRUE
rs2678901	A	G	A	G	6.849	0.0089469	0.4048	NA	FALSE	FALSE	FALSE	vF2M62	0.010016	0.371706	31356	EC_L_MO	TRUE	reported	0.99993	7.41×10-12	69995	all_pilepsy	TRUE	reported	ZE5J2V	1	TRUE
rs3740422	C	G	C	G	6.013	-0.020663	0.3455	NA	FALSE	TRUE	TRUE	vF2M62	0.010336	0.0456037	31356	EC_L_MO	TRUE	reported	0.999967	1.82×10-9	69995	all_pilepsy	TRUE	reported	ZE5J2V	1	TRUE
rs60055328	C	T	C	T	-6.931	0.010554	0.7601	NA	FALSE	FALSE	FALSE	vF2M62	0.011567	0.361535	31356	EC_L_MO	TRUE	reported	1.00004	4.19×10-12	69995	all_pilepsy	TRUE	reported	ZE5J2V	1	TRUE
rs6559752	T	C	T	C	-5.614	-0.013137	0.267	NA	FALSE	FALSE	FALSE	vF2M62	0.011285	0.244399	31356	EC_L_MO	TRUE	reported	1.00005	1.98×10-8	69995	all_pilepsy	TRUE	reported	ZE5J2V	1	TRUE
rs2678901	A	G	A	G	6.849	0.0043057	0.4048	NA	FALSE	FALSE	FALSE	zMG2Sr	0.010016	0.667283	31356	EC_L_OD	TRUE	reported	0.99993	7.41×10-12	69995	all_pilepsy	TRUE	reported	ZE5J2V	1	TRUE
rs3740422	C	G	C	G	6.013	0.016387	0.3455	NA	FALSE	TRUE	TRUE	zMG2Sr	0.010336	0.112896	31356	EC_L_OD	TRUE	reported	0.999967	1.82×10-9	69995	all_pilepsy	TRUE	reported	ZE5J2V	1	TRUE
rs60055328	C	T	C	T	-6.931	0.0035085	0.7601	NA	FALSE	FALSE	FALSE	zMG2Sr	0.011567	0.761658	31356	EC_L_OD	TRUE	reported	1.00004	4.19×10-12	69995	all_pilepsy	TRUE	reported	ZE5J2V	1	TRUE
rs6559752	T	C	T	C	-5.614	-0.009183	0.267	NA	FALSE	FALSE	FALSE	zMG2Sr	0.011287	0.415901	31356	EC_L_OD	TRUE	reported	1.00005	1.98×10-8	69995	all_pilepsy	TRUE	reported	ZE5J2V	1	TRUE
rs2678901	A	G	A	G	6.849	-0.017136	0.4048	NA	FALSE	FALSE	FALSE	gI5m1j	0.010015	0.0870763	31356	EC_R_FA	TRUE	reported	0.99993	7.41×10-12	69995	all_pilepsy	TRUE	reported	ZE5J2V	1	TRUE
rs3740422	C	G	C	G	6.013	-0.0084895	0.3455	NA	FALSE	TRUE	TRUE	gI5m1j	0.010337	0.411481	31356	EC_R_FA	TRUE	reported	0.999967	1.82×10-9	69995	all_pilepsy	TRUE	reported	ZE5J2V	1	TRUE
rs60055328	C	T	C	T	-6.931	0.0057609	0.7601	NA	FALSE	FALSE	FALSE	gI5m1j	0.011567	0.618443	31356	EC_R_FA	TRUE	reported	1.00004	4.19×10-12	69995	all_pilepsy	TRUE	reported	ZE5J2V	1	TRUE
rs6559752	T	C	T	C	-5.614	0.0066452	0.267	NA	FALSE	FALSE	FALSE	gI5m1j	0.011286	0.555994	31356	EC_R_FA	TRUE	reported	1.00005	1.98×10-8	69995	all_pilepsy	TRUE	reported	ZE5J2V	1	TRUE
rs2678901	A	G	A	G	6.849	-0.0064542	0.4048	NA	FALSE	FALSE	FALSE	OaWHYu	0.010016	0.519314	31356	EC_R_ICVF	TRUE	reported	0.99993	7.41×10-12	69995	all_pilepsy	TRUE	reported	ZE5J2V	1	TRUE
rs3740422	C	G	C	G	6.013	-0.0045525	0.3455	NA	FALSE	TRUE	TRUE	OaWHYu	0.010337	0.659645	31356	EC_R_ICVF	TRUE	reported	0.999967	1.82×10-9	69995	all_pilepsy	TRUE	reported	ZE5J2V	1	TRUE
rs60055328	C	T	C	T	-6.931	0.0045642	0.7601	NA	FALSE	FALSE	FALSE	OaWHYu	0.011567	0.693154	31356	EC_R_ICVF	TRUE	reported	1.00004	4.19×10-12	69995	all_pilepsy	TRUE	reported	ZE5J2V	1	TRUE
rs6559752	T	C	T	C	-5.614	0.010709	0.267	NA	FALSE	FALSE	FALSE	OaWHYu	0.011287	0.342752	31356	EC_R_ICVF	TRUE	reported	1.00005	1.98×10-8	69995	all_pilepsy	TRUE	reported	ZE5J2V	1	TRUE
rs2678901	A	G	A	G	6.849	0.01407	0.4048	NA	FALSE	FALSE	FALSE	fwipCo	0.010015	0.16007	31356	EC_R_ISOVF	TRUE	reported	0.99993	7.41×10-12	69995	all_pilepsy	TRUE	reported	ZE5J2V	1	TRUE
rs3740422	C	G	C	G	6.013	-0.0015245	0.3455	NA	FALSE	TRUE	TRUE	fwipCo	0.010337	0.882757	31356	EC_R_ISOVF	TRUE	reported	0.999967	1.82×10-9	69995	all_pilepsy	TRUE	reported	ZE5J2V	1	TRUE
rs60055328	C	T	C	T	-6.931	0.0040633	0.7601	NA	FALSE	FALSE	FALSE	fwipCo	0.011567	0.725371	31356	EC_R_ISOVF	TRUE	reported	1.00004	4.19×10-12	69995	all_pilepsy	TRUE	reported	ZE5J2V	1	TRUE
rs6559752	T	C	T	C	-5.614	0.027398	0.267	NA	FALSE	FALSE	FALSE	fwipCo	0.011286	0.015209	31356	EC_R_ISOVF	TRUE	reported	1.00005	1.98×10-8	69995	all_pilepsy	TRUE	reported	ZE5J2V	1	TRUE
rs2678901	A	G	A	G	6.849	0.0067983	0.4048	NA	FALSE	FALSE	FALSE	7RLAm5	0.010016	0.49729	31356	EC_R_MD	TRUE	reported	0.99993	7.41×10-12	69995	all_pilepsy	TRUE	reported	ZE5J2V	1	TRUE
rs3740422	C	G	C	G	6.013	0.0027211	0.3455	NA	FALSE	TRUE	TRUE	7RLAm5	0.010337	0.792374	31356	EC_R_MD	TRUE	reported	0.999967	1.82×10-9	69995	all_pilepsy	TRUE	reported	ZE5J2V	1	TRUE
rs60055328	C	T	C	T	-6.931	-0.010737	0.7601	NA	FALSE	FALSE	FALSE	7RLAm5	0.011567	0.353248	31356	EC_R_MD	TRUE	reported	1.00004	4.19×10-12	69995	all_pilepsy	TRUE	reported	ZE5J2V	1	TRUE
rs6559752	T	C	T	C	-5.614	0.01704	0.267	NA	FALSE	FALSE	FALSE	7RLAm5	0.011285	0.131084	31356	EC_R_MD	TRUE	reported	1.00005	1.98×10-8	69995	all_pilepsy	TRUE	reported	ZE5J2V	1	TRUE
rs2678901	A	G	A	G	6.849	0.011524	0.4048	NA	FALSE	FALSE	FALSE	vWC6W2	0.010015	0.249891	31356	EC_R_MO	TRUE	reported	0.99993	7.41×10-12	69995	all_pilepsy	TRUE	reported	ZE5J2V	1	TRUE
rs3740422	C	G	C	G	6.013	-0.013113	0.3455	NA	FALSE	TRUE	TRUE	vWC6W2	0.010336	0.204588	31356	EC_R_MO	TRUE	reported	0.999967	1.82×10-9	69995	all_pilepsy	TRUE	reported	ZE5J2V	1	TRUE
rs60055328	C	T	C	T	-6.931	0.010853	0.7601	NA	FALSE	FALSE	FALSE	vWC6W2	0.011567	0.348113	31356	EC_R_MO	TRUE	reported	1.00004	4.19×10-12	69995	all_pilepsy	TRUE	reported	ZE5J2V	1	TRUE
rs6559752	T	C	T	C	-5.614	-0.018242	0.267	NA	FALSE	FALSE	FALSE	vWC6W2	0.011285	0.106018	31356	EC_R_MO	TRUE	reported	1.00005	1.98×10-8	69995	all_pilepsy	TRUE	reported	ZE5J2V	1	TRUE
rs2678901	A	G	A	G	6.849	0.0088676	0.4048	NA	FALSE	FALSE	FALSE	3aVSXD	0.010016	0.375959	31356	EC_R_OD	TRUE	reported	0.99993	7.41×10-12	69995	all_pilepsy	TRUE	reported	ZE5J2V	1	TRUE
rs3740422	C	G	C	G	6.013	0.012377	0.3455	NA	FALSE	TRUE	TRUE	3aVSXD	0.010336	0.231148	31356	EC_R_OD	TRUE	reported	0.999967	1.82×10-9	69995	all_pilepsy	TRUE	reported	ZE5J2V	1	TRUE
rs60055328	C	T	C	T	-6.931	0.00033462	0.7601	NA	FALSE	FALSE	FALSE	3aVSXD	0.011567	0.976922	31356	EC_R_OD	TRUE	reported	1.00004	4.19×10-12	69995	all_pilepsy	TRUE	reported	ZE5J2V	1	TRUE
rs6559752	T	C	T	C	-5.614	-0.009017	0.267	NA	FALSE	FALSE	FALSE	3aVSXD	0.011287	0.424375	31356	EC_R_OD	TRUE	reported	1.00005	1.98×10-8	69995	all_pilepsy	TRUE	reported	ZE5J2V	1	TRUE
rs2678901	A	G	A	G	6.849	0.021794	0.4048	NA	FALSE	FALSE	FALSE	zT4W1z	0.010015	0.0295461	31356	FMA_FA	TRUE	reported	0.99993	7.41×10-12	69995	all_pilepsy	TRUE	reported	ZE5J2V	1	TRUE
rs3740422	C	G	C	G	6.013	-0.0026964	0.3455	NA	FALSE	TRUE	TRUE	zT4W1z	0.010337	0.7942	31356	FMA_FA	TRUE	reported	0.999967	1.82×10-9	69995	all_pilepsy	TRUE	reported	ZE5J2V	1	TRUE
rs60055328	C	T	C	T	-6.931	0.0068983	0.7601	NA	FALSE	FALSE	FALSE	zT4W1z	0.011567	0.550922	31356	FMA_FA	TRUE	reported	1.00004	4.19×10-12	69995	all_pilepsy	TRUE	reported	ZE5J2V	1	TRUE
rs6559752	T	C	T	C	-5.614	-0.0068394	0.267	NA	FALSE	FALSE	FALSE	zT4W1z	0.011286	0.544503	31356	FMA_FA	TRUE	reported	1.00005	1.98×10-8	69995	all_pilepsy	TRUE	reported	ZE5J2V	1	TRUE
rs2678901	A	G	A	G	6.849	0.012041	0.4048	NA	FALSE	FALSE	FALSE	4NKlR0	0.010015	0.229266	31356	FMA_ICVF	TRUE	reported	0.99993	7.41×10-12	69995	all_pilepsy	TRUE	reported	ZE5J2V	1	TRUE
rs3740422	C	G	C	G	6.013	-0.0046396	0.3455	NA	FALSE	TRUE	TRUE	4NKlR0	0.010337	0.653552	31356	FMA_ICVF	TRUE	reported	0.999967	1.82×10-9	69995	all_pilepsy	TRUE	reported	ZE5J2V	1	TRUE
rs60055328	C	T	C	T	-6.931	0.0071706	0.7601	NA	FALSE	FALSE	FALSE	4NKlR0	0.011567	0.535316	31356	FMA_ICVF	TRUE	reported	1.00004	4.19×10-12	69995	all_pilepsy	TRUE	reported	ZE5J2V	1	TRUE
rs6559752	T	C	T	C	-5.614	0.00087422	0.267	NA	FALSE	FALSE	FALSE	4NKlR0	0.011287	0.938266	31356	FMA_ICVF	TRUE	reported	1.00005	1.98×10-8	69995	all_pilepsy	TRUE	reported	ZE5J2V	1	TRUE
rs2678901	A	G	A	G	6.849	-0.023644	0.4048	NA	FALSE	FALSE	FALSE	zG6wmi	0.010014	0.0182348	31356	FMA_ISOVF	TRUE	reported	0.99993	7.41×10-12	69995	all_pilepsy	TRUE	reported	ZE5J2V	1	TRUE
rs3740422	C	G	C	G	6.013	-0.0033128	0.3455	NA	FALSE	TRUE	TRUE	zG6wmi	0.010337	0.7486	31356	FMA_ISOVF	TRUE	reported	0.999967	1.82×10-9	69995	all_pilepsy	TRUE	reported	ZE5J2V	1	TRUE
rs60055328	C	T	C	T	-6.931	-0.024159	0.7601	NA	FALSE	FALSE	FALSE	zG6wmi	0.011566	0.0367367	31356	FMA_ISOVF	TRUE	reported	1.00004	4.19×10-12	69995	all_pilepsy	TRUE	reported	ZE5J2V	1	TRUE
rs6559752	T	C	T	C	-5.614	0.025939	0.267	NA	FALSE	FALSE	FALSE	zG6wmi	0.011286	0.0215526	31356	FMA_ISOVF	TRUE	reported	1.00005	1.98×10-8	69995	all_pilepsy	TRUE	reported	ZE5J2V	1	TRUE
rs2678901	A	G	A	G	6.849	-0.025545	0.4048	NA	FALSE	FALSE	FALSE	pG11Tt	0.010014	0.0107523	31356	FMA_MD	TRUE	reported	0.99993	7.41×10-12	69995	all_pilepsy	TRUE	reported	ZE5J2V	1	TRUE
rs3740422	C	G	C	G	6.013	-0.00037748	0.3455	NA	FALSE	TRUE	TRUE	pG11Tt	0.010337	0.97087	31356	FMA_MD	TRUE	reported	0.999967	1.82×10-9	69995	all_pilepsy	TRUE	reported	ZE5J2V	1	TRUE
rs60055328	C	T	C	T	-6.931	-0.021144	0.7601	NA	FALSE	FALSE	FALSE	pG11Tt	0.011566	0.0675461	31356	FMA_MD	TRUE	reported	1.00004	4.19×10-12	69995	all_pilepsy	TRUE	reported	ZE5J2V	1	TRUE
rs6559752	T	C	T	C	-5.614	0.02091	0.267	NA	FALSE	FALSE	FALSE	pG11Tt	0.011285	0.0639146	31356	FMA_MD	TRUE	reported	1.00005	1.98×10-8	69995	all_pilepsy	TRUE	reported	ZE5J2V	1	TRUE
rs2678901	A	G	A	G	6.849	-0.0019156	0.4048	NA	FALSE	FALSE	FALSE	1m34PW	0.010016	0.848323	31356	FMA_MO	TRUE	reported	0.99993	7.41×10-12	69995	all_pilepsy	TRUE	reported	ZE5J2V	1	TRUE
rs3740422	C	G	C	G	6.013	-0.0034123	0.3455	NA	FALSE	TRUE	TRUE	1m34PW	0.010337	0.741327	31356	FMA_MO	TRUE	reported	0.999967	1.82×10-9	69995	all_pilepsy	TRUE	reported	ZE5J2V	1	TRUE
rs60055328	C	T	C	T	-6.931	0.0078738	0.7601	NA	FALSE	FALSE	FALSE	1m34PW	0.011567	0.496044	31356	FMA_MO	TRUE	reported	1.00004	4.19×10-12	69995	all_pilepsy	TRUE	reported	ZE5J2V	1	TRUE
rs6559752	T	C	T	C	-5.614	-0.0069374	0.267	NA	FALSE	FALSE	FALSE	1m34PW	0.011286	0.538753	31356	FMA_MO	TRUE	reported	1.00005	1.98×10-8	69995	all_pilepsy	TRUE	reported	ZE5J2V	1	TRUE
rs2678901	A	G	A	G	6.849	-0.019684	0.4048	NA	FALSE	FALSE	FALSE	Nh3zjm	0.010015	0.0493742	31356	FMA_OD	TRUE	reported	0.99993	7.41×10-12	69995	all_pilepsy	TRUE	reported	ZE5J2V	1	TRUE
rs3740422	C	G	C	G	6.013	0.0025411	0.3455	NA	FALSE	TRUE	TRUE	Nh3zjm	0.010337	0.805814	31356	FMA_OD	TRUE	reported	0.999967	1.82×10-9	69995	all_pilepsy	TRUE	reported	ZE5J2V	1	TRUE
rs60055328	C	T	C	T	-6.931	0.0031886	0.7601	NA	FALSE	FALSE	FALSE	Nh3zjm	0.011567	0.782817	31356	FMA_OD	TRUE	reported	1.00004	4.19×10-12	69995	all_pilepsy	TRUE	reported	ZE5J2V	1	TRUE
rs6559752	T	C	T	C	-5.614	0.00040714	0.267	NA	FALSE	FALSE	FALSE	Nh3zjm	0.011287	0.971228	31356	FMA_OD	TRUE	reported	1.00005	1.98×10-8	69995	all_pilepsy	TRUE	reported	ZE5J2V	1	TRUE
rs2678901	A	G	A	G	6.849	-0.013374	0.4048	NA	FALSE	FALSE	FALSE	KiVEQb	0.010015	0.181757	31356	FMI_FA	TRUE	reported	0.99993	7.41×10-12	69995	all_pilepsy	TRUE	reported	ZE5J2V	1	TRUE
rs3740422	C	G	C	G	6.013	-0.0015405	0.3455	NA	FALSE	TRUE	TRUE	KiVEQb	0.010337	0.881532	31356	FMI_FA	TRUE	reported	0.999967	1.82×10-9	69995	all_pilepsy	TRUE	reported	ZE5J2V	1	TRUE
rs60055328	C	T	C	T	-6.931	-0.01035	0.7601	NA	FALSE	FALSE	FALSE	KiVEQb	0.011567	0.370886	31356	FMI_FA	TRUE	reported	1.00004	4.19×10-12	69995	all_pilepsy	TRUE	reported	ZE5J2V	1	TRUE
rs6559752	T	C	T	C	-5.614	0.010398	0.267	NA	FALSE	FALSE	FALSE	KiVEQb	0.011286	0.356895	31356	FMI_FA	TRUE	reported	1.00005	1.98×10-8	69995	all_pilepsy	TRUE	reported	ZE5J2V	1	TRUE
rs2678901	A	G	A	G	6.849	-0.0078599	0.4048	NA	FALSE	FALSE	FALSE	LVvEjD	0.010016	0.432603	31356	FMI_ICVF	TRUE	reported	0.99993	7.41×10-12	69995	all_pilepsy	TRUE	reported	ZE5J2V	1	TRUE
rs3740422	C	G	C	G	6.013	0.003961	0.3455	NA	FALSE	TRUE	TRUE	LVvEjD	0.010337	0.701585	31356	FMI_ICVF	TRUE	reported	0.999967	1.82×10-9	69995	all_pilepsy	TRUE	reported	ZE5J2V	1	TRUE
rs60055328	C	T	C	T	-6.931	0.002215	0.7601	NA	FALSE	FALSE	FALSE	LVvEjD	0.011567	0.848141	31356	FMI_ICVF	TRUE	reported	1.00004	4.19×10-12	69995	all_pilepsy	TRUE	reported	ZE5J2V	1	TRUE
rs6559752	T	C	T	C	-5.614	0.0075074	0.267	NA	FALSE	FALSE	FALSE	LVvEjD	0.011287	0.505988	31356	FMI_ICVF	TRUE	reported	1.00005	1.98×10-8	69995	all_pilepsy	TRUE	reported	ZE5J2V	1	TRUE
rs2678901	A	G	A	G	6.849	-0.0048007	0.4048	NA	FALSE	FALSE	FALSE	R1AkGf	0.010016	0.631713	31356	FMI_ISOVF	TRUE	reported	0.99993	7.41×10-12	69995	all_pilepsy	TRUE	reported	ZE5J2V	1	TRUE
rs3740422	C	G	C	G	6.013	-0.0068593	0.3455	NA	FALSE	TRUE	TRUE	R1AkGf	0.010337	0.506967	31356	FMI_ISOVF	TRUE	reported	0.999967	1.82×10-9	69995	all_pilepsy	TRUE	reported	ZE5J2V	1	TRUE
rs60055328	C	T	C	T	-6.931	0.0194	0.7601	NA	FALSE	FALSE	FALSE	R1AkGf	0.011566	0.0934975	31356	FMI_ISOVF	TRUE	reported	1.00004	4.19×10-12	69995	all_pilepsy	TRUE	reported	ZE5J2V	1	TRUE
rs6559752	T	C	T	C	-5.614	0.015479	0.267	NA	FALSE	FALSE	FALSE	R1AkGf	0.011287	0.170255	31356	FMI_ISOVF	TRUE	reported	1.00005	1.98×10-8	69995	all_pilepsy	TRUE	reported	ZE5J2V	1	TRUE
rs2678901	A	G	A	G	6.849	0.0056274	0.4048	NA	FALSE	FALSE	FALSE	NtpnR0	0.010016	0.574222	31356	FMI_MD	TRUE	reported	0.99993	7.41×10-12	69995	all_pilepsy	TRUE	reported	ZE5J2V	1	TRUE
rs3740422	C	G	C	G	6.013	-0.0097465	0.3455	NA	FALSE	TRUE	TRUE	NtpnR0	0.010337	0.345732	31356	FMI_MD	TRUE	reported	0.999967	1.82×10-9	69995	all_pilepsy	TRUE	reported	ZE5J2V	1	TRUE
rs60055328	C	T	C	T	-6.931	0.0095643	0.7601	NA	FALSE	FALSE	FALSE	NtpnR0	0.011567	0.40831	31356	FMI_MD	TRUE	reported	1.00004	4.19×10-12	69995	all_pilepsy	TRUE	reported	ZE5J2V	1	TRUE
rs6559752	T	C	T	C	-5.614	0.0038144	0.267	NA	FALSE	FALSE	FALSE	NtpnR0	0.011286	0.735377	31356	FMI_MD	TRUE	reported	1.00005	1.98×10-8	69995	all_pilepsy	TRUE	reported	ZE5J2V	1	TRUE
rs2678901	A	G	A	G	6.849	0.0032558	0.4048	NA	FALSE	FALSE	FALSE	kI5mrm	0.010016	0.745126	31356	FMI_MO	TRUE	reported	0.99993	7.41×10-12	69995	all_pilepsy	TRUE	reported	ZE5J2V	1	TRUE
rs3740422	C	G	C	G	6.013	-0.014667	0.3455	NA	FALSE	TRUE	TRUE	kI5mrm	0.010336	0.155934	31356	FMI_MO	TRUE	reported	0.999967	1.82×10-9	69995	all_pilepsy	TRUE	reported	ZE5J2V	1	TRUE
rs60055328	C	T	C	T	-6.931	-0.003982	0.7601	NA	FALSE	FALSE	FALSE	kI5mrm	0.011567	0.730651	31356	FMI_MO	TRUE	reported	1.00004	4.19×10-12	69995	all_pilepsy	TRUE	reported	ZE5J2V	1	TRUE
rs6559752	T	C	T	C	-5.614	0.0094249	0.267	NA	FALSE	FALSE	FALSE	kI5mrm	0.011286	0.403655	31356	FMI_MO	TRUE	reported	1.00005	1.98×10-8	69995	all_pilepsy	TRUE	reported	ZE5J2V	1	TRUE
rs2678901	A	G	A	G	6.849	0.0099801	0.4048	NA	FALSE	FALSE	FALSE	aOrgMD	0.010015	0.319036	31356	FMI_OD	TRUE	reported	0.99993	7.41×10-12	69995	all_pilepsy	TRUE	reported	ZE5J2V	1	TRUE
rs3740422	C	G	C	G	6.013	0.01235	0.3455	NA	FALSE	TRUE	TRUE	aOrgMD	0.010336	0.232177	31356	FMI_OD	TRUE	reported	0.999967	1.82×10-9	69995	all_pilepsy	TRUE	reported	ZE5J2V	1	TRUE
rs60055328	C	T	C	T	-6.931	0.013449	0.7601	NA	FALSE	FALSE	FALSE	aOrgMD	0.011567	0.244946	31356	FMI_OD	TRUE	reported	1.00004	4.19×10-12	69995	all_pilepsy	TRUE	reported	ZE5J2V	1	TRUE
rs6559752	T	C	T	C	-5.614	-0.023222	0.267	NA	FALSE	FALSE	FALSE	aOrgMD	0.011286	0.0396461	31356	FMI_OD	TRUE	reported	1.00005	1.98×10-8	69995	all_pilepsy	TRUE	reported	ZE5J2V	1	TRUE
rs2678901	A	G	A	G	6.849	0.0018201	0.4048	NA	FALSE	FALSE	FALSE	Lv2cga	0.010016	0.855803	31356	Fornix_FA	TRUE	reported	0.99993	7.41×10-12	69995	all_pilepsy	TRUE	reported	ZE5J2V	1	TRUE
rs3740422	C	G	C	G	6.013	-0.02335	0.3455	NA	FALSE	TRUE	TRUE	Lv2cga	0.010336	0.0238781	31356	Fornix_FA	TRUE	reported	0.999967	1.82×10-9	69995	all_pilepsy	TRUE	reported	ZE5J2V	1	TRUE
rs60055328	C	T	C	T	-6.931	0.010975	0.7601	NA	FALSE	FALSE	FALSE	Lv2cga	0.011567	0.342697	31356	Fornix_FA	TRUE	reported	1.00004	4.19×10-12	69995	all_pilepsy	TRUE	reported	ZE5J2V	1	TRUE
rs6559752	T	C	T	C	-5.614	0.012563	0.267	NA	FALSE	FALSE	FALSE	Lv2cga	0.011286	0.265644	31356	Fornix_FA	TRUE	reported	1.00005	1.98×10-8	69995	all_pilepsy	TRUE	reported	ZE5J2V	1	TRUE
rs2678901	A	G	A	G	6.849	0.0083895	0.4048	NA	FALSE	FALSE	FALSE	qW7p9p	0.010016	0.402235	31356	Fornix_ICVF	TRUE	reported	0.99993	7.41×10-12	69995	all_pilepsy	TRUE	reported	ZE5J2V	1	TRUE
rs3740422	C	G	C	G	6.013	-0.015496	0.3455	NA	FALSE	TRUE	TRUE	qW7p9p	0.010336	0.133851	31356	Fornix_ICVF	TRUE	reported	0.999967	1.82×10-9	69995	all_pilepsy	TRUE	reported	ZE5J2V	1	TRUE
rs60055328	C	T	C	T	-6.931	-0.0060781	0.7601	NA	FALSE	FALSE	FALSE	qW7p9p	0.011567	0.599253	31356	Fornix_ICVF	TRUE	reported	1.00004	4.19×10-12	69995	all_pilepsy	TRUE	reported	ZE5J2V	1	TRUE
rs6559752	T	C	T	C	-5.614	0.012882	0.267	NA	FALSE	FALSE	FALSE	qW7p9p	0.011287	0.253746	31356	Fornix_ICVF	TRUE	reported	1.00005	1.98×10-8	69995	all_pilepsy	TRUE	reported	ZE5J2V	1	TRUE
rs2678901	A	G	A	G	6.849	-0.0044168	0.4048	NA	FALSE	FALSE	FALSE	Hlwaoz	0.010016	0.659219	31356	fornix_ISOVF	TRUE	reported	0.99993	7.41×10-12	69995	all_pilepsy	TRUE	reported	ZE5J2V	1	TRUE
rs3740422	C	G	C	G	6.013	0.022141	0.3455	NA	FALSE	TRUE	TRUE	Hlwaoz	0.010336	0.0321884	31356	fornix_ISOVF	TRUE	reported	0.999967	1.82×10-9	69995	all_pilepsy	TRUE	reported	ZE5J2V	1	TRUE
rs60055328	C	T	C	T	-6.931	-0.015515	0.7601	NA	FALSE	FALSE	FALSE	Hlwaoz	0.011566	0.1798	31356	fornix_ISOVF	TRUE	reported	1.00004	4.19×10-12	69995	all_pilepsy	TRUE	reported	ZE5J2V	1	TRUE
rs6559752	T	C	T	C	-5.614	-0.0044767	0.267	NA	FALSE	FALSE	FALSE	Hlwaoz	0.011287	0.691656	31356	fornix_ISOVF	TRUE	reported	1.00005	1.98×10-8	69995	all_pilepsy	TRUE	reported	ZE5J2V	1	TRUE
rs2678901	A	G	A	G	6.849	-0.0078585	0.4048	NA	FALSE	FALSE	FALSE	8V0AhI	0.010016	0.432683	31356	Fornix_MD	TRUE	reported	0.99993	7.41×10-12	69995	all_pilepsy	TRUE	reported	ZE5J2V	1	TRUE
rs3740422	C	G	C	G	6.013	0.021274	0.3455	NA	FALSE	TRUE	TRUE	8V0AhI	0.010336	0.0395731	31356	Fornix_MD	TRUE	reported	0.999967	1.82×10-9	69995	all_pilepsy	TRUE	reported	ZE5J2V	1	TRUE
rs60055328	C	T	C	T	-6.931	-0.012384	0.7601	NA	FALSE	FALSE	FALSE	8V0AhI	0.011566	0.284335	31356	Fornix_MD	TRUE	reported	1.00004	4.19×10-12	69995	all_pilepsy	TRUE	reported	ZE5J2V	1	TRUE
rs6559752	T	C	T	C	-5.614	-0.0046037	0.267	NA	FALSE	FALSE	FALSE	8V0AhI	0.011286	0.683329	31356	Fornix_MD	TRUE	reported	1.00005	1.98×10-8	69995	all_pilepsy	TRUE	reported	ZE5J2V	1	TRUE
rs2678901	A	G	A	G	6.849	-0.014612	0.4048	NA	FALSE	FALSE	FALSE	1rPj4i	0.010015	0.144587	31356	Fornix_OD	TRUE	reported	0.99993	7.41×10-12	69995	all_pilepsy	TRUE	reported	ZE5J2V	1	TRUE
rs3740422	C	G	C	G	6.013	0.010565	0.3455	NA	FALSE	TRUE	TRUE	1rPj4i	0.010337	0.306754	31356	Fornix_OD	TRUE	reported	0.999967	1.82×10-9	69995	all_pilepsy	TRUE	reported	ZE5J2V	1	TRUE
rs60055328	C	T	C	T	-6.931	-0.010711	0.7601	NA	FALSE	FALSE	FALSE	1rPj4i	0.011567	0.354462	31356	Fornix_OD	TRUE	reported	1.00004	4.19×10-12	69995	all_pilepsy	TRUE	reported	ZE5J2V	1	TRUE
rs6559752	T	C	T	C	-5.614	0.012346	0.267	NA	FALSE	FALSE	FALSE	1rPj4i	0.011287	0.274069	31356	Fornix_OD	TRUE	reported	1.00005	1.98×10-8	69995	all_pilepsy	TRUE	reported	ZE5J2V	1	TRUE
rs2678901	A	G	A	G	6.849	0.0018396	0.4048	NA	FALSE	FALSE	FALSE	RqCxnX	0.010016	0.854274	31356	FST_L_FA	TRUE	reported	0.99993	7.41×10-12	69995	all_pilepsy	TRUE	reported	ZE5J2V	1	TRUE
rs3740422	C	G	C	G	6.013	-0.017696	0.3455	NA	FALSE	TRUE	TRUE	RqCxnX	0.010336	0.086896	31356	FST_L_FA	TRUE	reported	0.999967	1.82×10-9	69995	all_pilepsy	TRUE	reported	ZE5J2V	1	TRUE
rs60055328	C	T	C	T	-6.931	-0.0024643	0.7601	NA	FALSE	FALSE	FALSE	RqCxnX	0.011567	0.831291	31356	FST_L_FA	TRUE	reported	1.00004	4.19×10-12	69995	all_pilepsy	TRUE	reported	ZE5J2V	1	TRUE
rs6559752	T	C	T	C	-5.614	0.017763	0.267	NA	FALSE	FALSE	FALSE	RqCxnX	0.011285	0.11551	31356	FST_L_FA	TRUE	reported	1.00005	1.98×10-8	69995	all_pilepsy	TRUE	reported	ZE5J2V	1	TRUE
rs2678901	A	G	A	G	6.849	-0.0017581	0.4048	NA	FALSE	FALSE	FALSE	rAZzc9	0.010016	0.860665	31356	FST_L_ICVF	TRUE	reported	0.99993	7.41×10-12	69995	all_pilepsy	TRUE	reported	ZE5J2V	1	TRUE
rs3740422	C	G	C	G	6.013	0.0089639	0.3455	NA	FALSE	TRUE	TRUE	rAZzc9	0.010337	0.385842	31356	FST_L_ICVF	TRUE	reported	0.999967	1.82×10-9	69995	all_pilepsy	TRUE	reported	ZE5J2V	1	TRUE
rs60055328	C	T	C	T	-6.931	0.0071037	0.7601	NA	FALSE	FALSE	FALSE	rAZzc9	0.011567	0.539126	31356	FST_L_ICVF	TRUE	reported	1.00004	4.19×10-12	69995	all_pilepsy	TRUE	reported	ZE5J2V	1	TRUE
rs6559752	T	C	T	C	-5.614	-0.00039177	0.267	NA	FALSE	FALSE	FALSE	rAZzc9	0.011287	0.972313	31356	FST_L_ICVF	TRUE	reported	1.00005	1.98×10-8	69995	all_pilepsy	TRUE	reported	ZE5J2V	1	TRUE
rs2678901	A	G	A	G	6.849	-0.0056804	0.4048	NA	FALSE	FALSE	FALSE	vKvvDM	0.010016	0.570624	31356	FST_L_MD	TRUE	reported	0.99993	7.41×10-12	69995	all_pilepsy	TRUE	reported	ZE5J2V	1	TRUE
rs3740422	C	G	C	G	6.013	0.0092553	0.3455	NA	FALSE	TRUE	TRUE	vKvvDM	0.010337	0.370587	31356	FST_L_MD	TRUE	reported	0.999967	1.82×10-9	69995	all_pilepsy	TRUE	reported	ZE5J2V	1	TRUE
rs60055328	C	T	C	T	-6.931	-0.010168	0.7601	NA	FALSE	FALSE	FALSE	vKvvDM	0.011567	0.379359	31356	FST_L_MD	TRUE	reported	1.00004	4.19×10-12	69995	all_pilepsy	TRUE	reported	ZE5J2V	1	TRUE
rs6559752	T	C	T	C	-5.614	-0.0012917	0.267	NA	FALSE	FALSE	FALSE	vKvvDM	0.011286	0.908879	31356	FST_L_MD	TRUE	reported	1.00005	1.98×10-8	69995	all_pilepsy	TRUE	reported	ZE5J2V	1	TRUE
rs2678901	A	G	A	G	6.849	-0.0075374	0.4048	NA	FALSE	FALSE	FALSE	vx6o1M	0.010016	0.451721	31356	FST_L_MO	TRUE	reported	0.99993	7.41×10-12	69995	all_pilepsy	TRUE	reported	ZE5J2V	1	TRUE
rs3740422	C	G	C	G	6.013	-0.013102	0.3455	NA	FALSE	TRUE	TRUE	vx6o1M	0.010336	0.20497	31356	FST_L_MO	TRUE	reported	0.999967	1.82×10-9	69995	all_pilepsy	TRUE	reported	ZE5J2V	1	TRUE
rs60055328	C	T	C	T	-6.931	-0.015204	0.7601	NA	FALSE	FALSE	FALSE	vx6o1M	0.011566	0.188682	31356	FST_L_MO	TRUE	reported	1.00004	4.19×10-12	69995	all_pilepsy	TRUE	reported	ZE5J2V	1	TRUE
rs6559752	T	C	T	C	-5.614	0.01872	0.267	NA	FALSE	FALSE	FALSE	vx6o1M	0.011285	0.0971628	31356	FST_L_MO	TRUE	reported	1.00005	1.98×10-8	69995	all_pilepsy	TRUE	reported	ZE5J2V	1	TRUE
rs2678901	A	G	A	G	6.849	-0.00016369	0.4048	NA	FALSE	FALSE	FALSE	yYqTFt	0.010016	0.986961	31356	FST_L_OD	TRUE	reported	0.99993	7.41×10-12	69995	all_pilepsy	TRUE	reported	ZE5J2V	1	TRUE
rs3740422	C	G	C	G	6.013	0.019847	0.3455	NA	FALSE	TRUE	TRUE	yYqTFt	0.010336	0.054853	31356	FST_L_OD	TRUE	reported	0.999967	1.82×10-9	69995	all_pilepsy	TRUE	reported	ZE5J2V	1	TRUE
rs60055328	C	T	C	T	-6.931	0.011934	0.7601	NA	FALSE	FALSE	FALSE	yYqTFt	0.011567	0.302183	31356	FST_L_OD	TRUE	reported	1.00004	4.19×10-12	69995	all_pilepsy	TRUE	reported	ZE5J2V	1	TRUE
rs6559752	T	C	T	C	-5.614	-0.021046	0.267	NA	FALSE	FALSE	FALSE	yYqTFt	0.011287	0.0622444	31356	FST_L_OD	TRUE	reported	1.00005	1.98×10-8	69995	all_pilepsy	TRUE	reported	ZE5J2V	1	TRUE
rs2678901	A	G	A	G	6.849	-0.002996	0.4048	NA	FALSE	FALSE	FALSE	7F6EKk	0.010016	0.764839	31356	FST_R_FA	TRUE	reported	0.99993	7.41×10-12	69995	all_pilepsy	TRUE	reported	ZE5J2V	1	TRUE
rs3740422	C	G	C	G	6.013	-0.019551	0.3455	NA	FALSE	TRUE	TRUE	7F6EKk	0.010336	0.0585599	31356	FST_R_FA	TRUE	reported	0.999967	1.82×10-9	69995	all_pilepsy	TRUE	reported	ZE5J2V	1	TRUE
rs60055328	C	T	C	T	-6.931	0.0093196	0.7601	NA	FALSE	FALSE	FALSE	7F6EKk	0.011567	0.420407	31356	FST_R_FA	TRUE	reported	1.00004	4.19×10-12	69995	all_pilepsy	TRUE	reported	ZE5J2V	1	TRUE
rs6559752	T	C	T	C	-5.614	0.021498	0.267	NA	FALSE	FALSE	FALSE	7F6EKk	0.011285	0.0567937	31356	FST_R_FA	TRUE	reported	1.00005	1.98×10-8	69995	all_pilepsy	TRUE	reported	ZE5J2V	1	TRUE
rs2678901	A	G	A	G	6.849	-0.003917	0.4048	NA	FALSE	FALSE	FALSE	ecWXVV	0.010016	0.695729	31356	FST_R_ICVF	TRUE	reported	0.99993	7.41×10-12	69995	all_pilepsy	TRUE	reported	ZE5J2V	1	TRUE
rs3740422	C	G	C	G	6.013	-0.0016456	0.3455	NA	FALSE	TRUE	TRUE	ecWXVV	0.010337	0.873516	31356	FST_R_ICVF	TRUE	reported	0.999967	1.82×10-9	69995	all_pilepsy	TRUE	reported	ZE5J2V	1	TRUE
rs60055328	C	T	C	T	-6.931	0.016237	0.7601	NA	FALSE	FALSE	FALSE	ecWXVV	0.011566	0.160387	31356	FST_R_ICVF	TRUE	reported	1.00004	4.19×10-12	69995	all_pilepsy	TRUE	reported	ZE5J2V	1	TRUE
rs6559752	T	C	T	C	-5.614	0.010041	0.267	NA	FALSE	FALSE	FALSE	ecWXVV	0.011287	0.373715	31356	FST_R_ICVF	TRUE	reported	1.00005	1.98×10-8	69995	all_pilepsy	TRUE	reported	ZE5J2V	1	TRUE
rs2678901	A	G	A	G	6.849	0.0022351	0.4048	NA	FALSE	FALSE	FALSE	ZEmMhx	0.010016	0.823412	31356	FST_R_MD	TRUE	reported	0.99993	7.41×10-12	69995	all_pilepsy	TRUE	reported	ZE5J2V	1	TRUE
rs3740422	C	G	C	G	6.013	0.018957	0.3455	NA	FALSE	TRUE	TRUE	ZEmMhx	0.010336	0.06665	31356	FST_R_MD	TRUE	reported	0.999967	1.82×10-9	69995	all_pilepsy	TRUE	reported	ZE5J2V	1	TRUE
rs60055328	C	T	C	T	-6.931	-0.0090547	0.7601	NA	FALSE	FALSE	FALSE	ZEmMhx	0.011567	0.433741	31356	FST_R_MD	TRUE	reported	1.00004	4.19×10-12	69995	all_pilepsy	TRUE	reported	ZE5J2V	1	TRUE
rs6559752	T	C	T	C	-5.614	-0.0036352	0.267	NA	FALSE	FALSE	FALSE	ZEmMhx	0.011286	0.747377	31356	FST_R_MD	TRUE	reported	1.00005	1.98×10-8	69995	all_pilepsy	TRUE	reported	ZE5J2V	1	TRUE
rs2678901	A	G	A	G	6.849	0.0026604	0.4048	NA	FALSE	FALSE	FALSE	ufcsrX	0.010016	0.790533	31356	FST_R_OD	TRUE	reported	0.99993	7.41×10-12	69995	all_pilepsy	TRUE	reported	ZE5J2V	1	TRUE
rs3740422	C	G	C	G	6.013	0.0086753	0.3455	NA	FALSE	TRUE	TRUE	ufcsrX	0.010337	0.401328	31356	FST_R_OD	TRUE	reported	0.999967	1.82×10-9	69995	all_pilepsy	TRUE	reported	ZE5J2V	1	TRUE
rs60055328	C	T	C	T	-6.931	0.0051692	0.7601	NA	FALSE	FALSE	FALSE	ufcsrX	0.011567	0.654953	31356	FST_R_OD	TRUE	reported	1.00004	4.19×10-12	69995	all_pilepsy	TRUE	reported	ZE5J2V	1	TRUE
rs6559752	T	C	T	C	-5.614	-0.018148	0.267	NA	FALSE	FALSE	FALSE	ufcsrX	0.011287	0.107877	31356	FST_R_OD	TRUE	reported	1.00005	1.98×10-8	69995	all_pilepsy	TRUE	reported	ZE5J2V	1	TRUE
rs2678901	A	G	A	G	6.849	-0.014549	0.4048	NA	FALSE	FALSE	FALSE	gOJiR3	0.0100156	0.146325	31356	GCC_FA	TRUE	reported	0.99993	7.41×10-12	69995	all_pilepsy	TRUE	reported	ZE5J2V	1	TRUE
rs3740422	C	G	C	G	6.013	-0.0012707	0.3455	NA	FALSE	TRUE	TRUE	gOJiR3	0.0103373	0.902167	31356	GCC_FA	TRUE	reported	0.999967	1.82×10-9	69995	all_pilepsy	TRUE	reported	ZE5J2V	1	TRUE
rs60055328	C	T	C	T	-6.931	-0.0025503	0.7601	NA	FALSE	FALSE	FALSE	gOJiR3	0.0115668	0.825494	31356	GCC_FA	TRUE	reported	1.00004	4.19×10-12	69995	all_pilepsy	TRUE	reported	ZE5J2V	1	TRUE
rs6559752	T	C	T	C	-5.614	-0.0013676	0.267	NA	FALSE	FALSE	FALSE	gOJiR3	0.0112863	0.903554	31356	GCC_FA	TRUE	reported	1.00005	1.98×10-8	69995	all_pilepsy	TRUE	reported	ZE5J2V	1	TRUE
rs2678901	A	G	A	G	6.849	-0.015245	0.4048	NA	FALSE	FALSE	FALSE	8WgZQ8	0.0100156	0.127979	31356	GCC_ICVF	TRUE	reported	0.99993	7.41×10-12	69995	all_pilepsy	TRUE	reported	ZE5J2V	1	TRUE
rs3740422	C	G	C	G	6.013	-0.00010823	0.3455	NA	FALSE	TRUE	TRUE	8WgZQ8	0.0103369	0.991646	31356	GCC_ICVF	TRUE	reported	0.999967	1.82×10-9	69995	all_pilepsy	TRUE	reported	ZE5J2V	1	TRUE
rs60055328	C	T	C	T	-6.931	0.0047345	0.7601	NA	FALSE	FALSE	FALSE	8WgZQ8	0.0115668	0.682307	31356	GCC_ICVF	TRUE	reported	1.00004	4.19×10-12	69995	all_pilepsy	TRUE	reported	ZE5J2V	1	TRUE
rs6559752	T	C	T	C	-5.614	0.0022793	0.267	NA	FALSE	FALSE	FALSE	8WgZQ8	0.0112878	0.839974	31356	GCC_ICVF	TRUE	reported	1.00005	1.98×10-8	69995	all_pilepsy	TRUE	reported	ZE5J2V	1	TRUE
rs2678901	A	G	A	G	6.849	0.00012671	0.4048	NA	FALSE	FALSE	FALSE	faBN2f	0.0100157	0.989906	31356	GCC_ISOVF	TRUE	reported	0.99993	7.41×10-12	69995	all_pilepsy	TRUE	reported	ZE5J2V	1	TRUE
rs3740422	C	G	C	G	6.013	-0.0074846	0.3455	NA	FALSE	TRUE	TRUE	faBN2f	0.0103367	0.469019	31356	GCC_ISOVF	TRUE	reported	0.999967	1.82×10-9	69995	all_pilepsy	TRUE	reported	ZE5J2V	1	TRUE
rs60055328	C	T	C	T	-6.931	0.0032318	0.7601	NA	FALSE	FALSE	FALSE	faBN2f	0.0115669	0.779938	31356	GCC_ISOVF	TRUE	reported	1.00004	4.19×10-12	69995	all_pilepsy	TRUE	reported	ZE5J2V	1	TRUE
rs6559752	T	C	T	C	-5.614	0.019048	0.267	NA	FALSE	FALSE	FALSE	faBN2f	0.0112873	0.0914956	31356	GCC_ISOVF	TRUE	reported	1.00005	1.98×10-8	69995	all_pilepsy	TRUE	reported	ZE5J2V	1	TRUE
rs2678901	A	G	A	G	6.849	0.013106	0.4048	NA	FALSE	FALSE	FALSE	5NVOSn	0.0100158	0.190691	31356	GCC_MD	TRUE	reported	0.99993	7.41×10-12	69995	all_pilepsy	TRUE	reported	ZE5J2V	1	TRUE
rs3740422	C	G	C	G	6.013	-0.0034453	0.3455	NA	FALSE	TRUE	TRUE	5NVOSn	0.0103369	0.738907	31356	GCC_MD	TRUE	reported	0.999967	1.82×10-9	69995	all_pilepsy	TRUE	reported	ZE5J2V	1	TRUE
rs60055328	C	T	C	T	-6.931	-0.0011684	0.7601	NA	FALSE	FALSE	FALSE	5NVOSn	0.0115669	0.919541	31356	GCC_MD	TRUE	reported	1.00004	4.19×10-12	69995	all_pilepsy	TRUE	reported	ZE5J2V	1	TRUE
rs6559752	T	C	T	C	-5.614	0.013618	0.267	NA	FALSE	FALSE	FALSE	5NVOSn	0.0112854	0.227552	31356	GCC_MD	TRUE	reported	1.00005	1.98×10-8	69995	all_pilepsy	TRUE	reported	ZE5J2V	1	TRUE
rs2678901	A	G	A	G	6.849	-0.0051534	0.4048	NA	FALSE	FALSE	FALSE	Jc0osv	0.0100156	0.606876	31356	GCC_MO	TRUE	reported	0.99993	7.41×10-12	69995	all_pilepsy	TRUE	reported	ZE5J2V	1	TRUE
rs3740422	C	G	C	G	6.013	-0.024094	0.3455	NA	FALSE	TRUE	TRUE	Jc0osv	0.0103362	0.0197515	31356	GCC_MO	TRUE	reported	0.999967	1.82×10-9	69995	all_pilepsy	TRUE	reported	ZE5J2V	1	TRUE
rs60055328	C	T	C	T	-6.931	0.00015685	0.7601	NA	FALSE	FALSE	FALSE	Jc0osv	0.0115667	0.989181	31356	GCC_MO	TRUE	reported	1.00004	4.19×10-12	69995	all_pilepsy	TRUE	reported	ZE5J2V	1	TRUE
rs6559752	T	C	T	C	-5.614	0.014759	0.267	NA	FALSE	FALSE	FALSE	Jc0osv	0.0112859	0.190963	31356	GCC_MO	TRUE	reported	1.00005	1.98×10-8	69995	all_pilepsy	TRUE	reported	ZE5J2V	1	TRUE
rs2678901	A	G	A	G	6.849	-0.0073766	0.4048	NA	FALSE	FALSE	FALSE	ZszKRd	0.0100159	0.461434	31356	GCC_OD	TRUE	reported	0.99993	7.41×10-12	69995	all_pilepsy	TRUE	reported	ZE5J2V	1	TRUE
rs3740422	C	G	C	G	6.013	0.012022	0.3455	NA	FALSE	TRUE	TRUE	ZszKRd	0.0103369	0.244822	31356	GCC_OD	TRUE	reported	0.999967	1.82×10-9	69995	all_pilepsy	TRUE	reported	ZE5J2V	1	TRUE
rs60055328	C	T	C	T	-6.931	0.0091512	0.7601	NA	FALSE	FALSE	FALSE	ZszKRd	0.0115672	0.428864	31356	GCC_OD	TRUE	reported	1.00004	4.19×10-12	69995	all_pilepsy	TRUE	reported	ZE5J2V	1	TRUE
rs6559752	T	C	T	C	-5.614	-0.02026	0.267	NA	FALSE	FALSE	FALSE	ZszKRd	0.0112872	0.0726608	31356	GCC_OD	TRUE	reported	1.00005	1.98×10-8	69995	all_pilepsy	TRUE	reported	ZE5J2V	1	TRUE
rs2678901	A	G	A	G	6.849	0.0071414	0.4048	NA	FALSE	FALSE	FALSE	qI2HeN	0.0100158	0.475839	31356	ICP_L_FA	TRUE	reported	0.99993	7.41×10-12	69995	all_pilepsy	TRUE	reported	ZE5J2V	1	TRUE
rs3740422	C	G	C	G	6.013	-0.011295	0.3455	NA	FALSE	TRUE	TRUE	qI2HeN	0.0103367	0.274524	31356	ICP_L_FA	TRUE	reported	0.999967	1.82×10-9	69995	all_pilepsy	TRUE	reported	ZE5J2V	1	TRUE
rs60055328	C	T	C	T	-6.931	0.012491	0.7601	NA	FALSE	FALSE	FALSE	qI2HeN	0.0115664	0.280169	31356	ICP_L_FA	TRUE	reported	1.00004	4.19×10-12	69995	all_pilepsy	TRUE	reported	ZE5J2V	1	TRUE
rs6559752	T	C	T	C	-5.614	-0.0072766	0.267	NA	FALSE	FALSE	FALSE	qI2HeN	0.0112859	0.519087	31356	ICP_L_FA	TRUE	reported	1.00005	1.98×10-8	69995	all_pilepsy	TRUE	reported	ZE5J2V	1	TRUE
rs2678901	A	G	A	G	6.849	0.0038217	0.4048	NA	FALSE	FALSE	FALSE	PEXepJ	0.0100157	0.702781	31356	ICP_L_ICVF	TRUE	reported	0.99993	7.41×10-12	69995	all_pilepsy	TRUE	reported	ZE5J2V	1	TRUE
rs3740422	C	G	C	G	6.013	-0.01408	0.3455	NA	FALSE	TRUE	TRUE	PEXepJ	0.0103364	0.173141	31356	ICP_L_ICVF	TRUE	reported	0.999967	1.82×10-9	69995	all_pilepsy	TRUE	reported	ZE5J2V	1	TRUE
rs60055328	C	T	C	T	-6.931	0.005357	0.7601	NA	FALSE	FALSE	FALSE	PEXepJ	0.0115673	0.64328	31356	ICP_L_ICVF	TRUE	reported	1.00004	4.19×10-12	69995	all_pilepsy	TRUE	reported	ZE5J2V	1	TRUE
rs6559752	T	C	T	C	-5.614	0.0023419	0.267	NA	FALSE	FALSE	FALSE	PEXepJ	0.0112877	0.83564	31356	ICP_L_ICVF	TRUE	reported	1.00005	1.98×10-8	69995	all_pilepsy	TRUE	reported	ZE5J2V	1	TRUE
rs2678901	A	G	A	G	6.849	0.0030493	0.4048	NA	FALSE	FALSE	FALSE	9q1p3R	0.0100156	0.760782	31356	ICP_L_MD	TRUE	reported	0.99993	7.41×10-12	69995	all_pilepsy	TRUE	reported	ZE5J2V	1	TRUE
rs3740422	C	G	C	G	6.013	-0.012365	0.3455	NA	FALSE	TRUE	TRUE	9q1p3R	0.0103366	0.231606	31356	ICP_L_MD	TRUE	reported	0.999967	1.82×10-9	69995	all_pilepsy	TRUE	reported	ZE5J2V	1	TRUE
rs60055328	C	T	C	T	-6.931	-0.010248	0.7601	NA	FALSE	FALSE	FALSE	9q1p3R	0.0115669	0.37563	31356	ICP_L_MD	TRUE	reported	1.00004	4.19×10-12	69995	all_pilepsy	TRUE	reported	ZE5J2V	1	TRUE
rs6559752	T	C	T	C	-5.614	0.019001	0.267	NA	FALSE	FALSE	FALSE	9q1p3R	0.0112859	0.0922571	31356	ICP_L_MD	TRUE	reported	1.00005	1.98×10-8	69995	all_pilepsy	TRUE	reported	ZE5J2V	1	TRUE
rs2678901	A	G	A	G	6.849	-0.0040405	0.4048	NA	FALSE	FALSE	FALSE	8QBYD3	0.0100157	0.686641	31356	ICP_L_OD	TRUE	reported	0.99993	7.41×10-12	69995	all_pilepsy	TRUE	reported	ZE5J2V	1	TRUE
rs3740422	C	G	C	G	6.013	0.0069766	0.3455	NA	FALSE	TRUE	TRUE	8QBYD3	0.0103369	0.499724	31356	ICP_L_OD	TRUE	reported	0.999967	1.82×10-9	69995	all_pilepsy	TRUE	reported	ZE5J2V	1	TRUE
rs60055328	C	T	C	T	-6.931	-0.0032457	0.7601	NA	FALSE	FALSE	FALSE	8QBYD3	0.0115673	0.779022	31356	ICP_L_OD	TRUE	reported	1.00004	4.19×10-12	69995	all_pilepsy	TRUE	reported	ZE5J2V	1	TRUE
rs6559752	T	C	T	C	-5.614	-0.0033185	0.267	NA	FALSE	FALSE	FALSE	8QBYD3	0.0112875	0.768759	31356	ICP_L_OD	TRUE	reported	1.00005	1.98×10-8	69995	all_pilepsy	TRUE	reported	ZE5J2V	1	TRUE
rs2678901	A	G	A	G	6.849	-0.0020521	0.4048	NA	FALSE	FALSE	FALSE	cbNUE7	0.010016	0.837664	31356	ICP_R_FA	TRUE	reported	0.99993	7.41×10-12	69995	all_pilepsy	TRUE	reported	ZE5J2V	1	TRUE
rs3740422	C	G	C	G	6.013	-0.003357	0.3455	NA	FALSE	TRUE	TRUE	cbNUE7	0.010337	0.745367	31356	ICP_R_FA	TRUE	reported	0.999967	1.82×10-9	69995	all_pilepsy	TRUE	reported	ZE5J2V	1	TRUE
rs60055328	C	T	C	T	-6.931	0.015479	0.7601	NA	FALSE	FALSE	FALSE	cbNUE7	0.0115666	0.180813	31356	ICP_R_FA	TRUE	reported	1.00004	4.19×10-12	69995	all_pilepsy	TRUE	reported	ZE5J2V	1	TRUE
rs6559752	T	C	T	C	-5.614	-0.018565	0.267	NA	FALSE	FALSE	FALSE	cbNUE7	0.0112852	0.099954	31356	ICP_R_FA	TRUE	reported	1.00005	1.98×10-8	69995	all_pilepsy	TRUE	reported	ZE5J2V	1	TRUE
rs2678901	A	G	A	G	6.849	0.0070903	0.4048	NA	FALSE	FALSE	FALSE	7dGcyd	0.0100159	0.479005	31356	ICP_R_ICVF	TRUE	reported	0.99993	7.41×10-12	69995	all_pilepsy	TRUE	reported	ZE5J2V	1	TRUE
rs3740422	C	G	C	G	6.013	-0.0079012	0.3455	NA	FALSE	TRUE	TRUE	7dGcyd	0.0103368	0.444642	31356	ICP_R_ICVF	TRUE	reported	0.999967	1.82×10-9	69995	all_pilepsy	TRUE	reported	ZE5J2V	1	TRUE
rs60055328	C	T	C	T	-6.931	0.00053014	0.7601	NA	FALSE	FALSE	FALSE	7dGcyd	0.0115673	0.963445	31356	ICP_R_ICVF	TRUE	reported	1.00004	4.19×10-12	69995	all_pilepsy	TRUE	reported	ZE5J2V	1	TRUE
rs6559752	T	C	T	C	-5.614	0.0093432	0.267	NA	FALSE	FALSE	FALSE	7dGcyd	0.0112875	0.407812	31356	ICP_R_ICVF	TRUE	reported	1.00005	1.98×10-8	69995	all_pilepsy	TRUE	reported	ZE5J2V	1	TRUE
rs2678901	A	G	A	G	6.849	0.0021504	0.4048	NA	FALSE	FALSE	FALSE	iGx125	0.010016	0.830004	31356	ICP_R_MD	TRUE	reported	0.99993	7.41×10-12	69995	all_pilepsy	TRUE	reported	ZE5J2V	1	TRUE
rs3740422	C	G	C	G	6.013	-0.008452	0.3455	NA	FALSE	TRUE	TRUE	iGx125	0.0103368	0.413552	31356	ICP_R_MD	TRUE	reported	0.999967	1.82×10-9	69995	all_pilepsy	TRUE	reported	ZE5J2V	1	TRUE
rs60055328	C	T	C	T	-6.931	0.0029774	0.7601	NA	FALSE	FALSE	FALSE	iGx125	0.0115671	0.796867	31356	ICP_R_MD	TRUE	reported	1.00004	4.19×10-12	69995	all_pilepsy	TRUE	reported	ZE5J2V	1	TRUE
rs6559752	T	C	T	C	-5.614	0.028118	0.267	NA	FALSE	FALSE	FALSE	iGx125	0.0112852	0.0127174	31356	ICP_R_MD	TRUE	reported	1.00005	1.98×10-8	69995	all_pilepsy	TRUE	reported	ZE5J2V	1	TRUE
rs2678901	A	G	A	G	6.849	-0.011179	0.4048	NA	FALSE	FALSE	FALSE	MfmuVS	0.010015	0.264369	31356	IFOF_L_FA	TRUE	reported	0.99993	7.41×10-12	69995	all_pilepsy	TRUE	reported	ZE5J2V	1	TRUE
rs3740422	C	G	C	G	6.013	-0.0017086	0.3455	NA	FALSE	TRUE	TRUE	MfmuVS	0.010337	0.868718	31356	IFOF_L_FA	TRUE	reported	0.999967	1.82×10-9	69995	all_pilepsy	TRUE	reported	ZE5J2V	1	TRUE
rs60055328	C	T	C	T	-6.931	-0.0012771	0.7601	NA	FALSE	FALSE	FALSE	MfmuVS	0.011567	0.912082	31356	IFOF_L_FA	TRUE	reported	1.00004	4.19×10-12	69995	all_pilepsy	TRUE	reported	ZE5J2V	1	TRUE
rs6559752	T	C	T	C	-5.614	0.007291	0.267	NA	FALSE	FALSE	FALSE	MfmuVS	0.011286	0.518263	31356	IFOF_L_FA	TRUE	reported	1.00005	1.98×10-8	69995	all_pilepsy	TRUE	reported	ZE5J2V	1	TRUE
rs2678901	A	G	A	G	6.849	0.0003034	0.4048	NA	FALSE	FALSE	FALSE	IaufzQ	0.010016	0.975834	31356	IFOF_L_ICVF	TRUE	reported	0.99993	7.41×10-12	69995	all_pilepsy	TRUE	reported	ZE5J2V	1	TRUE
rs3740422	C	G	C	G	6.013	0.0050467	0.3455	NA	FALSE	TRUE	TRUE	IaufzQ	0.010337	0.625389	31356	IFOF_L_ICVF	TRUE	reported	0.999967	1.82×10-9	69995	all_pilepsy	TRUE	reported	ZE5J2V	1	TRUE
rs60055328	C	T	C	T	-6.931	0.0032567	0.7601	NA	FALSE	FALSE	FALSE	IaufzQ	0.011567	0.778287	31356	IFOF_L_ICVF	TRUE	reported	1.00004	4.19×10-12	69995	all_pilepsy	TRUE	reported	ZE5J2V	1	TRUE
rs6559752	T	C	T	C	-5.614	-0.00055741	0.267	NA	FALSE	FALSE	FALSE	IaufzQ	0.011287	0.960614	31356	IFOF_L_ICVF	TRUE	reported	1.00005	1.98×10-8	69995	all_pilepsy	TRUE	reported	ZE5J2V	1	TRUE
rs2678901	A	G	A	G	6.849	-0.0064488	0.4048	NA	FALSE	FALSE	FALSE	yJY2rG	0.010016	0.519661	31356	IFOF_L_ISOVF	TRUE	reported	0.99993	7.41×10-12	69995	all_pilepsy	TRUE	reported	ZE5J2V	1	TRUE
rs3740422	C	G	C	G	6.013	-0.002643	0.3455	NA	FALSE	TRUE	TRUE	yJY2rG	0.010337	0.798191	31356	IFOF_L_ISOVF	TRUE	reported	0.999967	1.82×10-9	69995	all_pilepsy	TRUE	reported	ZE5J2V	1	TRUE
rs60055328	C	T	C	T	-6.931	-0.0049833	0.7601	NA	FALSE	FALSE	FALSE	yJY2rG	0.011567	0.666607	31356	IFOF_L_ISOVF	TRUE	reported	1.00004	4.19×10-12	69995	all_pilepsy	TRUE	reported	ZE5J2V	1	TRUE
rs6559752	T	C	T	C	-5.614	0.022934	0.267	NA	FALSE	FALSE	FALSE	yJY2rG	0.011286	0.0421599	31356	IFOF_L_ISOVF	TRUE	reported	1.00005	1.98×10-8	69995	all_pilepsy	TRUE	reported	ZE5J2V	1	TRUE
rs2678901	A	G	A	G	6.849	-0.0051605	0.4048	NA	FALSE	FALSE	FALSE	OK0dQl	0.010016	0.606387	31356	IFOF_L_MD	TRUE	reported	0.99993	7.41×10-12	69995	all_pilepsy	TRUE	reported	ZE5J2V	1	TRUE
rs3740422	C	G	C	G	6.013	-0.009877	0.3455	NA	FALSE	TRUE	TRUE	OK0dQl	0.010337	0.339313	31356	IFOF_L_MD	TRUE	reported	0.999967	1.82×10-9	69995	all_pilepsy	TRUE	reported	ZE5J2V	1	TRUE
rs60055328	C	T	C	T	-6.931	-0.0075951	0.7601	NA	FALSE	FALSE	FALSE	OK0dQl	0.011567	0.511423	31356	IFOF_L_MD	TRUE	reported	1.00004	4.19×10-12	69995	all_pilepsy	TRUE	reported	ZE5J2V	1	TRUE
rs6559752	T	C	T	C	-5.614	0.013375	0.267	NA	FALSE	FALSE	FALSE	OK0dQl	0.011285	0.235955	31356	IFOF_L_MD	TRUE	reported	1.00005	1.98×10-8	69995	all_pilepsy	TRUE	reported	ZE5J2V	1	TRUE
rs2678901	A	G	A	G	6.849	-0.007401	0.4048	NA	FALSE	FALSE	FALSE	0dTLXd	0.010016	0.459949	31356	IFOF_L_MO	TRUE	reported	0.99993	7.41×10-12	69995	all_pilepsy	TRUE	reported	ZE5J2V	1	TRUE
rs3740422	C	G	C	G	6.013	-0.01152	0.3455	NA	FALSE	TRUE	TRUE	0dTLXd	0.010336	0.26507	31356	IFOF_L_MO	TRUE	reported	0.999967	1.82×10-9	69995	all_pilepsy	TRUE	reported	ZE5J2V	1	TRUE
rs60055328	C	T	C	T	-6.931	-0.0060617	0.7601	NA	FALSE	FALSE	FALSE	0dTLXd	0.011567	0.600247	31356	IFOF_L_MO	TRUE	reported	1.00004	4.19×10-12	69995	all_pilepsy	TRUE	reported	ZE5J2V	1	TRUE
rs6559752	T	C	T	C	-5.614	-0.00046265	0.267	NA	FALSE	FALSE	FALSE	0dTLXd	0.011286	0.967302	31356	IFOF_L_MO	TRUE	reported	1.00005	1.98×10-8	69995	all_pilepsy	TRUE	reported	ZE5J2V	1	TRUE
rs2678901	A	G	A	G	6.849	0.015335	0.4048	NA	FALSE	FALSE	FALSE	Q3vRuW	0.010015	0.125733	31356	IFOF_L_OD	TRUE	reported	0.99993	7.41×10-12	69995	all_pilepsy	TRUE	reported	ZE5J2V	1	TRUE
rs3740422	C	G	C	G	6.013	0.012494	0.3455	NA	FALSE	TRUE	TRUE	Q3vRuW	0.010336	0.226762	31356	IFOF_L_OD	TRUE	reported	0.999967	1.82×10-9	69995	all_pilepsy	TRUE	reported	ZE5J2V	1	TRUE
rs60055328	C	T	C	T	-6.931	0.011967	0.7601	NA	FALSE	FALSE	FALSE	Q3vRuW	0.011567	0.300878	31356	IFOF_L_OD	TRUE	reported	1.00004	4.19×10-12	69995	all_pilepsy	TRUE	reported	ZE5J2V	1	TRUE
rs6559752	T	C	T	C	-5.614	-0.023862	0.267	NA	FALSE	FALSE	FALSE	Q3vRuW	0.011286	0.0345064	31356	IFOF_L_OD	TRUE	reported	1.00005	1.98×10-8	69995	all_pilepsy	TRUE	reported	ZE5J2V	1	TRUE
rs2678901	A	G	A	G	6.849	-0.0072818	0.4048	NA	FALSE	FALSE	FALSE	YJE8ak	0.010016	0.467208	31356	IFOF_R_FA	TRUE	reported	0.99993	7.41×10-12	69995	all_pilepsy	TRUE	reported	ZE5J2V	1	TRUE
rs3740422	C	G	C	G	6.013	0.002327	0.3455	NA	FALSE	TRUE	TRUE	YJE8ak	0.010337	0.821889	31356	IFOF_R_FA	TRUE	reported	0.999967	1.82×10-9	69995	all_pilepsy	TRUE	reported	ZE5J2V	1	TRUE
rs60055328	C	T	C	T	-6.931	0.00071791	0.7601	NA	FALSE	FALSE	FALSE	YJE8ak	0.011567	0.950511	31356	IFOF_R_FA	TRUE	reported	1.00004	4.19×10-12	69995	all_pilepsy	TRUE	reported	ZE5J2V	1	TRUE
rs6559752	T	C	T	C	-5.614	0.0078998	0.267	NA	FALSE	FALSE	FALSE	YJE8ak	0.011286	0.483949	31356	IFOF_R_FA	TRUE	reported	1.00005	1.98×10-8	69995	all_pilepsy	TRUE	reported	ZE5J2V	1	TRUE
rs2678901	A	G	A	G	6.849	0.0016502	0.4048	NA	FALSE	FALSE	FALSE	yL4Gcj	0.010016	0.869135	31356	IFOF_R_ICVF	TRUE	reported	0.99993	7.41×10-12	69995	all_pilepsy	TRUE	reported	ZE5J2V	1	TRUE
rs3740422	C	G	C	G	6.013	0.00083174	0.3455	NA	FALSE	TRUE	TRUE	yL4Gcj	0.010337	0.935869	31356	IFOF_R_ICVF	TRUE	reported	0.999967	1.82×10-9	69995	all_pilepsy	TRUE	reported	ZE5J2V	1	TRUE
rs60055328	C	T	C	T	-6.931	0.0051361	0.7601	NA	FALSE	FALSE	FALSE	yL4Gcj	0.011567	0.657022	31356	IFOF_R_ICVF	TRUE	reported	1.00004	4.19×10-12	69995	all_pilepsy	TRUE	reported	ZE5J2V	1	TRUE
rs6559752	T	C	T	C	-5.614	0.0021133	0.267	NA	FALSE	FALSE	FALSE	yL4Gcj	0.011287	0.851485	31356	IFOF_R_ICVF	TRUE	reported	1.00005	1.98×10-8	69995	all_pilepsy	TRUE	reported	ZE5J2V	1	TRUE
rs2678901	A	G	A	G	6.849	0.0031482	0.4048	NA	FALSE	FALSE	FALSE	GoSy7s	0.010016	0.753269	31356	IFOF_R_ISOVF	TRUE	reported	0.99993	7.41×10-12	69995	all_pilepsy	TRUE	reported	ZE5J2V	1	TRUE
rs3740422	C	G	C	G	6.013	-0.010869	0.3455	NA	FALSE	TRUE	TRUE	GoSy7s	0.010337	0.293022	31356	IFOF_R_ISOVF	TRUE	reported	0.999967	1.82×10-9	69995	all_pilepsy	TRUE	reported	ZE5J2V	1	TRUE
rs60055328	C	T	C	T	-6.931	0.0060733	0.7601	NA	FALSE	FALSE	FALSE	GoSy7s	0.011567	0.599543	31356	IFOF_R_ISOVF	TRUE	reported	1.00004	4.19×10-12	69995	all_pilepsy	TRUE	reported	ZE5J2V	1	TRUE
rs6559752	T	C	T	C	-5.614	0.021508	0.267	NA	FALSE	FALSE	FALSE	GoSy7s	0.011286	0.0567153	31356	IFOF_R_ISOVF	TRUE	reported	1.00005	1.98×10-8	69995	all_pilepsy	TRUE	reported	ZE5J2V	1	TRUE
rs2678901	A	G	A	G	6.849	0.00043915	0.4048	NA	FALSE	FALSE	FALSE	sT3PfP	0.010016	0.965028	31356	IFOF_R_MD	TRUE	reported	0.99993	7.41×10-12	69995	all_pilepsy	TRUE	reported	ZE5J2V	1	TRUE
rs3740422	C	G	C	G	6.013	-0.010056	0.3455	NA	FALSE	TRUE	TRUE	sT3PfP	0.010337	0.330628	31356	IFOF_R_MD	TRUE	reported	0.999967	1.82×10-9	69995	all_pilepsy	TRUE	reported	ZE5J2V	1	TRUE
rs60055328	C	T	C	T	-6.931	-0.000952	0.7601	NA	FALSE	FALSE	FALSE	sT3PfP	0.011567	0.934405	31356	IFOF_R_MD	TRUE	reported	1.00004	4.19×10-12	69995	all_pilepsy	TRUE	reported	ZE5J2V	1	TRUE
rs6559752	T	C	T	C	-5.614	0.010893	0.267	NA	FALSE	FALSE	FALSE	sT3PfP	0.011286	0.334464	31356	IFOF_R_MD	TRUE	reported	1.00005	1.98×10-8	69995	all_pilepsy	TRUE	reported	ZE5J2V	1	TRUE
rs2678901	A	G	A	G	6.849	0.012285	0.4048	NA	FALSE	FALSE	FALSE	DwqUyV	0.010015	0.219963	31356	IFOF_R_MO	TRUE	reported	0.99993	7.41×10-12	69995	all_pilepsy	TRUE	reported	ZE5J2V	1	TRUE
rs3740422	C	G	C	G	6.013	0.0037884	0.3455	NA	FALSE	TRUE	TRUE	DwqUyV	0.010337	0.714003	31356	IFOF_R_MO	TRUE	reported	0.999967	1.82×10-9	69995	all_pilepsy	TRUE	reported	ZE5J2V	1	TRUE
rs60055328	C	T	C	T	-6.931	0.0095272	0.7601	NA	FALSE	FALSE	FALSE	DwqUyV	0.011567	0.410129	31356	IFOF_R_MO	TRUE	reported	1.00004	4.19×10-12	69995	all_pilepsy	TRUE	reported	ZE5J2V	1	TRUE
rs6559752	T	C	T	C	-5.614	0.0010457	0.267	NA	FALSE	FALSE	FALSE	DwqUyV	0.011286	0.926177	31356	IFOF_R_MO	TRUE	reported	1.00005	1.98×10-8	69995	all_pilepsy	TRUE	reported	ZE5J2V	1	TRUE
rs2678901	A	G	A	G	6.849	0.0049911	0.4048	NA	FALSE	FALSE	FALSE	SUVIJY	0.010016	0.618258	31356	IFOF_R_OD	TRUE	reported	0.99993	7.41×10-12	69995	all_pilepsy	TRUE	reported	ZE5J2V	1	TRUE
rs3740422	C	G	C	G	6.013	-0.005284	0.3455	NA	FALSE	TRUE	TRUE	SUVIJY	0.010337	0.609228	31356	IFOF_R_OD	TRUE	reported	0.999967	1.82×10-9	69995	all_pilepsy	TRUE	reported	ZE5J2V	1	TRUE
rs60055328	C	T	C	T	-6.931	0.0016842	0.7601	NA	FALSE	FALSE	FALSE	SUVIJY	0.011567	0.884238	31356	IFOF_R_OD	TRUE	reported	1.00004	4.19×10-12	69995	all_pilepsy	TRUE	reported	ZE5J2V	1	TRUE
rs6559752	T	C	T	C	-5.614	-0.023906	0.267	NA	FALSE	FALSE	FALSE	SUVIJY	0.011286	0.0341743	31356	IFOF_R_OD	TRUE	reported	1.00005	1.98×10-8	69995	all_pilepsy	TRUE	reported	ZE5J2V	1	TRUE
rs2678901	A	G	A	G	6.849	-0.0086011	0.4048	NA	FALSE	FALSE	FALSE	IL2Uk9	0.010016	0.390472	31356	ILF_L_FA	TRUE	reported	0.99993	7.41×10-12	69995	all_pilepsy	TRUE	reported	ZE5J2V	1	TRUE
rs3740422	C	G	C	G	6.013	0.00024153	0.3455	NA	FALSE	TRUE	TRUE	IL2Uk9	0.010337	0.981358	31356	ILF_L_FA	TRUE	reported	0.999967	1.82×10-9	69995	all_pilepsy	TRUE	reported	ZE5J2V	1	TRUE
rs60055328	C	T	C	T	-6.931	0.0037807	0.7601	NA	FALSE	FALSE	FALSE	IL2Uk9	0.011567	0.743772	31356	ILF_L_FA	TRUE	reported	1.00004	4.19×10-12	69995	all_pilepsy	TRUE	reported	ZE5J2V	1	TRUE
rs6559752	T	C	T	C	-5.614	0.0091477	0.267	NA	FALSE	FALSE	FALSE	IL2Uk9	0.011286	0.417628	31356	ILF_L_FA	TRUE	reported	1.00005	1.98×10-8	69995	all_pilepsy	TRUE	reported	ZE5J2V	1	TRUE
rs2678901	A	G	A	G	6.849	0.01264	0.4048	NA	FALSE	FALSE	FALSE	ys3j9V	0.010015	0.206943	31356	ILF_L_ICVF	TRUE	reported	0.99993	7.41×10-12	69995	all_pilepsy	TRUE	reported	ZE5J2V	1	TRUE
rs3740422	C	G	C	G	6.013	0.003246	0.3455	NA	FALSE	TRUE	TRUE	ys3j9V	0.010337	0.753512	31356	ILF_L_ICVF	TRUE	reported	0.999967	1.82×10-9	69995	all_pilepsy	TRUE	reported	ZE5J2V	1	TRUE
rs60055328	C	T	C	T	-6.931	0.0035626	0.7601	NA	FALSE	FALSE	FALSE	ys3j9V	0.011567	0.758089	31356	ILF_L_ICVF	TRUE	reported	1.00004	4.19×10-12	69995	all_pilepsy	TRUE	reported	ZE5J2V	1	TRUE
rs6559752	T	C	T	C	-5.614	0.0031539	0.267	NA	FALSE	FALSE	FALSE	ys3j9V	0.011287	0.779938	31356	ILF_L_ICVF	TRUE	reported	1.00005	1.98×10-8	69995	all_pilepsy	TRUE	reported	ZE5J2V	1	TRUE
rs2678901	A	G	A	G	6.849	0.0017347	0.4048	NA	FALSE	FALSE	FALSE	tt6Q9X	0.010016	0.862498	31356	ILF_L_ISOVF	TRUE	reported	0.99993	7.41×10-12	69995	all_pilepsy	TRUE	reported	ZE5J2V	1	TRUE
rs3740422	C	G	C	G	6.013	-0.010107	0.3455	NA	FALSE	TRUE	TRUE	tt6Q9X	0.010337	0.328209	31356	ILF_L_ISOVF	TRUE	reported	0.999967	1.82×10-9	69995	all_pilepsy	TRUE	reported	ZE5J2V	1	TRUE
rs60055328	C	T	C	T	-6.931	-0.0020459	0.7601	NA	FALSE	FALSE	FALSE	tt6Q9X	0.011567	0.859611	31356	ILF_L_ISOVF	TRUE	reported	1.00004	4.19×10-12	69995	all_pilepsy	TRUE	reported	ZE5J2V	1	TRUE
rs6559752	T	C	T	C	-5.614	0.018602	0.267	NA	FALSE	FALSE	FALSE	tt6Q9X	0.011287	0.0993345	31356	ILF_L_ISOVF	TRUE	reported	1.00005	1.98×10-8	69995	all_pilepsy	TRUE	reported	ZE5J2V	1	TRUE
rs2678901	A	G	A	G	6.849	-0.011336	0.4048	NA	FALSE	FALSE	FALSE	8iBjIN	0.010015	0.257727	31356	ILF_L_MD	TRUE	reported	0.99993	7.41×10-12	69995	all_pilepsy	TRUE	reported	ZE5J2V	1	TRUE
rs3740422	C	G	C	G	6.013	-0.013279	0.3455	NA	FALSE	TRUE	TRUE	8iBjIN	0.010336	0.198921	31356	ILF_L_MD	TRUE	reported	0.999967	1.82×10-9	69995	all_pilepsy	TRUE	reported	ZE5J2V	1	TRUE
rs60055328	C	T	C	T	-6.931	-0.0038367	0.7601	NA	FALSE	FALSE	FALSE	8iBjIN	0.011567	0.740116	31356	ILF_L_MD	TRUE	reported	1.00004	4.19×10-12	69995	all_pilepsy	TRUE	reported	ZE5J2V	1	TRUE
rs6559752	T	C	T	C	-5.614	0.0082802	0.267	NA	FALSE	FALSE	FALSE	8iBjIN	0.011286	0.463148	31356	ILF_L_MD	TRUE	reported	1.00005	1.98×10-8	69995	all_pilepsy	TRUE	reported	ZE5J2V	1	TRUE
rs2678901	A	G	A	G	6.849	-0.013141	0.4048	NA	FALSE	FALSE	FALSE	rqXz8B	0.010015	0.189496	31356	ILF_R_FA	TRUE	reported	0.99993	7.41×10-12	69995	all_pilepsy	TRUE	reported	ZE5J2V	1	TRUE
rs3740422	C	G	C	G	6.013	-0.0089477	0.3455	NA	FALSE	TRUE	TRUE	rqXz8B	0.010337	0.386705	31356	ILF_R_FA	TRUE	reported	0.999967	1.82×10-9	69995	all_pilepsy	TRUE	reported	ZE5J2V	1	TRUE
rs60055328	C	T	C	T	-6.931	-0.0048091	0.7601	NA	FALSE	FALSE	FALSE	rqXz8B	0.011567	0.677579	31356	ILF_R_FA	TRUE	reported	1.00004	4.19×10-12	69995	all_pilepsy	TRUE	reported	ZE5J2V	1	TRUE
rs6559752	T	C	T	C	-5.614	0.013229	0.267	NA	FALSE	FALSE	FALSE	rqXz8B	0.011285	0.241113	31356	ILF_R_FA	TRUE	reported	1.00005	1.98×10-8	69995	all_pilepsy	TRUE	reported	ZE5J2V	1	TRUE
rs2678901	A	G	A	G	6.849	0.0070236	0.4048	NA	FALSE	FALSE	FALSE	AKtKCi	0.010016	0.483148	31356	ILF_R_ICVF	TRUE	reported	0.99993	7.41×10-12	69995	all_pilepsy	TRUE	reported	ZE5J2V	1	TRUE
rs3740422	C	G	C	G	6.013	0.000328	0.3455	NA	FALSE	TRUE	TRUE	AKtKCi	0.010337	0.974687	31356	ILF_R_ICVF	TRUE	reported	0.999967	1.82×10-9	69995	all_pilepsy	TRUE	reported	ZE5J2V	1	TRUE
rs60055328	C	T	C	T	-6.931	0.0059138	0.7601	NA	FALSE	FALSE	FALSE	AKtKCi	0.011567	0.609172	31356	ILF_R_ICVF	TRUE	reported	1.00004	4.19×10-12	69995	all_pilepsy	TRUE	reported	ZE5J2V	1	TRUE
rs6559752	T	C	T	C	-5.614	0.0053853	0.267	NA	FALSE	FALSE	FALSE	AKtKCi	0.011287	0.633286	31356	ILF_R_ICVF	TRUE	reported	1.00005	1.98×10-8	69995	all_pilepsy	TRUE	reported	ZE5J2V	1	TRUE
rs2678901	A	G	A	G	6.849	-0.0033391	0.4048	NA	FALSE	FALSE	FALSE	F8c2mH	0.010016	0.738839	31356	ILF_R_ISOVF	TRUE	reported	0.99993	7.41×10-12	69995	all_pilepsy	TRUE	reported	ZE5J2V	1	TRUE
rs3740422	C	G	C	G	6.013	-0.010531	0.3455	NA	FALSE	TRUE	TRUE	F8c2mH	0.010337	0.30829	31356	ILF_R_ISOVF	TRUE	reported	0.999967	1.82×10-9	69995	all_pilepsy	TRUE	reported	ZE5J2V	1	TRUE
rs60055328	C	T	C	T	-6.931	-0.00062283	0.7601	NA	FALSE	FALSE	FALSE	F8c2mH	0.011567	0.95706	31356	ILF_R_ISOVF	TRUE	reported	1.00004	4.19×10-12	69995	all_pilepsy	TRUE	reported	ZE5J2V	1	TRUE
rs6559752	T	C	T	C	-5.614	0.023895	0.267	NA	FALSE	FALSE	FALSE	F8c2mH	0.011286	0.0342531	31356	ILF_R_ISOVF	TRUE	reported	1.00005	1.98×10-8	69995	all_pilepsy	TRUE	reported	ZE5J2V	1	TRUE
rs2678901	A	G	A	G	6.849	-0.0077429	0.4048	NA	FALSE	FALSE	FALSE	PBavLK	0.010016	0.439481	31356	ILF_R_MD	TRUE	reported	0.99993	7.41×10-12	69995	all_pilepsy	TRUE	reported	ZE5J2V	1	TRUE
rs3740422	C	G	C	G	6.013	-0.011338	0.3455	NA	FALSE	TRUE	TRUE	PBavLK	0.010336	0.272684	31356	ILF_R_MD	TRUE	reported	0.999967	1.82×10-9	69995	all_pilepsy	TRUE	reported	ZE5J2V	1	TRUE
rs60055328	C	T	C	T	-6.931	-0.0045938	0.7601	NA	FALSE	FALSE	FALSE	PBavLK	0.011567	0.691258	31356	ILF_R_MD	TRUE	reported	1.00004	4.19×10-12	69995	all_pilepsy	TRUE	reported	ZE5J2V	1	TRUE
rs6559752	T	C	T	C	-5.614	0.0084739	0.267	NA	FALSE	FALSE	FALSE	PBavLK	0.011286	0.452752	31356	ILF_R_MD	TRUE	reported	1.00005	1.98×10-8	69995	all_pilepsy	TRUE	reported	ZE5J2V	1	TRUE
rs2678901	A	G	A	G	6.849	0.030486	0.4048	NA	FALSE	FALSE	FALSE	PkFHZI	0.010013	0.002334	31356	ILF_R_OD	TRUE	reported	0.99993	7.41×10-12	69995	all_pilepsy	TRUE	reported	ZE5J2V	1	TRUE
rs3740422	C	G	C	G	6.013	0.019407	0.3455	NA	FALSE	TRUE	TRUE	PkFHZI	0.010336	0.0604366	31356	ILF_R_OD	TRUE	reported	0.999967	1.82×10-9	69995	all_pilepsy	TRUE	reported	ZE5J2V	1	TRUE
rs60055328	C	T	C	T	-6.931	0.024059	0.7601	NA	FALSE	FALSE	FALSE	PkFHZI	0.011566	0.0375232	31356	ILF_R_OD	TRUE	reported	1.00004	4.19×10-12	69995	all_pilepsy	TRUE	reported	ZE5J2V	1	TRUE
rs6559752	T	C	T	C	-5.614	-0.024035	0.267	NA	FALSE	FALSE	FALSE	PkFHZI	0.011286	0.03322	31356	ILF_R_OD	TRUE	reported	1.00005	1.98×10-8	69995	all_pilepsy	TRUE	reported	ZE5J2V	1	TRUE
rs2678901	A	G	A	G	6.849	-0.003005	0.4048	NA	FALSE	FALSE	FALSE	OsVtqy	0.0100156	0.764152	31356	MCP_FA	TRUE	reported	0.99993	7.41×10-12	69995	all_pilepsy	TRUE	reported	ZE5J2V	1	TRUE
rs3740422	C	G	C	G	6.013	-0.0077356	0.3455	NA	FALSE	TRUE	TRUE	OsVtqy	0.0103368	0.454245	31356	MCP_FA	TRUE	reported	0.999967	1.82×10-9	69995	all_pilepsy	TRUE	reported	ZE5J2V	1	TRUE
rs60055328	C	T	C	T	-6.931	0.006723	0.7601	NA	FALSE	FALSE	FALSE	OsVtqy	0.0115669	0.561087	31356	MCP_FA	TRUE	reported	1.00004	4.19×10-12	69995	all_pilepsy	TRUE	reported	ZE5J2V	1	TRUE
rs6559752	T	C	T	C	-5.614	0.0021805	0.267	NA	FALSE	FALSE	FALSE	OsVtqy	0.0112861	0.8468	31356	MCP_FA	TRUE	reported	1.00005	1.98×10-8	69995	all_pilepsy	TRUE	reported	ZE5J2V	1	TRUE
rs2678901	A	G	A	G	6.849	0.0048441	0.4048	NA	FALSE	FALSE	FALSE	kOCUkb	0.0100158	0.628637	31356	MCP_ICVF	TRUE	reported	0.99993	7.41×10-12	69995	all_pilepsy	TRUE	reported	ZE5J2V	1	TRUE
rs3740422	C	G	C	G	6.013	-0.010667	0.3455	NA	FALSE	TRUE	TRUE	kOCUkb	0.010337	0.302106	31356	MCP_ICVF	TRUE	reported	0.999967	1.82×10-9	69995	all_pilepsy	TRUE	reported	ZE5J2V	1	TRUE
rs60055328	C	T	C	T	-6.931	0.0054072	0.7601	NA	FALSE	FALSE	FALSE	kOCUkb	0.0115669	0.640162	31356	MCP_ICVF	TRUE	reported	1.00004	4.19×10-12	69995	all_pilepsy	TRUE	reported	ZE5J2V	1	TRUE
rs6559752	T	C	T	C	-5.614	0.0060426	0.267	NA	FALSE	FALSE	FALSE	kOCUkb	0.0112876	0.59242	31356	MCP_ICVF	TRUE	reported	1.00005	1.98×10-8	69995	all_pilepsy	TRUE	reported	ZE5J2V	1	TRUE
rs2678901	A	G	A	G	6.849	0.001062	0.4048	NA	FALSE	FALSE	FALSE	6bCIwR	0.010016	0.915558	31356	MCP_MD	TRUE	reported	0.99993	7.41×10-12	69995	all_pilepsy	TRUE	reported	ZE5J2V	1	TRUE
rs3740422	C	G	C	G	6.013	0.019319	0.3455	NA	FALSE	TRUE	TRUE	6bCIwR	0.0103363	0.0616169	31356	MCP_MD	TRUE	reported	0.999967	1.82×10-9	69995	all_pilepsy	TRUE	reported	ZE5J2V	1	TRUE
rs60055328	C	T	C	T	-6.931	0.00050896	0.7601	NA	FALSE	FALSE	FALSE	6bCIwR	0.0115671	0.964904	31356	MCP_MD	TRUE	reported	1.00004	4.19×10-12	69995	all_pilepsy	TRUE	reported	ZE5J2V	1	TRUE
rs6559752	T	C	T	C	-5.614	0.016599	0.267	NA	FALSE	FALSE	FALSE	6bCIwR	0.0112854	0.141335	31356	MCP_MD	TRUE	reported	1.00005	1.98×10-8	69995	all_pilepsy	TRUE	reported	ZE5J2V	1	TRUE
rs2678901	A	G	A	G	6.849	0.0070582	0.4048	NA	FALSE	FALSE	FALSE	riX8S0	0.0100158	0.480994	31356	MCP_MO	TRUE	reported	0.99993	7.41×10-12	69995	all_pilepsy	TRUE	reported	ZE5J2V	1	TRUE
rs3740422	C	G	C	G	6.013	0.0070835	0.3455	NA	FALSE	TRUE	TRUE	riX8S0	0.0103368	0.493174	31356	MCP_MO	TRUE	reported	0.999967	1.82×10-9	69995	all_pilepsy	TRUE	reported	ZE5J2V	1	TRUE
rs60055328	C	T	C	T	-6.931	-0.0060483	0.7601	NA	FALSE	FALSE	FALSE	riX8S0	0.011567	0.601049	31356	MCP_MO	TRUE	reported	1.00004	4.19×10-12	69995	all_pilepsy	TRUE	reported	ZE5J2V	1	TRUE
rs6559752	T	C	T	C	-5.614	0.01156	0.267	NA	FALSE	FALSE	FALSE	riX8S0	0.0112858	0.305696	31356	MCP_MO	TRUE	reported	1.00005	1.98×10-8	69995	all_pilepsy	TRUE	reported	ZE5J2V	1	TRUE
rs2678901	A	G	A	G	6.849	-0.011021	0.4048	NA	FALSE	FALSE	FALSE	D91cMk	0.0100158	0.271175	31356	MCP_OD	TRUE	reported	0.99993	7.41×10-12	69995	all_pilepsy	TRUE	reported	ZE5J2V	1	TRUE
rs3740422	C	G	C	G	6.013	-0.0062193	0.3455	NA	FALSE	TRUE	TRUE	D91cMk	0.0103371	0.547407	31356	MCP_OD	TRUE	reported	0.999967	1.82×10-9	69995	all_pilepsy	TRUE	reported	ZE5J2V	1	TRUE
rs60055328	C	T	C	T	-6.931	-0.0071363	0.7601	NA	FALSE	FALSE	FALSE	D91cMk	0.011567	0.537267	31356	MCP_OD	TRUE	reported	1.00004	4.19×10-12	69995	all_pilepsy	TRUE	reported	ZE5J2V	1	TRUE
rs6559752	T	C	T	C	-5.614	-0.012075	0.267	NA	FALSE	FALSE	FALSE	D91cMk	0.0112877	0.284734	31356	MCP_OD	TRUE	reported	1.00005	1.98×10-8	69995	all_pilepsy	TRUE	reported	ZE5J2V	1	TRUE
rs2678901	A	G	A	G	6.849	0.0035631	0.4048	NA	FALSE	FALSE	FALSE	7edqTq	0.0100155	0.722021	31356	ML_L_FA	TRUE	reported	0.99993	7.41×10-12	69995	all_pilepsy	TRUE	reported	ZE5J2V	1	TRUE
rs3740422	C	G	C	G	6.013	-0.00062838	0.3455	NA	FALSE	TRUE	TRUE	7edqTq	0.010337	0.951527	31356	ML_L_FA	TRUE	reported	0.999967	1.82×10-9	69995	all_pilepsy	TRUE	reported	ZE5J2V	1	TRUE
rs60055328	C	T	C	T	-6.931	0.0072415	0.7601	NA	FALSE	FALSE	FALSE	7edqTq	0.0115668	0.531276	31356	ML_L_FA	TRUE	reported	1.00004	4.19×10-12	69995	all_pilepsy	TRUE	reported	ZE5J2V	1	TRUE
rs6559752	T	C	T	C	-5.614	0.012197	0.267	NA	FALSE	FALSE	FALSE	7edqTq	0.0112857	0.279808	31356	ML_L_FA	TRUE	reported	1.00005	1.98×10-8	69995	all_pilepsy	TRUE	reported	ZE5J2V	1	TRUE
rs2678901	A	G	A	G	6.849	0.020084	0.4048	NA	FALSE	FALSE	FALSE	d20Hw6	0.0100152	0.0449262	31356	ML_L_ICVF	TRUE	reported	0.99993	7.41×10-12	69995	all_pilepsy	TRUE	reported	ZE5J2V	1	TRUE
rs3740422	C	G	C	G	6.013	-0.017676	0.3455	NA	FALSE	TRUE	TRUE	d20Hw6	0.0103366	0.0872569	31356	ML_L_ICVF	TRUE	reported	0.999967	1.82×10-9	69995	all_pilepsy	TRUE	reported	ZE5J2V	1	TRUE
rs60055328	C	T	C	T	-6.931	0.023376	0.7601	NA	FALSE	FALSE	FALSE	d20Hw6	0.0115666	0.0432813	31356	ML_L_ICVF	TRUE	reported	1.00004	4.19×10-12	69995	all_pilepsy	TRUE	reported	ZE5J2V	1	TRUE
rs6559752	T	C	T	C	-5.614	0.00061744	0.267	NA	FALSE	FALSE	FALSE	d20Hw6	0.0112876	0.956377	31356	ML_L_ICVF	TRUE	reported	1.00005	1.98×10-8	69995	all_pilepsy	TRUE	reported	ZE5J2V	1	TRUE
rs2678901	A	G	A	G	6.849	-0.011581	0.4048	NA	FALSE	FALSE	FALSE	sYvzYc	0.0100154	0.247548	31356	ML_L_MO	TRUE	reported	0.99993	7.41×10-12	69995	all_pilepsy	TRUE	reported	ZE5J2V	1	TRUE
rs3740422	C	G	C	G	6.013	0.01394	0.3455	NA	FALSE	TRUE	TRUE	sYvzYc	0.0103366	0.177464	31356	ML_L_MO	TRUE	reported	0.999967	1.82×10-9	69995	all_pilepsy	TRUE	reported	ZE5J2V	1	TRUE
rs60055328	C	T	C	T	-6.931	-0.00049361	0.7601	NA	FALSE	FALSE	FALSE	sYvzYc	0.0115672	0.965962	31356	ML_L_MO	TRUE	reported	1.00004	4.19×10-12	69995	all_pilepsy	TRUE	reported	ZE5J2V	1	TRUE
rs6559752	T	C	T	C	-5.614	0.01409	0.267	NA	FALSE	FALSE	FALSE	sYvzYc	0.0112861	0.21187	31356	ML_L_MO	TRUE	reported	1.00005	1.98×10-8	69995	all_pilepsy	TRUE	reported	ZE5J2V	1	TRUE
rs2678901	A	G	A	G	6.849	-0.0057561	0.4048	NA	FALSE	FALSE	FALSE	DPSkVl	0.0100159	0.565497	31356	ML_L_OD	TRUE	reported	0.99993	7.41×10-12	69995	all_pilepsy	TRUE	reported	ZE5J2V	1	TRUE
rs3740422	C	G	C	G	6.013	-0.00557	0.3455	NA	FALSE	TRUE	TRUE	DPSkVl	0.010337	0.589997	31356	ML_L_OD	TRUE	reported	0.999967	1.82×10-9	69995	all_pilepsy	TRUE	reported	ZE5J2V	1	TRUE
rs60055328	C	T	C	T	-6.931	0.0068997	0.7601	NA	FALSE	FALSE	FALSE	DPSkVl	0.0115671	0.550846	31356	ML_L_OD	TRUE	reported	1.00004	4.19×10-12	69995	all_pilepsy	TRUE	reported	ZE5J2V	1	TRUE
rs6559752	T	C	T	C	-5.614	-0.0013096	0.267	NA	FALSE	FALSE	FALSE	DPSkVl	0.0112874	0.907635	31356	ML_L_OD	TRUE	reported	1.00005	1.98×10-8	69995	all_pilepsy	TRUE	reported	ZE5J2V	1	TRUE
rs2678901	A	G	A	G	6.849	-0.001494	0.4048	NA	FALSE	FALSE	FALSE	GVUKLn	0.0100158	0.881424	31356	ML_R_FA	TRUE	reported	0.99993	7.41×10-12	69995	all_pilepsy	TRUE	reported	ZE5J2V	1	TRUE
rs3740422	C	G	C	G	6.013	0.0040366	0.3455	NA	FALSE	TRUE	TRUE	GVUKLn	0.0103368	0.696161	31356	ML_R_FA	TRUE	reported	0.999967	1.82×10-9	69995	all_pilepsy	TRUE	reported	ZE5J2V	1	TRUE
rs60055328	C	T	C	T	-6.931	0.0081582	0.7601	NA	FALSE	FALSE	FALSE	GVUKLn	0.0115668	0.480618	31356	ML_R_FA	TRUE	reported	1.00004	4.19×10-12	69995	all_pilepsy	TRUE	reported	ZE5J2V	1	TRUE
rs6559752	T	C	T	C	-5.614	0.010777	0.267	NA	FALSE	FALSE	FALSE	GVUKLn	0.0112854	0.339602	31356	ML_R_FA	TRUE	reported	1.00005	1.98×10-8	69995	all_pilepsy	TRUE	reported	ZE5J2V	1	TRUE
rs2678901	A	G	A	G	6.849	0.021316	0.4048	NA	FALSE	FALSE	FALSE	d1GqT3	0.0100155	0.0333119	31356	ML_R_ICVF	TRUE	reported	0.99993	7.41×10-12	69995	all_pilepsy	TRUE	reported	ZE5J2V	1	TRUE
rs3740422	C	G	C	G	6.013	-0.011227	0.3455	NA	FALSE	TRUE	TRUE	d1GqT3	0.0103366	0.277415	31356	ML_R_ICVF	TRUE	reported	0.999967	1.82×10-9	69995	all_pilepsy	TRUE	reported	ZE5J2V	1	TRUE
rs60055328	C	T	C	T	-6.931	0.012822	0.7601	NA	FALSE	FALSE	FALSE	d1GqT3	0.011567	0.267646	31356	ML_R_ICVF	TRUE	reported	1.00004	4.19×10-12	69995	all_pilepsy	TRUE	reported	ZE5J2V	1	TRUE
rs6559752	T	C	T	C	-5.614	0.0031454	0.267	NA	FALSE	FALSE	FALSE	d1GqT3	0.011288	0.780513	31356	ML_R_ICVF	TRUE	reported	1.00005	1.98×10-8	69995	all_pilepsy	TRUE	reported	ZE5J2V	1	TRUE
rs2678901	A	G	A	G	6.849	0.0082844	0.4048	NA	FALSE	FALSE	FALSE	FQZkBn	0.0100158	0.40816	31356	ML_R_MD	TRUE	reported	0.99993	7.41×10-12	69995	all_pilepsy	TRUE	reported	ZE5J2V	1	TRUE
rs3740422	C	G	C	G	6.013	0.015183	0.3455	NA	FALSE	TRUE	TRUE	FQZkBn	0.0103363	0.14186	31356	ML_R_MD	TRUE	reported	0.999967	1.82×10-9	69995	all_pilepsy	TRUE	reported	ZE5J2V	1	TRUE
rs60055328	C	T	C	T	-6.931	-0.015828	0.7601	NA	FALSE	FALSE	FALSE	FQZkBn	0.0115668	0.171187	31356	ML_R_MD	TRUE	reported	1.00004	4.19×10-12	69995	all_pilepsy	TRUE	reported	ZE5J2V	1	TRUE
rs6559752	T	C	T	C	-5.614	-0.0022759	0.267	NA	FALSE	FALSE	FALSE	FQZkBn	0.0112859	0.840183	31356	ML_R_MD	TRUE	reported	1.00005	1.98×10-8	69995	all_pilepsy	TRUE	reported	ZE5J2V	1	TRUE
rs2678901	A	G	A	G	6.849	-0.010205	0.4048	NA	FALSE	FALSE	FALSE	R6gG6K	0.0100155	0.308241	31356	ML_R_MO	TRUE	reported	0.99993	7.41×10-12	69995	all_pilepsy	TRUE	reported	ZE5J2V	1	TRUE
rs3740422	C	G	C	G	6.013	0.00049113	0.3455	NA	FALSE	TRUE	TRUE	R6gG6K	0.0103366	0.962104	31356	ML_R_MO	TRUE	reported	0.999967	1.82×10-9	69995	all_pilepsy	TRUE	reported	ZE5J2V	1	TRUE
rs60055328	C	T	C	T	-6.931	0.00013467	0.7601	NA	FALSE	FALSE	FALSE	R6gG6K	0.0115665	0.99071	31356	ML_R_MO	TRUE	reported	1.00004	4.19×10-12	69995	all_pilepsy	TRUE	reported	ZE5J2V	1	TRUE
rs6559752	T	C	T	C	-5.614	0.0040512	0.267	NA	FALSE	FALSE	FALSE	R6gG6K	0.0112862	0.719631	31356	ML_R_MO	TRUE	reported	1.00005	1.98×10-8	69995	all_pilepsy	TRUE	reported	ZE5J2V	1	TRUE
rs2678901	A	G	A	G	6.849	-0.0018763	0.4048	NA	FALSE	FALSE	FALSE	LWbrUm	0.0100161	0.851403	31356	ML_R_OD	TRUE	reported	0.99993	7.41×10-12	69995	all_pilepsy	TRUE	reported	ZE5J2V	1	TRUE
rs3740422	C	G	C	G	6.013	-0.0095353	0.3455	NA	FALSE	TRUE	TRUE	LWbrUm	0.010337	0.356295	31356	ML_R_OD	TRUE	reported	0.999967	1.82×10-9	69995	all_pilepsy	TRUE	reported	ZE5J2V	1	TRUE
rs60055328	C	T	C	T	-6.931	0.0030192	0.7601	NA	FALSE	FALSE	FALSE	LWbrUm	0.0115666	0.794072	31356	ML_R_OD	TRUE	reported	1.00004	4.19×10-12	69995	all_pilepsy	TRUE	reported	ZE5J2V	1	TRUE
rs6559752	T	C	T	C	-5.614	0.0013356	0.267	NA	FALSE	FALSE	FALSE	LWbrUm	0.0112873	0.905808	31356	ML_R_OD	TRUE	reported	1.00005	1.98×10-8	69995	all_pilepsy	TRUE	reported	ZE5J2V	1	TRUE
rs2678901	A	G	A	G	6.849	-0.022358	0.4048	NA	FALSE	FALSE	FALSE	B0oRcg	0.010015	0.0255859	31356	PCR_L_FA	TRUE	reported	0.99993	7.41×10-12	69995	all_pilepsy	TRUE	reported	ZE5J2V	1	TRUE
rs3740422	C	G	C	G	6.013	0.011324	0.3455	NA	FALSE	TRUE	TRUE	B0oRcg	0.010336	0.273281	31356	PCR_L_FA	TRUE	reported	0.999967	1.82×10-9	69995	all_pilepsy	TRUE	reported	ZE5J2V	1	TRUE
rs60055328	C	T	C	T	-6.931	0.0093789	0.7601	NA	FALSE	FALSE	FALSE	B0oRcg	0.011567	0.417455	31356	PCR_L_FA	TRUE	reported	1.00004	4.19×10-12	69995	all_pilepsy	TRUE	reported	ZE5J2V	1	TRUE
rs6559752	T	C	T	C	-5.614	0.0072112	0.267	NA	FALSE	FALSE	FALSE	B0oRcg	0.011286	0.522853	31356	PCR_L_FA	TRUE	reported	1.00005	1.98×10-8	69995	all_pilepsy	TRUE	reported	ZE5J2V	1	TRUE
rs2678901	A	G	A	G	6.849	-0.00083896	0.4048	NA	FALSE	FALSE	FALSE	F6AkLH	0.010016	0.933246	31356	PCR_L_ICVF	TRUE	reported	0.99993	7.41×10-12	69995	all_pilepsy	TRUE	reported	ZE5J2V	1	TRUE
rs3740422	C	G	C	G	6.013	0.00055425	0.3455	NA	FALSE	TRUE	TRUE	F6AkLH	0.010337	0.95724	31356	PCR_L_ICVF	TRUE	reported	0.999967	1.82×10-9	69995	all_pilepsy	TRUE	reported	ZE5J2V	1	TRUE
rs60055328	C	T	C	T	-6.931	0.0024479	0.7601	NA	FALSE	FALSE	FALSE	F6AkLH	0.011567	0.832398	31356	PCR_L_ICVF	TRUE	reported	1.00004	4.19×10-12	69995	all_pilepsy	TRUE	reported	ZE5J2V	1	TRUE
rs6559752	T	C	T	C	-5.614	0.0054553	0.267	NA	FALSE	FALSE	FALSE	F6AkLH	0.011287	0.628883	31356	PCR_L_ICVF	TRUE	reported	1.00005	1.98×10-8	69995	all_pilepsy	TRUE	reported	ZE5J2V	1	TRUE
rs2678901	A	G	A	G	6.849	-0.00052913	0.4048	NA	FALSE	FALSE	FALSE	AHx0cC	0.010016	0.957869	31356	PCR_L_ISOVF	TRUE	reported	0.99993	7.41×10-12	69995	all_pilepsy	TRUE	reported	ZE5J2V	1	TRUE
rs3740422	C	G	C	G	6.013	0.0036673	0.3455	NA	FALSE	TRUE	TRUE	AHx0cC	0.010337	0.722753	31356	PCR_L_ISOVF	TRUE	reported	0.999967	1.82×10-9	69995	all_pilepsy	TRUE	reported	ZE5J2V	1	TRUE
rs60055328	C	T	C	T	-6.931	-0.0080033	0.7601	NA	FALSE	FALSE	FALSE	AHx0cC	0.011567	0.48899	31356	PCR_L_ISOVF	TRUE	reported	1.00004	4.19×10-12	69995	all_pilepsy	TRUE	reported	ZE5J2V	1	TRUE
rs6559752	T	C	T	C	-5.614	0.016906	0.267	NA	FALSE	FALSE	FALSE	AHx0cC	0.011287	0.134181	31356	PCR_L_ISOVF	TRUE	reported	1.00005	1.98×10-8	69995	all_pilepsy	TRUE	reported	ZE5J2V	1	TRUE
rs2678901	A	G	A	G	6.849	-0.00075459	0.4048	NA	FALSE	FALSE	FALSE	GZGgB1	0.010016	0.939944	31356	PCR_L_MD	TRUE	reported	0.99993	7.41×10-12	69995	all_pilepsy	TRUE	reported	ZE5J2V	1	TRUE
rs3740422	C	G	C	G	6.013	-7.3779e-05	0.3455	NA	FALSE	TRUE	TRUE	GZGgB1	0.010337	0.994305	31356	PCR_L_MD	TRUE	reported	0.999967	1.82×10-9	69995	all_pilepsy	TRUE	reported	ZE5J2V	1	TRUE
rs60055328	C	T	C	T	-6.931	-0.0068341	0.7601	NA	FALSE	FALSE	FALSE	GZGgB1	0.011567	0.554626	31356	PCR_L_MD	TRUE	reported	1.00004	4.19×10-12	69995	all_pilepsy	TRUE	reported	ZE5J2V	1	TRUE
rs6559752	T	C	T	C	-5.614	0.00067737	0.267	NA	FALSE	FALSE	FALSE	GZGgB1	0.011286	0.95214	31356	PCR_L_MD	TRUE	reported	1.00005	1.98×10-8	69995	all_pilepsy	TRUE	reported	ZE5J2V	1	TRUE
rs2678901	A	G	A	G	6.849	-0.021414	0.4048	NA	FALSE	FALSE	FALSE	6pJ7iI	0.010015	0.0325012	31356	PCR_L_MO	TRUE	reported	0.99993	7.41×10-12	69995	all_pilepsy	TRUE	reported	ZE5J2V	1	TRUE
rs3740422	C	G	C	G	6.013	0.014911	0.3455	NA	FALSE	TRUE	TRUE	6pJ7iI	0.010336	0.149163	31356	PCR_L_MO	TRUE	reported	0.999967	1.82×10-9	69995	all_pilepsy	TRUE	reported	ZE5J2V	1	TRUE
rs60055328	C	T	C	T	-6.931	-0.008194	0.7601	NA	FALSE	FALSE	FALSE	6pJ7iI	0.011567	0.478696	31356	PCR_L_MO	TRUE	reported	1.00004	4.19×10-12	69995	all_pilepsy	TRUE	reported	ZE5J2V	1	TRUE
rs6559752	T	C	T	C	-5.614	-0.010461	0.267	NA	FALSE	FALSE	FALSE	6pJ7iI	0.011286	0.353965	31356	PCR_L_MO	TRUE	reported	1.00005	1.98×10-8	69995	all_pilepsy	TRUE	reported	ZE5J2V	1	TRUE
rs2678901	A	G	A	G	6.849	0.025404	0.4048	NA	FALSE	FALSE	FALSE	xx06El	0.010014	0.0111944	31356	PCR_L_OD	TRUE	reported	0.99993	7.41×10-12	69995	all_pilepsy	TRUE	reported	ZE5J2V	1	TRUE
rs3740422	C	G	C	G	6.013	-0.012949	0.3455	NA	FALSE	TRUE	TRUE	xx06El	0.010336	0.210296	31356	PCR_L_OD	TRUE	reported	0.999967	1.82×10-9	69995	all_pilepsy	TRUE	reported	ZE5J2V	1	TRUE
rs60055328	C	T	C	T	-6.931	-0.00015346	0.7601	NA	FALSE	FALSE	FALSE	xx06El	0.011567	0.989415	31356	PCR_L_OD	TRUE	reported	1.00004	4.19×10-12	69995	all_pilepsy	TRUE	reported	ZE5J2V	1	TRUE
rs6559752	T	C	T	C	-5.614	-0.0074226	0.267	NA	FALSE	FALSE	FALSE	xx06El	0.011287	0.510799	31356	PCR_L_OD	TRUE	reported	1.00005	1.98×10-8	69995	all_pilepsy	TRUE	reported	ZE5J2V	1	TRUE
rs2678901	A	G	A	G	6.849	-0.0315	0.4048	NA	FALSE	FALSE	FALSE	1HsSoh	0.010013	0.00165882	31356	PCR_R_FA	TRUE	reported	0.99993	7.41×10-12	69995	all_pilepsy	TRUE	reported	ZE5J2V	1	TRUE
rs3740422	C	G	C	G	6.013	0.012015	0.3455	NA	FALSE	TRUE	TRUE	1HsSoh	0.010336	0.245092	31356	PCR_R_FA	TRUE	reported	0.999967	1.82×10-9	69995	all_pilepsy	TRUE	reported	ZE5J2V	1	TRUE
rs60055328	C	T	C	T	-6.931	0.0031249	0.7601	NA	FALSE	FALSE	FALSE	1HsSoh	0.011567	0.787046	31356	PCR_R_FA	TRUE	reported	1.00004	4.19×10-12	69995	all_pilepsy	TRUE	reported	ZE5J2V	1	TRUE
rs6559752	T	C	T	C	-5.614	0.0099656	0.267	NA	FALSE	FALSE	FALSE	1HsSoh	0.011286	0.377233	31356	PCR_R_FA	TRUE	reported	1.00005	1.98×10-8	69995	all_pilepsy	TRUE	reported	ZE5J2V	1	TRUE
rs2678901	A	G	A	G	6.849	-0.0057151	0.4048	NA	FALSE	FALSE	FALSE	ay1jeE	0.010016	0.568264	31356	PCR_R_ICVF	TRUE	reported	0.99993	7.41×10-12	69995	all_pilepsy	TRUE	reported	ZE5J2V	1	TRUE
rs3740422	C	G	C	G	6.013	-0.002622	0.3455	NA	FALSE	TRUE	TRUE	ay1jeE	0.010337	0.799764	31356	PCR_R_ICVF	TRUE	reported	0.999967	1.82×10-9	69995	all_pilepsy	TRUE	reported	ZE5J2V	1	TRUE
rs60055328	C	T	C	T	-6.931	0.0034913	0.7601	NA	FALSE	FALSE	FALSE	ay1jeE	0.011567	0.762781	31356	PCR_R_ICVF	TRUE	reported	1.00004	4.19×10-12	69995	all_pilepsy	TRUE	reported	ZE5J2V	1	TRUE
rs6559752	T	C	T	C	-5.614	0.0069834	0.267	NA	FALSE	FALSE	FALSE	ay1jeE	0.011287	0.53613	31356	PCR_R_ICVF	TRUE	reported	1.00005	1.98×10-8	69995	all_pilepsy	TRUE	reported	ZE5J2V	1	TRUE
rs2678901	A	G	A	G	6.849	0.0019804	0.4048	NA	FALSE	FALSE	FALSE	Hsw9p0	0.010016	0.843255	31356	PCR_R_ISOVF	TRUE	reported	0.99993	7.41×10-12	69995	all_pilepsy	TRUE	reported	ZE5J2V	1	TRUE
rs3740422	C	G	C	G	6.013	-0.00039807	0.3455	NA	FALSE	TRUE	TRUE	Hsw9p0	0.010337	0.969282	31356	PCR_R_ISOVF	TRUE	reported	0.999967	1.82×10-9	69995	all_pilepsy	TRUE	reported	ZE5J2V	1	TRUE
rs60055328	C	T	C	T	-6.931	-0.005354	0.7601	NA	FALSE	FALSE	FALSE	Hsw9p0	0.011567	0.643458	31356	PCR_R_ISOVF	TRUE	reported	1.00004	4.19×10-12	69995	all_pilepsy	TRUE	reported	ZE5J2V	1	TRUE
rs6559752	T	C	T	C	-5.614	0.028911	0.267	NA	FALSE	FALSE	FALSE	Hsw9p0	0.011286	0.0104208	31356	PCR_R_ISOVF	TRUE	reported	1.00005	1.98×10-8	69995	all_pilepsy	TRUE	reported	ZE5J2V	1	TRUE
rs2678901	A	G	A	G	6.849	0.0052599	0.4048	NA	FALSE	FALSE	FALSE	mmSdZ2	0.010016	0.599474	31356	PCR_R_MD	TRUE	reported	0.99993	7.41×10-12	69995	all_pilepsy	TRUE	reported	ZE5J2V	1	TRUE
rs3740422	C	G	C	G	6.013	0.00058879	0.3455	NA	FALSE	TRUE	TRUE	mmSdZ2	0.010337	0.954577	31356	PCR_R_MD	TRUE	reported	0.999967	1.82×10-9	69995	all_pilepsy	TRUE	reported	ZE5J2V	1	TRUE
rs60055328	C	T	C	T	-6.931	-0.0064159	0.7601	NA	FALSE	FALSE	FALSE	mmSdZ2	0.011567	0.579122	31356	PCR_R_MD	TRUE	reported	1.00004	4.19×10-12	69995	all_pilepsy	TRUE	reported	ZE5J2V	1	TRUE
rs6559752	T	C	T	C	-5.614	0.0041148	0.267	NA	FALSE	FALSE	FALSE	mmSdZ2	0.011286	0.715418	31356	PCR_R_MD	TRUE	reported	1.00005	1.98×10-8	69995	all_pilepsy	TRUE	reported	ZE5J2V	1	TRUE
rs2678901	A	G	A	G	6.849	-0.021655	0.4048	NA	FALSE	FALSE	FALSE	JdiNuT	0.010015	0.0306055	31356	PCR_R_MO	TRUE	reported	0.99993	7.41×10-12	69995	all_pilepsy	TRUE	reported	ZE5J2V	1	TRUE
rs3740422	C	G	C	G	6.013	0.0073981	0.3455	NA	FALSE	TRUE	TRUE	JdiNuT	0.010337	0.474176	31356	PCR_R_MO	TRUE	reported	0.999967	1.82×10-9	69995	all_pilepsy	TRUE	reported	ZE5J2V	1	TRUE
rs60055328	C	T	C	T	-6.931	-0.0076658	0.7601	NA	FALSE	FALSE	FALSE	JdiNuT	0.011567	0.507505	31356	PCR_R_MO	TRUE	reported	1.00004	4.19×10-12	69995	all_pilepsy	TRUE	reported	ZE5J2V	1	TRUE
rs6559752	T	C	T	C	-5.614	-0.0081919	0.267	NA	FALSE	FALSE	FALSE	JdiNuT	0.011286	0.467929	31356	PCR_R_MO	TRUE	reported	1.00005	1.98×10-8	69995	all_pilepsy	TRUE	reported	ZE5J2V	1	TRUE
rs2678901	A	G	A	G	6.849	0.021435	0.4048	NA	FALSE	FALSE	FALSE	lZvYj1	0.010015	0.032337	31356	PCR_R_OD	TRUE	reported	0.99993	7.41×10-12	69995	all_pilepsy	TRUE	reported	ZE5J2V	1	TRUE
rs3740422	C	G	C	G	6.013	-0.014959	0.3455	NA	FALSE	TRUE	TRUE	lZvYj1	0.010336	0.14785	31356	PCR_R_OD	TRUE	reported	0.999967	1.82×10-9	69995	all_pilepsy	TRUE	reported	ZE5J2V	1	TRUE
rs60055328	C	T	C	T	-6.931	0.0047027	0.7601	NA	FALSE	FALSE	FALSE	lZvYj1	0.011567	0.684337	31356	PCR_R_OD	TRUE	reported	1.00004	4.19×10-12	69995	all_pilepsy	TRUE	reported	ZE5J2V	1	TRUE
rs6559752	T	C	T	C	-5.614	-0.0023817	0.267	NA	FALSE	FALSE	FALSE	lZvYj1	0.011287	0.832887	31356	PCR_R_OD	TRUE	reported	1.00005	1.98×10-8	69995	all_pilepsy	TRUE	reported	ZE5J2V	1	TRUE
rs2678901	A	G	A	G	6.849	0.0092101	0.4048	NA	FALSE	FALSE	FALSE	Y6LtP1	0.0100157	0.3578	31356	PCT_FA	TRUE	reported	0.99993	7.41×10-12	69995	all_pilepsy	TRUE	reported	ZE5J2V	1	TRUE
rs3740422	C	G	C	G	6.013	-0.0076109	0.3455	NA	FALSE	TRUE	TRUE	Y6LtP1	0.0103368	0.461551	31356	PCT_FA	TRUE	reported	0.999967	1.82×10-9	69995	all_pilepsy	TRUE	reported	ZE5J2V	1	TRUE
rs60055328	C	T	C	T	-6.931	0.011656	0.7601	NA	FALSE	FALSE	FALSE	Y6LtP1	0.0115669	0.313596	31356	PCT_FA	TRUE	reported	1.00004	4.19×10-12	69995	all_pilepsy	TRUE	reported	ZE5J2V	1	TRUE
rs6559752	T	C	T	C	-5.614	0.0057185	0.267	NA	FALSE	FALSE	FALSE	Y6LtP1	0.0112862	0.612379	31356	PCT_FA	TRUE	reported	1.00005	1.98×10-8	69995	all_pilepsy	TRUE	reported	ZE5J2V	1	TRUE
rs2678901	A	G	A	G	6.849	0.01017	0.4048	NA	FALSE	FALSE	FALSE	mP3Y4m	0.0100156	0.309906	31356	PCT_ICVF	TRUE	reported	0.99993	7.41×10-12	69995	all_pilepsy	TRUE	reported	ZE5J2V	1	TRUE
rs3740422	C	G	C	G	6.013	-0.005741	0.3455	NA	FALSE	TRUE	TRUE	mP3Y4m	0.0103369	0.578629	31356	PCT_ICVF	TRUE	reported	0.999967	1.82×10-9	69995	all_pilepsy	TRUE	reported	ZE5J2V	1	TRUE
rs60055328	C	T	C	T	-6.931	0.015785	0.7601	NA	FALSE	FALSE	FALSE	mP3Y4m	0.011567	0.172361	31356	PCT_ICVF	TRUE	reported	1.00004	4.19×10-12	69995	all_pilepsy	TRUE	reported	ZE5J2V	1	TRUE
rs6559752	T	C	T	C	-5.614	0.0030902	0.267	NA	FALSE	FALSE	FALSE	mP3Y4m	0.0112875	0.78426	31356	PCT_ICVF	TRUE	reported	1.00005	1.98×10-8	69995	all_pilepsy	TRUE	reported	ZE5J2V	1	TRUE
rs2678901	A	G	A	G	6.849	-0.0033229	0.4048	NA	FALSE	FALSE	FALSE	VHmWKo	0.0100158	0.740065	31356	PCT_ISOVF	TRUE	reported	0.99993	7.41×10-12	69995	all_pilepsy	TRUE	reported	ZE5J2V	1	TRUE
rs3740422	C	G	C	G	6.013	0.019809	0.3455	NA	FALSE	TRUE	TRUE	VHmWKo	0.0103364	0.0553095	31356	PCT_ISOVF	TRUE	reported	0.999967	1.82×10-9	69995	all_pilepsy	TRUE	reported	ZE5J2V	1	TRUE
rs60055328	C	T	C	T	-6.931	-0.01171	0.7601	NA	FALSE	FALSE	FALSE	VHmWKo	0.0115672	0.311372	31356	PCT_ISOVF	TRUE	reported	1.00004	4.19×10-12	69995	all_pilepsy	TRUE	reported	ZE5J2V	1	TRUE
rs6559752	T	C	T	C	-5.614	0.0070121	0.267	NA	FALSE	FALSE	FALSE	VHmWKo	0.0112876	0.534454	31356	PCT_ISOVF	TRUE	reported	1.00005	1.98×10-8	69995	all_pilepsy	TRUE	reported	ZE5J2V	1	TRUE
rs2678901	A	G	A	G	6.849	-0.0044079	0.4048	NA	FALSE	FALSE	FALSE	JyERoV	0.0100159	0.659872	31356	PCT_MD	TRUE	reported	0.99993	7.41×10-12	69995	all_pilepsy	TRUE	reported	ZE5J2V	1	TRUE
rs3740422	C	G	C	G	6.013	0.023907	0.3455	NA	FALSE	TRUE	TRUE	JyERoV	0.0103365	0.02073	31356	PCT_MD	TRUE	reported	0.999967	1.82×10-9	69995	all_pilepsy	TRUE	reported	ZE5J2V	1	TRUE
rs60055328	C	T	C	T	-6.931	-0.014673	0.7601	NA	FALSE	FALSE	FALSE	JyERoV	0.0115665	0.204593	31356	PCT_MD	TRUE	reported	1.00004	4.19×10-12	69995	all_pilepsy	TRUE	reported	ZE5J2V	1	TRUE
rs6559752	T	C	T	C	-5.614	0.0056659	0.267	NA	FALSE	FALSE	FALSE	JyERoV	0.0112859	0.615644	31356	PCT_MD	TRUE	reported	1.00005	1.98×10-8	69995	all_pilepsy	TRUE	reported	ZE5J2V	1	TRUE
rs2678901	A	G	A	G	6.849	-0.0016841	0.4048	NA	FALSE	FALSE	FALSE	KKHM9e	0.010016	0.866473	31356	PCT_MO	TRUE	reported	0.99993	7.41×10-12	69995	all_pilepsy	TRUE	reported	ZE5J2V	1	TRUE
rs3740422	C	G	C	G	6.013	-0.0070446	0.3455	NA	FALSE	TRUE	TRUE	KKHM9e	0.0103368	0.495553	31356	PCT_MO	TRUE	reported	0.999967	1.82×10-9	69995	all_pilepsy	TRUE	reported	ZE5J2V	1	TRUE
rs60055328	C	T	C	T	-6.931	0.014909	0.7601	NA	FALSE	FALSE	FALSE	KKHM9e	0.011567	0.197424	31356	PCT_MO	TRUE	reported	1.00004	4.19×10-12	69995	all_pilepsy	TRUE	reported	ZE5J2V	1	TRUE
rs6559752	T	C	T	C	-5.614	0.017426	0.267	NA	FALSE	FALSE	FALSE	KKHM9e	0.0112858	0.122572	31356	PCT_MO	TRUE	reported	1.00005	1.98×10-8	69995	all_pilepsy	TRUE	reported	ZE5J2V	1	TRUE
rs2678901	A	G	A	G	6.849	-0.002573	0.4048	NA	FALSE	FALSE	FALSE	trOqdB	0.0100159	0.797262	31356	PCT_OD	TRUE	reported	0.99993	7.41×10-12	69995	all_pilepsy	TRUE	reported	ZE5J2V	1	TRUE
rs3740422	C	G	C	G	6.013	0.0064577	0.3455	NA	FALSE	TRUE	TRUE	trOqdB	0.010337	0.532157	31356	PCT_OD	TRUE	reported	0.999967	1.82×10-9	69995	all_pilepsy	TRUE	reported	ZE5J2V	1	TRUE
rs60055328	C	T	C	T	-6.931	-0.0079335	0.7601	NA	FALSE	FALSE	FALSE	trOqdB	0.0115672	0.492799	31356	PCT_OD	TRUE	reported	1.00004	4.19×10-12	69995	all_pilepsy	TRUE	reported	ZE5J2V	1	TRUE
rs6559752	T	C	T	C	-5.614	-0.020387	0.267	NA	FALSE	FALSE	FALSE	trOqdB	0.0112868	0.0708761	31356	PCT_OD	TRUE	reported	1.00005	1.98×10-8	69995	all_pilepsy	TRUE	reported	ZE5J2V	1	TRUE
rs2678901	A	G	A	G	6.849	-0.013039	0.4048	NA	FALSE	FALSE	FALSE	crbLjX	0.0100159	0.192975	31356	PLIC_L_FA	TRUE	reported	0.99993	7.41×10-12	69995	all_pilepsy	TRUE	reported	ZE5J2V	1	TRUE
rs3740422	C	G	C	G	6.013	0.010276	0.3455	NA	FALSE	TRUE	TRUE	crbLjX	0.0103367	0.320162	31356	PLIC_L_FA	TRUE	reported	0.999967	1.82×10-9	69995	all_pilepsy	TRUE	reported	ZE5J2V	1	TRUE
rs60055328	C	T	C	T	-6.931	-0.0068758	0.7601	NA	FALSE	FALSE	FALSE	crbLjX	0.0115668	0.552217	31356	PLIC_L_FA	TRUE	reported	1.00004	4.19×10-12	69995	all_pilepsy	TRUE	reported	ZE5J2V	1	TRUE
rs6559752	T	C	T	C	-5.614	-0.0049834	0.267	NA	FALSE	FALSE	FALSE	crbLjX	0.011286	0.65881	31356	PLIC_L_FA	TRUE	reported	1.00005	1.98×10-8	69995	all_pilepsy	TRUE	reported	ZE5J2V	1	TRUE
rs2678901	A	G	A	G	6.849	-0.0025131	0.4048	NA	FALSE	FALSE	FALSE	LY4RGg	0.0100158	0.801881	31356	PLIC_L_ICVF	TRUE	reported	0.99993	7.41×10-12	69995	all_pilepsy	TRUE	reported	ZE5J2V	1	TRUE
rs3740422	C	G	C	G	6.013	-0.0023139	0.3455	NA	FALSE	TRUE	TRUE	LY4RGg	0.0103369	0.822875	31356	PLIC_L_ICVF	TRUE	reported	0.999967	1.82×10-9	69995	all_pilepsy	TRUE	reported	ZE5J2V	1	TRUE
rs60055328	C	T	C	T	-6.931	0.0087222	0.7601	NA	FALSE	FALSE	FALSE	LY4RGg	0.0115671	0.450817	31356	PLIC_L_ICVF	TRUE	reported	1.00004	4.19×10-12	69995	all_pilepsy	TRUE	reported	ZE5J2V	1	TRUE
rs6559752	T	C	T	C	-5.614	-0.00065555	0.267	NA	FALSE	FALSE	FALSE	LY4RGg	0.0112876	0.953687	31356	PLIC_L_ICVF	TRUE	reported	1.00005	1.98×10-8	69995	all_pilepsy	TRUE	reported	ZE5J2V	1	TRUE
rs2678901	A	G	A	G	6.849	0.011235	0.4048	NA	FALSE	FALSE	FALSE	OPzjRt	0.010016	0.261987	31356	PLIC_L_MD	TRUE	reported	0.99993	7.41×10-12	69995	all_pilepsy	TRUE	reported	ZE5J2V	1	TRUE
rs3740422	C	G	C	G	6.013	-0.0063835	0.3455	NA	FALSE	TRUE	TRUE	OPzjRt	0.0103368	0.536871	31356	PLIC_L_MD	TRUE	reported	0.999967	1.82×10-9	69995	all_pilepsy	TRUE	reported	ZE5J2V	1	TRUE
rs60055328	C	T	C	T	-6.931	-0.008255	0.7601	NA	FALSE	FALSE	FALSE	OPzjRt	0.0115667	0.475423	31356	PLIC_L_MD	TRUE	reported	1.00004	4.19×10-12	69995	all_pilepsy	TRUE	reported	ZE5J2V	1	TRUE
rs6559752	T	C	T	C	-5.614	0.015893	0.267	NA	FALSE	FALSE	FALSE	OPzjRt	0.0112855	0.159052	31356	PLIC_L_MD	TRUE	reported	1.00005	1.98×10-8	69995	all_pilepsy	TRUE	reported	ZE5J2V	1	TRUE
rs2678901	A	G	A	G	6.849	-0.0099029	0.4048	NA	FALSE	FALSE	FALSE	7WiqTV	0.0100157	0.32279	31356	PLIC_L_MO	TRUE	reported	0.99993	7.41×10-12	69995	all_pilepsy	TRUE	reported	ZE5J2V	1	TRUE
rs3740422	C	G	C	G	6.013	0.010729	0.3455	NA	FALSE	TRUE	TRUE	7WiqTV	0.0103371	0.299309	31356	PLIC_L_MO	TRUE	reported	0.999967	1.82×10-9	69995	all_pilepsy	TRUE	reported	ZE5J2V	1	TRUE
rs60055328	C	T	C	T	-6.931	-0.0069611	0.7601	NA	FALSE	FALSE	FALSE	7WiqTV	0.0115667	0.547293	31356	PLIC_L_MO	TRUE	reported	1.00004	4.19×10-12	69995	all_pilepsy	TRUE	reported	ZE5J2V	1	TRUE
rs6559752	T	C	T	C	-5.614	-0.0044916	0.267	NA	FALSE	FALSE	FALSE	7WiqTV	0.0112857	0.690637	31356	PLIC_L_MO	TRUE	reported	1.00005	1.98×10-8	69995	all_pilepsy	TRUE	reported	ZE5J2V	1	TRUE
rs2678901	A	G	A	G	6.849	0.013102	0.4048	NA	FALSE	FALSE	FALSE	NKULLe	0.0100157	0.190823	31356	PLIC_L_OD	TRUE	reported	0.99993	7.41×10-12	69995	all_pilepsy	TRUE	reported	ZE5J2V	1	TRUE
rs3740422	C	G	C	G	6.013	-0.007079	0.3455	NA	FALSE	TRUE	TRUE	NKULLe	0.0103368	0.493446	31356	PLIC_L_OD	TRUE	reported	0.999967	1.82×10-9	69995	all_pilepsy	TRUE	reported	ZE5J2V	1	TRUE
rs60055328	C	T	C	T	-6.931	0.01372	0.7601	NA	FALSE	FALSE	FALSE	NKULLe	0.0115666	0.235554	31356	PLIC_L_OD	TRUE	reported	1.00004	4.19×10-12	69995	all_pilepsy	TRUE	reported	ZE5J2V	1	TRUE
rs6559752	T	C	T	C	-5.614	-0.0086319	0.267	NA	FALSE	FALSE	FALSE	NKULLe	0.0112876	0.444437	31356	PLIC_L_OD	TRUE	reported	1.00005	1.98×10-8	69995	all_pilepsy	TRUE	reported	ZE5J2V	1	TRUE
rs2678901	A	G	A	G	6.849	-0.024879	0.4048	NA	FALSE	FALSE	FALSE	mgZjle	0.0100152	0.0129867	31356	PLIC_R_FA	TRUE	reported	0.99993	7.41×10-12	69995	all_pilepsy	TRUE	reported	ZE5J2V	1	TRUE
rs3740422	C	G	C	G	6.013	0.0042662	0.3455	NA	FALSE	TRUE	TRUE	mgZjle	0.0103369	0.679814	31356	PLIC_R_FA	TRUE	reported	0.999967	1.82×10-9	69995	all_pilepsy	TRUE	reported	ZE5J2V	1	TRUE
rs60055328	C	T	C	T	-6.931	0.0046386	0.7601	NA	FALSE	FALSE	FALSE	mgZjle	0.0115667	0.688399	31356	PLIC_R_FA	TRUE	reported	1.00004	4.19×10-12	69995	all_pilepsy	TRUE	reported	ZE5J2V	1	TRUE
rs6559752	T	C	T	C	-5.614	-0.0065166	0.267	NA	FALSE	FALSE	FALSE	mgZjle	0.0112859	0.563664	31356	PLIC_R_FA	TRUE	reported	1.00005	1.98×10-8	69995	all_pilepsy	TRUE	reported	ZE5J2V	1	TRUE
rs2678901	A	G	A	G	6.849	-0.0047172	0.4048	NA	FALSE	FALSE	FALSE	iVG7mL	0.0100159	0.637661	31356	PLIC_R_ICVF	TRUE	reported	0.99993	7.41×10-12	69995	all_pilepsy	TRUE	reported	ZE5J2V	1	TRUE
rs3740422	C	G	C	G	6.013	-0.013642	0.3455	NA	FALSE	TRUE	TRUE	iVG7mL	0.0103367	0.186913	31356	PLIC_R_ICVF	TRUE	reported	0.999967	1.82×10-9	69995	all_pilepsy	TRUE	reported	ZE5J2V	1	TRUE
rs60055328	C	T	C	T	-6.931	0.020851	0.7601	NA	FALSE	FALSE	FALSE	iVG7mL	0.0115671	0.0714496	31356	PLIC_R_ICVF	TRUE	reported	1.00004	4.19×10-12	69995	all_pilepsy	TRUE	reported	ZE5J2V	1	TRUE
rs6559752	T	C	T	C	-5.614	0.011061	0.267	NA	FALSE	FALSE	FALSE	iVG7mL	0.0112874	0.327115	31356	PLIC_R_ICVF	TRUE	reported	1.00005	1.98×10-8	69995	all_pilepsy	TRUE	reported	ZE5J2V	1	TRUE
rs2678901	A	G	A	G	6.849	0.0034463	0.4048	NA	FALSE	FALSE	FALSE	VJJjpr	0.010016	0.730786	31356	PLIC_R_MD	TRUE	reported	0.99993	7.41×10-12	69995	all_pilepsy	TRUE	reported	ZE5J2V	1	TRUE
rs3740422	C	G	C	G	6.013	-0.013691	0.3455	NA	FALSE	TRUE	TRUE	VJJjpr	0.0103367	0.185336	31356	PLIC_R_MD	TRUE	reported	0.999967	1.82×10-9	69995	all_pilepsy	TRUE	reported	ZE5J2V	1	TRUE
rs60055328	C	T	C	T	-6.931	-0.016303	0.7601	NA	FALSE	FALSE	FALSE	VJJjpr	0.0115668	0.158697	31356	PLIC_R_MD	TRUE	reported	1.00004	4.19×10-12	69995	all_pilepsy	TRUE	reported	ZE5J2V	1	TRUE
rs6559752	T	C	T	C	-5.614	0.021879	0.267	NA	FALSE	FALSE	FALSE	VJJjpr	0.011285	0.0525291	31356	PLIC_R_MD	TRUE	reported	1.00005	1.98×10-8	69995	all_pilepsy	TRUE	reported	ZE5J2V	1	TRUE
rs2678901	A	G	A	G	6.849	-0.022399	0.4048	NA	FALSE	FALSE	FALSE	NxYcOU	0.010015	0.0253163	31356	PLIC_R_MO	TRUE	reported	0.99993	7.41×10-12	69995	all_pilepsy	TRUE	reported	ZE5J2V	1	TRUE
rs3740422	C	G	C	G	6.013	0.010659	0.3455	NA	FALSE	TRUE	TRUE	NxYcOU	0.0103365	0.302448	31356	PLIC_R_MO	TRUE	reported	0.999967	1.82×10-9	69995	all_pilepsy	TRUE	reported	ZE5J2V	1	TRUE
rs60055328	C	T	C	T	-6.931	-0.0098948	0.7601	NA	FALSE	FALSE	FALSE	NxYcOU	0.0115668	0.392302	31356	PLIC_R_MO	TRUE	reported	1.00004	4.19×10-12	69995	all_pilepsy	TRUE	reported	ZE5J2V	1	TRUE
rs6559752	T	C	T	C	-5.614	-0.0060086	0.267	NA	FALSE	FALSE	FALSE	NxYcOU	0.0112861	0.594456	31356	PLIC_R_MO	TRUE	reported	1.00005	1.98×10-8	69995	all_pilepsy	TRUE	reported	ZE5J2V	1	TRUE
rs2678901	A	G	A	G	6.849	0.025235	0.4048	NA	FALSE	FALSE	FALSE	Tn9U0Z	0.0100152	0.0117463	31356	PLIC_R_OD	TRUE	reported	0.99993	7.41×10-12	69995	all_pilepsy	TRUE	reported	ZE5J2V	1	TRUE
rs3740422	C	G	C	G	6.013	-0.0044664	0.3455	NA	FALSE	TRUE	TRUE	Tn9U0Z	0.0103371	0.665687	31356	PLIC_R_OD	TRUE	reported	0.999967	1.82×10-9	69995	all_pilepsy	TRUE	reported	ZE5J2V	1	TRUE
rs60055328	C	T	C	T	-6.931	0.0069502	0.7601	NA	FALSE	FALSE	FALSE	Tn9U0Z	0.0115672	0.547936	31356	PLIC_R_OD	TRUE	reported	1.00004	4.19×10-12	69995	all_pilepsy	TRUE	reported	ZE5J2V	1	TRUE
rs6559752	T	C	T	C	-5.614	0.0030043	0.267	NA	FALSE	FALSE	FALSE	Tn9U0Z	0.0112875	0.790114	31356	PLIC_R_OD	TRUE	reported	1.00005	1.98×10-8	69995	all_pilepsy	TRUE	reported	ZE5J2V	1	TRUE
rs2678901	A	G	A	G	6.849	-0.010886	0.4048	NA	FALSE	FALSE	FALSE	Ht9jQh	0.010015	0.277064	31356	PTR_L_FA	TRUE	reported	0.99993	7.41×10-12	69995	all_pilepsy	TRUE	reported	ZE5J2V	1	TRUE
rs3740422	C	G	C	G	6.013	-0.0048339	0.3455	NA	FALSE	TRUE	TRUE	Ht9jQh	0.010337	0.640044	31356	PTR_L_FA	TRUE	reported	0.999967	1.82×10-9	69995	all_pilepsy	TRUE	reported	ZE5J2V	1	TRUE
rs60055328	C	T	C	T	-6.931	0.0075845	0.7601	NA	FALSE	FALSE	FALSE	Ht9jQh	0.011567	0.512012	31356	PTR_L_FA	TRUE	reported	1.00004	4.19×10-12	69995	all_pilepsy	TRUE	reported	ZE5J2V	1	TRUE
rs6559752	T	C	T	C	-5.614	-0.0013446	0.267	NA	FALSE	FALSE	FALSE	Ht9jQh	0.011286	0.905168	31356	PTR_L_FA	TRUE	reported	1.00005	1.98×10-8	69995	all_pilepsy	TRUE	reported	ZE5J2V	1	TRUE
rs2678901	A	G	A	G	6.849	0.0097554	0.4048	NA	FALSE	FALSE	FALSE	DOcQOe	0.010015	0.330058	31356	PTR_L_ICVF	TRUE	reported	0.99993	7.41×10-12	69995	all_pilepsy	TRUE	reported	ZE5J2V	1	TRUE
rs3740422	C	G	C	G	6.013	0.0063128	0.3455	NA	FALSE	TRUE	TRUE	DOcQOe	0.010337	0.541402	31356	PTR_L_ICVF	TRUE	reported	0.999967	1.82×10-9	69995	all_pilepsy	TRUE	reported	ZE5J2V	1	TRUE
rs60055328	C	T	C	T	-6.931	0.0098423	0.7601	NA	FALSE	FALSE	FALSE	DOcQOe	0.011567	0.39483	31356	PTR_L_ICVF	TRUE	reported	1.00004	4.19×10-12	69995	all_pilepsy	TRUE	reported	ZE5J2V	1	TRUE
rs6559752	T	C	T	C	-5.614	0.0032009	0.267	NA	FALSE	FALSE	FALSE	DOcQOe	0.011287	0.77673	31356	PTR_L_ICVF	TRUE	reported	1.00005	1.98×10-8	69995	all_pilepsy	TRUE	reported	ZE5J2V	1	TRUE
rs2678901	A	G	A	G	6.849	0.0073629	0.4048	NA	FALSE	FALSE	FALSE	gJyzoL	0.010016	0.462253	31356	PTR_L_ISOVF	TRUE	reported	0.99993	7.41×10-12	69995	all_pilepsy	TRUE	reported	ZE5J2V	1	TRUE
rs3740422	C	G	C	G	6.013	-0.0028422	0.3455	NA	FALSE	TRUE	TRUE	gJyzoL	0.010337	0.783339	31356	PTR_L_ISOVF	TRUE	reported	0.999967	1.82×10-9	69995	all_pilepsy	TRUE	reported	ZE5J2V	1	TRUE
rs60055328	C	T	C	T	-6.931	0.0021974	0.7601	NA	FALSE	FALSE	FALSE	gJyzoL	0.011567	0.849331	31356	PTR_L_ISOVF	TRUE	reported	1.00004	4.19×10-12	69995	all_pilepsy	TRUE	reported	ZE5J2V	1	TRUE
rs6559752	T	C	T	C	-5.614	0.0040761	0.267	NA	FALSE	FALSE	FALSE	gJyzoL	0.011287	0.718009	31356	PTR_L_ISOVF	TRUE	reported	1.00005	1.98×10-8	69995	all_pilepsy	TRUE	reported	ZE5J2V	1	TRUE
rs2678901	A	G	A	G	6.849	-0.0069326	0.4048	NA	FALSE	FALSE	FALSE	BvTDPN	0.010016	0.488832	31356	PTR_L_MD	TRUE	reported	0.99993	7.41×10-12	69995	all_pilepsy	TRUE	reported	ZE5J2V	1	TRUE
rs3740422	C	G	C	G	6.013	-0.010454	0.3455	NA	FALSE	TRUE	TRUE	BvTDPN	0.010337	0.311846	31356	PTR_L_MD	TRUE	reported	0.999967	1.82×10-9	69995	all_pilepsy	TRUE	reported	ZE5J2V	1	TRUE
rs60055328	C	T	C	T	-6.931	-0.0090789	0.7601	NA	FALSE	FALSE	FALSE	BvTDPN	0.011567	0.432504	31356	PTR_L_MD	TRUE	reported	1.00004	4.19×10-12	69995	all_pilepsy	TRUE	reported	ZE5J2V	1	TRUE
rs6559752	T	C	T	C	-5.614	-0.0033413	0.267	NA	FALSE	FALSE	FALSE	BvTDPN	0.011286	0.767185	31356	PTR_L_MD	TRUE	reported	1.00005	1.98×10-8	69995	all_pilepsy	TRUE	reported	ZE5J2V	1	TRUE
rs2678901	A	G	A	G	6.849	-0.017165	0.4048	NA	FALSE	FALSE	FALSE	Teqqi1	0.010015	0.0865566	31356	PTR_L_MO	TRUE	reported	0.99993	7.41×10-12	69995	all_pilepsy	TRUE	reported	ZE5J2V	1	TRUE
rs3740422	C	G	C	G	6.013	-0.016905	0.3455	NA	FALSE	TRUE	TRUE	Teqqi1	0.010336	0.101946	31356	PTR_L_MO	TRUE	reported	0.999967	1.82×10-9	69995	all_pilepsy	TRUE	reported	ZE5J2V	1	TRUE
rs60055328	C	T	C	T	-6.931	0.0063736	0.7601	NA	FALSE	FALSE	FALSE	Teqqi1	0.011567	0.581621	31356	PTR_L_MO	TRUE	reported	1.00004	4.19×10-12	69995	all_pilepsy	TRUE	reported	ZE5J2V	1	TRUE
rs6559752	T	C	T	C	-5.614	-0.014019	0.267	NA	FALSE	FALSE	FALSE	Teqqi1	0.011285	0.214171	31356	PTR_L_MO	TRUE	reported	1.00005	1.98×10-8	69995	all_pilepsy	TRUE	reported	ZE5J2V	1	TRUE
rs2678901	A	G	A	G	6.849	0.022852	0.4048	NA	FALSE	FALSE	FALSE	IxRh64	0.010014	0.0225061	31356	PTR_L_OD	TRUE	reported	0.99993	7.41×10-12	69995	all_pilepsy	TRUE	reported	ZE5J2V	1	TRUE
rs3740422	C	G	C	G	6.013	0.022806	0.3455	NA	FALSE	TRUE	TRUE	IxRh64	0.010336	0.027359	31356	PTR_L_OD	TRUE	reported	0.999967	1.82×10-9	69995	all_pilepsy	TRUE	reported	ZE5J2V	1	TRUE
rs60055328	C	T	C	T	-6.931	-0.0013241	0.7601	NA	FALSE	FALSE	FALSE	IxRh64	0.011567	0.908862	31356	PTR_L_OD	TRUE	reported	1.00004	4.19×10-12	69995	all_pilepsy	TRUE	reported	ZE5J2V	1	TRUE
rs6559752	T	C	T	C	-5.614	0.0065533	0.267	NA	FALSE	FALSE	FALSE	IxRh64	0.011287	0.561526	31356	PTR_L_OD	TRUE	reported	1.00005	1.98×10-8	69995	all_pilepsy	TRUE	reported	ZE5J2V	1	TRUE
rs2678901	A	G	A	G	6.849	-0.013434	0.4048	NA	FALSE	FALSE	FALSE	MGatRk	0.010015	0.179829	31356	PTR_R_FA	TRUE	reported	0.99993	7.41×10-12	69995	all_pilepsy	TRUE	reported	ZE5J2V	1	TRUE
rs3740422	C	G	C	G	6.013	-0.013817	0.3455	NA	FALSE	TRUE	TRUE	MGatRk	0.010336	0.181322	31356	PTR_R_FA	TRUE	reported	0.999967	1.82×10-9	69995	all_pilepsy	TRUE	reported	ZE5J2V	1	TRUE
rs60055328	C	T	C	T	-6.931	0.0087381	0.7601	NA	FALSE	FALSE	FALSE	MGatRk	0.011567	0.449987	31356	PTR_R_FA	TRUE	reported	1.00004	4.19×10-12	69995	all_pilepsy	TRUE	reported	ZE5J2V	1	TRUE
rs6559752	T	C	T	C	-5.614	0.0027031	0.267	NA	FALSE	FALSE	FALSE	MGatRk	0.011286	0.810711	31356	PTR_R_FA	TRUE	reported	1.00005	1.98×10-8	69995	all_pilepsy	TRUE	reported	ZE5J2V	1	TRUE
rs2678901	A	G	A	G	6.849	0.0099375	0.4048	NA	FALSE	FALSE	FALSE	xRCJt2	0.010015	0.321107	31356	PTR_R_ICVF	TRUE	reported	0.99993	7.41×10-12	69995	all_pilepsy	TRUE	reported	ZE5J2V	1	TRUE
rs3740422	C	G	C	G	6.013	-0.0025441	0.3455	NA	FALSE	TRUE	TRUE	xRCJt2	0.010337	0.80559	31356	PTR_R_ICVF	TRUE	reported	0.999967	1.82×10-9	69995	all_pilepsy	TRUE	reported	ZE5J2V	1	TRUE
rs60055328	C	T	C	T	-6.931	0.0061926	0.7601	NA	FALSE	FALSE	FALSE	xRCJt2	0.011567	0.592393	31356	PTR_R_ICVF	TRUE	reported	1.00004	4.19×10-12	69995	all_pilepsy	TRUE	reported	ZE5J2V	1	TRUE
rs6559752	T	C	T	C	-5.614	0.0018766	0.267	NA	FALSE	FALSE	FALSE	xRCJt2	0.011287	0.867961	31356	PTR_R_ICVF	TRUE	reported	1.00005	1.98×10-8	69995	all_pilepsy	TRUE	reported	ZE5J2V	1	TRUE
rs2678901	A	G	A	G	6.849	0.0062808	0.4048	NA	FALSE	FALSE	FALSE	WxO19w	0.010016	0.530603	31356	PTR_R_ISOVF	TRUE	reported	0.99993	7.41×10-12	69995	all_pilepsy	TRUE	reported	ZE5J2V	1	TRUE
rs3740422	C	G	C	G	6.013	-0.00055881	0.3455	NA	FALSE	TRUE	TRUE	WxO19w	0.010337	0.956888	31356	PTR_R_ISOVF	TRUE	reported	0.999967	1.82×10-9	69995	all_pilepsy	TRUE	reported	ZE5J2V	1	TRUE
rs60055328	C	T	C	T	-6.931	0.0034588	0.7601	NA	FALSE	FALSE	FALSE	WxO19w	0.011567	0.764927	31356	PTR_R_ISOVF	TRUE	reported	1.00004	4.19×10-12	69995	all_pilepsy	TRUE	reported	ZE5J2V	1	TRUE
rs6559752	T	C	T	C	-5.614	0.018468	0.267	NA	FALSE	FALSE	FALSE	WxO19w	0.011287	0.101808	31356	PTR_R_ISOVF	TRUE	reported	1.00005	1.98×10-8	69995	all_pilepsy	TRUE	reported	ZE5J2V	1	TRUE
rs2678901	A	G	A	G	6.849	-0.0041326	0.4048	NA	FALSE	FALSE	FALSE	ATyAHp	0.010016	0.679892	31356	PTR_R_MD	TRUE	reported	0.99993	7.41×10-12	69995	all_pilepsy	TRUE	reported	ZE5J2V	1	TRUE
rs3740422	C	G	C	G	6.013	-0.00093983	0.3455	NA	FALSE	TRUE	TRUE	ATyAHp	0.010337	0.927556	31356	PTR_R_MD	TRUE	reported	0.999967	1.82×10-9	69995	all_pilepsy	TRUE	reported	ZE5J2V	1	TRUE
rs60055328	C	T	C	T	-6.931	-0.00062611	0.7601	NA	FALSE	FALSE	FALSE	ATyAHp	0.011567	0.956833	31356	PTR_R_MD	TRUE	reported	1.00004	4.19×10-12	69995	all_pilepsy	TRUE	reported	ZE5J2V	1	TRUE
rs6559752	T	C	T	C	-5.614	0.0063134	0.267	NA	FALSE	FALSE	FALSE	ATyAHp	0.011286	0.575891	31356	PTR_R_MD	TRUE	reported	1.00005	1.98×10-8	69995	all_pilepsy	TRUE	reported	ZE5J2V	1	TRUE
rs2678901	A	G	A	G	6.849	-0.015827	0.4048	NA	FALSE	FALSE	FALSE	rkCoNx	0.010015	0.114038	31356	PTR_R_MO	TRUE	reported	0.99993	7.41×10-12	69995	all_pilepsy	TRUE	reported	ZE5J2V	1	TRUE
rs3740422	C	G	C	G	6.013	-0.013577	0.3455	NA	FALSE	TRUE	TRUE	rkCoNx	0.010336	0.189025	31356	PTR_R_MO	TRUE	reported	0.999967	1.82×10-9	69995	all_pilepsy	TRUE	reported	ZE5J2V	1	TRUE
rs60055328	C	T	C	T	-6.931	0.018883	0.7601	NA	FALSE	FALSE	FALSE	rkCoNx	0.011566	0.102565	31356	PTR_R_MO	TRUE	reported	1.00004	4.19×10-12	69995	all_pilepsy	TRUE	reported	ZE5J2V	1	TRUE
rs6559752	T	C	T	C	-5.614	-0.0026315	0.267	NA	FALSE	FALSE	FALSE	rkCoNx	0.011286	0.81563	31356	PTR_R_MO	TRUE	reported	1.00005	1.98×10-8	69995	all_pilepsy	TRUE	reported	ZE5J2V	1	TRUE
rs2678901	A	G	A	G	6.849	0.01751	0.4048	NA	FALSE	FALSE	FALSE	EhLDKa	0.010015	0.0804081	31356	PTR_R_OD	TRUE	reported	0.99993	7.41×10-12	69995	all_pilepsy	TRUE	reported	ZE5J2V	1	TRUE
rs3740422	C	G	C	G	6.013	0.01778	0.3455	NA	FALSE	TRUE	TRUE	EhLDKa	0.010336	0.0854083	31356	PTR_R_OD	TRUE	reported	0.999967	1.82×10-9	69995	all_pilepsy	TRUE	reported	ZE5J2V	1	TRUE
rs60055328	C	T	C	T	-6.931	-0.010276	0.7601	NA	FALSE	FALSE	FALSE	EhLDKa	0.011567	0.374317	31356	PTR_R_OD	TRUE	reported	1.00004	4.19×10-12	69995	all_pilepsy	TRUE	reported	ZE5J2V	1	TRUE
rs6559752	T	C	T	C	-5.614	-0.011503	0.267	NA	FALSE	FALSE	FALSE	EhLDKa	0.011287	0.308163	31356	PTR_R_OD	TRUE	reported	1.00005	1.98×10-8	69995	all_pilepsy	TRUE	reported	ZE5J2V	1	TRUE
rs2678901	A	G	A	G	6.849	0.00094918	0.4048	NA	FALSE	FALSE	FALSE	WWLr8L	0.010016	0.9245	31356	RIC_L_FA	TRUE	reported	0.99993	7.41×10-12	69995	all_pilepsy	TRUE	reported	ZE5J2V	1	TRUE
rs3740422	C	G	C	G	6.013	0.013635	0.3455	NA	FALSE	TRUE	TRUE	WWLr8L	0.0103364	0.187129	31356	RIC_L_FA	TRUE	reported	0.999967	1.82×10-9	69995	all_pilepsy	TRUE	reported	ZE5J2V	1	TRUE
rs60055328	C	T	C	T	-6.931	-0.0053369	0.7601	NA	FALSE	FALSE	FALSE	WWLr8L	0.0115667	0.644511	31356	RIC_L_FA	TRUE	reported	1.00004	4.19×10-12	69995	all_pilepsy	TRUE	reported	ZE5J2V	1	TRUE
rs6559752	T	C	T	C	-5.614	-0.0025699	0.267	NA	FALSE	FALSE	FALSE	WWLr8L	0.011286	0.819874	31356	RIC_L_FA	TRUE	reported	1.00005	1.98×10-8	69995	all_pilepsy	TRUE	reported	ZE5J2V	1	TRUE
rs2678901	A	G	A	G	6.849	-0.0077889	0.4048	NA	FALSE	FALSE	FALSE	gE3gQ6	0.0100158	0.436767	31356	RIC_L_ICVF	TRUE	reported	0.99993	7.41×10-12	69995	all_pilepsy	TRUE	reported	ZE5J2V	1	TRUE
rs3740422	C	G	C	G	6.013	0.00049572	0.3455	NA	FALSE	TRUE	TRUE	gE3gQ6	0.0103371	0.961752	31356	RIC_L_ICVF	TRUE	reported	0.999967	1.82×10-9	69995	all_pilepsy	TRUE	reported	ZE5J2V	1	TRUE
rs60055328	C	T	C	T	-6.931	0.0067095	0.7601	NA	FALSE	FALSE	FALSE	gE3gQ6	0.0115669	0.561875	31356	RIC_L_ICVF	TRUE	reported	1.00004	4.19×10-12	69995	all_pilepsy	TRUE	reported	ZE5J2V	1	TRUE
rs6559752	T	C	T	C	-5.614	-0.0010383	0.267	NA	FALSE	FALSE	FALSE	gE3gQ6	0.0112874	0.926708	31356	RIC_L_ICVF	TRUE	reported	1.00005	1.98×10-8	69995	all_pilepsy	TRUE	reported	ZE5J2V	1	TRUE
rs2678901	A	G	A	G	6.849	-0.00043397	0.4048	NA	FALSE	FALSE	FALSE	3dLsv0	0.0100157	0.965439	31356	RIC_L_ISOVF	TRUE	reported	0.99993	7.41×10-12	69995	all_pilepsy	TRUE	reported	ZE5J2V	1	TRUE
rs3740422	C	G	C	G	6.013	-0.010016	0.3455	NA	FALSE	TRUE	TRUE	3dLsv0	0.0103367	0.33256	31356	RIC_L_ISOVF	TRUE	reported	0.999967	1.82×10-9	69995	all_pilepsy	TRUE	reported	ZE5J2V	1	TRUE
rs60055328	C	T	C	T	-6.931	0.0028584	0.7601	NA	FALSE	FALSE	FALSE	3dLsv0	0.0115672	0.80482	31356	RIC_L_ISOVF	TRUE	reported	1.00004	4.19×10-12	69995	all_pilepsy	TRUE	reported	ZE5J2V	1	TRUE
rs6559752	T	C	T	C	-5.614	0.019942	0.267	NA	FALSE	FALSE	FALSE	3dLsv0	0.0112873	0.0772681	31356	RIC_L_ISOVF	TRUE	reported	1.00005	1.98×10-8	69995	all_pilepsy	TRUE	reported	ZE5J2V	1	TRUE
rs2678901	A	G	A	G	6.849	0.0068873	0.4048	NA	FALSE	FALSE	FALSE	w4F2Tb	0.0100158	0.491677	31356	RIC_L_MD	TRUE	reported	0.99993	7.41×10-12	69995	all_pilepsy	TRUE	reported	ZE5J2V	1	TRUE
rs3740422	C	G	C	G	6.013	-0.0090162	0.3455	NA	FALSE	TRUE	TRUE	w4F2Tb	0.0103369	0.38308	31356	RIC_L_MD	TRUE	reported	0.999967	1.82×10-9	69995	all_pilepsy	TRUE	reported	ZE5J2V	1	TRUE
rs60055328	C	T	C	T	-6.931	-0.0060248	0.7601	NA	FALSE	FALSE	FALSE	w4F2Tb	0.011567	0.602462	31356	RIC_L_MD	TRUE	reported	1.00004	4.19×10-12	69995	all_pilepsy	TRUE	reported	ZE5J2V	1	TRUE
rs6559752	T	C	T	C	-5.614	0.016322	0.267	NA	FALSE	FALSE	FALSE	w4F2Tb	0.0112857	0.148105	31356	RIC_L_MD	TRUE	reported	1.00005	1.98×10-8	69995	all_pilepsy	TRUE	reported	ZE5J2V	1	TRUE
rs2678901	A	G	A	G	6.849	0.013683	0.4048	NA	FALSE	FALSE	FALSE	U3twVZ	0.0100153	0.171874	31356	RIC_L_MO	TRUE	reported	0.99993	7.41×10-12	69995	all_pilepsy	TRUE	reported	ZE5J2V	1	TRUE
rs3740422	C	G	C	G	6.013	0.013549	0.3455	NA	FALSE	TRUE	TRUE	U3twVZ	0.0103363	0.18992	31356	RIC_L_MO	TRUE	reported	0.999967	1.82×10-9	69995	all_pilepsy	TRUE	reported	ZE5J2V	1	TRUE
rs60055328	C	T	C	T	-6.931	-0.0042964	0.7601	NA	FALSE	FALSE	FALSE	U3twVZ	0.011567	0.710313	31356	RIC_L_MO	TRUE	reported	1.00004	4.19×10-12	69995	all_pilepsy	TRUE	reported	ZE5J2V	1	TRUE
rs6559752	T	C	T	C	-5.614	-0.0099264	0.267	NA	FALSE	FALSE	FALSE	U3twVZ	0.0112858	0.379105	31356	RIC_L_MO	TRUE	reported	1.00005	1.98×10-8	69995	all_pilepsy	TRUE	reported	ZE5J2V	1	TRUE
rs2678901	A	G	A	G	6.849	-0.016511	0.4048	NA	FALSE	FALSE	FALSE	3cb2HO	0.0100156	0.099243	31356	RIC_L_OD	TRUE	reported	0.99993	7.41×10-12	69995	all_pilepsy	TRUE	reported	ZE5J2V	1	TRUE
rs3740422	C	G	C	G	6.013	-0.011366	0.3455	NA	FALSE	TRUE	TRUE	3cb2HO	0.0103372	0.271538	31356	RIC_L_OD	TRUE	reported	0.999967	1.82×10-9	69995	all_pilepsy	TRUE	reported	ZE5J2V	1	TRUE
rs60055328	C	T	C	T	-6.931	0.0074242	0.7601	NA	FALSE	FALSE	FALSE	3cb2HO	0.0115671	0.520979	31356	RIC_L_OD	TRUE	reported	1.00004	4.19×10-12	69995	all_pilepsy	TRUE	reported	ZE5J2V	1	TRUE
rs6559752	T	C	T	C	-5.614	-0.0054452	0.267	NA	FALSE	FALSE	FALSE	3cb2HO	0.0112877	0.629521	31356	RIC_L_OD	TRUE	reported	1.00005	1.98×10-8	69995	all_pilepsy	TRUE	reported	ZE5J2V	1	TRUE
rs2678901	A	G	A	G	6.849	-0.017217	0.4048	NA	FALSE	FALSE	FALSE	cWV5V5	0.0100154	0.0856052	31356	RIC_R_FA	TRUE	reported	0.99993	7.41×10-12	69995	all_pilepsy	TRUE	reported	ZE5J2V	1	TRUE
rs3740422	C	G	C	G	6.013	0.0086677	0.3455	NA	FALSE	TRUE	TRUE	cWV5V5	0.0103368	0.401735	31356	RIC_R_FA	TRUE	reported	0.999967	1.82×10-9	69995	all_pilepsy	TRUE	reported	ZE5J2V	1	TRUE
rs60055328	C	T	C	T	-6.931	-0.00017306	0.7601	NA	FALSE	FALSE	FALSE	cWV5V5	0.0115666	0.988062	31356	RIC_R_FA	TRUE	reported	1.00004	4.19×10-12	69995	all_pilepsy	TRUE	reported	ZE5J2V	1	TRUE
rs6559752	T	C	T	C	-5.614	-0.012401	0.267	NA	FALSE	FALSE	FALSE	cWV5V5	0.011286	0.271857	31356	RIC_R_FA	TRUE	reported	1.00005	1.98×10-8	69995	all_pilepsy	TRUE	reported	ZE5J2V	1	TRUE
rs2678901	A	G	A	G	6.849	-0.0081864	0.4048	NA	FALSE	FALSE	FALSE	q5LmMY	0.0100159	0.413733	31356	RIC_R_ICVF	TRUE	reported	0.99993	7.41×10-12	69995	all_pilepsy	TRUE	reported	ZE5J2V	1	TRUE
rs3740422	C	G	C	G	6.013	-0.0077742	0.3455	NA	FALSE	TRUE	TRUE	q5LmMY	0.0103369	0.452002	31356	RIC_R_ICVF	TRUE	reported	0.999967	1.82×10-9	69995	all_pilepsy	TRUE	reported	ZE5J2V	1	TRUE
rs60055328	C	T	C	T	-6.931	0.0074955	0.7601	NA	FALSE	FALSE	FALSE	q5LmMY	0.0115672	0.516987	31356	RIC_R_ICVF	TRUE	reported	1.00004	4.19×10-12	69995	all_pilepsy	TRUE	reported	ZE5J2V	1	TRUE
rs6559752	T	C	T	C	-5.614	0.0014768	0.267	NA	FALSE	FALSE	FALSE	q5LmMY	0.0112874	0.895905	31356	RIC_R_ICVF	TRUE	reported	1.00005	1.98×10-8	69995	all_pilepsy	TRUE	reported	ZE5J2V	1	TRUE
rs2678901	A	G	A	G	6.849	-0.0092714	0.4048	NA	FALSE	FALSE	FALSE	rywi2Q	0.0100157	0.354609	31356	RIC_R_ISOVF	TRUE	reported	0.99993	7.41×10-12	69995	all_pilepsy	TRUE	reported	ZE5J2V	1	TRUE
rs3740422	C	G	C	G	6.013	-0.010784	0.3455	NA	FALSE	TRUE	TRUE	rywi2Q	0.0103369	0.296832	31356	RIC_R_ISOVF	TRUE	reported	0.999967	1.82×10-9	69995	all_pilepsy	TRUE	reported	ZE5J2V	1	TRUE
rs60055328	C	T	C	T	-6.931	-0.0011678	0.7601	NA	FALSE	FALSE	FALSE	rywi2Q	0.0115668	0.919581	31356	RIC_R_ISOVF	TRUE	reported	1.00004	4.19×10-12	69995	all_pilepsy	TRUE	reported	ZE5J2V	1	TRUE
rs6559752	T	C	T	C	-5.614	0.039011	0.267	NA	FALSE	FALSE	FALSE	rywi2Q	0.0112861	0.000547142	31356	RIC_R_ISOVF	TRUE	reported	1.00005	1.98×10-8	69995	all_pilepsy	TRUE	reported	ZE5J2V	1	TRUE
rs2678901	A	G	A	G	6.849	0.00090955	0.4048	NA	FALSE	FALSE	FALSE	alqFce	0.0100159	0.927643	31356	RIC_R_MD	TRUE	reported	0.99993	7.41×10-12	69995	all_pilepsy	TRUE	reported	ZE5J2V	1	TRUE
rs3740422	C	G	C	G	6.013	-0.0035057	0.3455	NA	FALSE	TRUE	TRUE	alqFce	0.0103367	0.734497	31356	RIC_R_MD	TRUE	reported	0.999967	1.82×10-9	69995	all_pilepsy	TRUE	reported	ZE5J2V	1	TRUE
rs60055328	C	T	C	T	-6.931	-0.0065822	0.7601	NA	FALSE	FALSE	FALSE	alqFce	0.0115671	0.569325	31356	RIC_R_MD	TRUE	reported	1.00004	4.19×10-12	69995	all_pilepsy	TRUE	reported	ZE5J2V	1	TRUE
rs6559752	T	C	T	C	-5.614	0.024772	0.267	NA	FALSE	FALSE	FALSE	alqFce	0.0112852	0.0281579	31356	RIC_R_MD	TRUE	reported	1.00005	1.98×10-8	69995	all_pilepsy	TRUE	reported	ZE5J2V	1	TRUE
rs2678901	A	G	A	G	6.849	-0.014369	0.4048	NA	FALSE	FALSE	FALSE	57VMkt	0.0100154	0.151374	31356	RIC_R_MO	TRUE	reported	0.99993	7.41×10-12	69995	all_pilepsy	TRUE	reported	ZE5J2V	1	TRUE
rs3740422	C	G	C	G	6.013	0.0072276	0.3455	NA	FALSE	TRUE	TRUE	57VMkt	0.010337	0.484429	31356	RIC_R_MO	TRUE	reported	0.999967	1.82×10-9	69995	all_pilepsy	TRUE	reported	ZE5J2V	1	TRUE
rs60055328	C	T	C	T	-6.931	0.0062736	0.7601	NA	FALSE	FALSE	FALSE	57VMkt	0.0115668	0.587557	31356	RIC_R_MO	TRUE	reported	1.00004	4.19×10-12	69995	all_pilepsy	TRUE	reported	ZE5J2V	1	TRUE
rs6559752	T	C	T	C	-5.614	-0.0074346	0.267	NA	FALSE	FALSE	FALSE	57VMkt	0.011286	0.510059	31356	RIC_R_MO	TRUE	reported	1.00005	1.98×10-8	69995	all_pilepsy	TRUE	reported	ZE5J2V	1	TRUE
rs2678901	A	G	A	G	6.849	-0.01108	0.4048	NA	FALSE	FALSE	FALSE	Vtds9a	0.0100157	0.268615	31356	SCP_L_FA	TRUE	reported	0.99993	7.41×10-12	69995	all_pilepsy	TRUE	reported	ZE5J2V	1	TRUE
rs3740422	C	G	C	G	6.013	0.00091572	0.3455	NA	FALSE	TRUE	TRUE	Vtds9a	0.0103368	0.929409	31356	SCP_L_FA	TRUE	reported	0.999967	1.82×10-9	69995	all_pilepsy	TRUE	reported	ZE5J2V	1	TRUE
rs60055328	C	T	C	T	-6.931	0.023507	0.7601	NA	FALSE	FALSE	FALSE	Vtds9a	0.0115666	0.0421211	31356	SCP_L_FA	TRUE	reported	1.00004	4.19×10-12	69995	all_pilepsy	TRUE	reported	ZE5J2V	1	TRUE
rs6559752	T	C	T	C	-5.614	0.026084	0.267	NA	FALSE	FALSE	FALSE	Vtds9a	0.0112854	0.0208161	31356	SCP_L_FA	TRUE	reported	1.00005	1.98×10-8	69995	all_pilepsy	TRUE	reported	ZE5J2V	1	TRUE
rs2678901	A	G	A	G	6.849	0.0050827	0.4048	NA	FALSE	FALSE	FALSE	2QhtU5	0.0100159	0.611829	31356	SCP_L_ICVF	TRUE	reported	0.99993	7.41×10-12	69995	all_pilepsy	TRUE	reported	ZE5J2V	1	TRUE
rs3740422	C	G	C	G	6.013	0.0081718	0.3455	NA	FALSE	TRUE	TRUE	2QhtU5	0.0103369	0.42921	31356	SCP_L_ICVF	TRUE	reported	0.999967	1.82×10-9	69995	all_pilepsy	TRUE	reported	ZE5J2V	1	TRUE
rs60055328	C	T	C	T	-6.931	0.01322	0.7601	NA	FALSE	FALSE	FALSE	2QhtU5	0.011567	0.253075	31356	SCP_L_ICVF	TRUE	reported	1.00004	4.19×10-12	69995	all_pilepsy	TRUE	reported	ZE5J2V	1	TRUE
rs6559752	T	C	T	C	-5.614	0.030366	0.267	NA	FALSE	FALSE	FALSE	2QhtU5	0.0112865	0.0071351	31356	SCP_L_ICVF	TRUE	reported	1.00005	1.98×10-8	69995	all_pilepsy	TRUE	reported	ZE5J2V	1	TRUE
rs2678901	A	G	A	G	6.849	0.014588	0.4048	NA	FALSE	FALSE	FALSE	hg5Ukq	0.0100155	0.145245	31356	SCP_L_ISOVF	TRUE	reported	0.99993	7.41×10-12	69995	all_pilepsy	TRUE	reported	ZE5J2V	1	TRUE
rs3740422	C	G	C	G	6.013	0.0051477	0.3455	NA	FALSE	TRUE	TRUE	hg5Ukq	0.0103368	0.618486	31356	SCP_L_ISOVF	TRUE	reported	0.999967	1.82×10-9	69995	all_pilepsy	TRUE	reported	ZE5J2V	1	TRUE
rs60055328	C	T	C	T	-6.931	-0.026787	0.7601	NA	FALSE	FALSE	FALSE	hg5Ukq	0.0115661	0.0205589	31356	SCP_L_ISOVF	TRUE	reported	1.00004	4.19×10-12	69995	all_pilepsy	TRUE	reported	ZE5J2V	1	TRUE
rs6559752	T	C	T	C	-5.614	0.0047375	0.267	NA	FALSE	FALSE	FALSE	hg5Ukq	0.0112876	0.674699	31356	SCP_L_ISOVF	TRUE	reported	1.00005	1.98×10-8	69995	all_pilepsy	TRUE	reported	ZE5J2V	1	TRUE
rs2678901	A	G	A	G	6.849	0.010639	0.4048	NA	FALSE	FALSE	FALSE	BNfIiP	0.010016	0.288144	31356	SCP_L_MD	TRUE	reported	0.99993	7.41×10-12	69995	all_pilepsy	TRUE	reported	ZE5J2V	1	TRUE
rs3740422	C	G	C	G	6.013	-0.0041112	0.3455	NA	FALSE	TRUE	TRUE	BNfIiP	0.0103366	0.690828	31356	SCP_L_MD	TRUE	reported	0.999967	1.82×10-9	69995	all_pilepsy	TRUE	reported	ZE5J2V	1	TRUE
rs60055328	C	T	C	T	-6.931	-0.034828	0.7601	NA	FALSE	FALSE	FALSE	BNfIiP	0.0115658	0.00260136	31356	SCP_L_MD	TRUE	reported	1.00004	4.19×10-12	69995	all_pilepsy	TRUE	reported	ZE5J2V	1	TRUE
rs6559752	T	C	T	C	-5.614	-0.0018268	0.267	NA	FALSE	FALSE	FALSE	BNfIiP	0.0112858	0.871411	31356	SCP_L_MD	TRUE	reported	1.00005	1.98×10-8	69995	all_pilepsy	TRUE	reported	ZE5J2V	1	TRUE
rs2678901	A	G	A	G	6.849	-0.0041214	0.4048	NA	FALSE	FALSE	FALSE	30vjdK	0.0100161	0.680722	31356	SCP_L_OD	TRUE	reported	0.99993	7.41×10-12	69995	all_pilepsy	TRUE	reported	ZE5J2V	1	TRUE
rs3740422	C	G	C	G	6.013	-0.0024452	0.3455	NA	FALSE	TRUE	TRUE	30vjdK	0.0103367	0.813003	31356	SCP_L_OD	TRUE	reported	0.999967	1.82×10-9	69995	all_pilepsy	TRUE	reported	ZE5J2V	1	TRUE
rs60055328	C	T	C	T	-6.931	-0.0057478	0.7601	NA	FALSE	FALSE	FALSE	30vjdK	0.0115672	0.619256	31356	SCP_L_OD	TRUE	reported	1.00004	4.19×10-12	69995	all_pilepsy	TRUE	reported	ZE5J2V	1	TRUE
rs6559752	T	C	T	C	-5.614	-0.02968	0.267	NA	FALSE	FALSE	FALSE	30vjdK	0.0112866	0.00854673	31356	SCP_L_OD	TRUE	reported	1.00005	1.98×10-8	69995	all_pilepsy	TRUE	reported	ZE5J2V	1	TRUE
rs2678901	A	G	A	G	6.849	-0.0041188	0.4048	NA	FALSE	FALSE	FALSE	qDMs25	0.010016	0.68091	31356	SCP_R_FA	TRUE	reported	0.99993	7.41×10-12	69995	all_pilepsy	TRUE	reported	ZE5J2V	1	TRUE
rs3740422	C	G	C	G	6.013	0.001205	0.3455	NA	FALSE	TRUE	TRUE	qDMs25	0.0103368	0.907198	31356	SCP_R_FA	TRUE	reported	0.999967	1.82×10-9	69995	all_pilepsy	TRUE	reported	ZE5J2V	1	TRUE
rs60055328	C	T	C	T	-6.931	0.023131	0.7601	NA	FALSE	FALSE	FALSE	qDMs25	0.011566	0.0455093	31356	SCP_R_FA	TRUE	reported	1.00004	4.19×10-12	69995	all_pilepsy	TRUE	reported	ZE5J2V	1	TRUE
rs6559752	T	C	T	C	-5.614	0.025366	0.267	NA	FALSE	FALSE	FALSE	qDMs25	0.0112855	0.024598	31356	SCP_R_FA	TRUE	reported	1.00005	1.98×10-8	69995	all_pilepsy	TRUE	reported	ZE5J2V	1	TRUE
rs2678901	A	G	A	G	6.849	0.0044257	0.4048	NA	FALSE	FALSE	FALSE	vaakKt	0.0100158	0.658582	31356	SCP_R_ICVF	TRUE	reported	0.99993	7.41×10-12	69995	all_pilepsy	TRUE	reported	ZE5J2V	1	TRUE
rs3740422	C	G	C	G	6.013	-9.5565e-05	0.3455	NA	FALSE	TRUE	TRUE	vaakKt	0.0103369	0.992624	31356	SCP_R_ICVF	TRUE	reported	0.999967	1.82×10-9	69995	all_pilepsy	TRUE	reported	ZE5J2V	1	TRUE
rs60055328	C	T	C	T	-6.931	0.0093286	0.7601	NA	FALSE	FALSE	FALSE	vaakKt	0.011567	0.419962	31356	SCP_R_ICVF	TRUE	reported	1.00004	4.19×10-12	69995	all_pilepsy	TRUE	reported	ZE5J2V	1	TRUE
rs6559752	T	C	T	C	-5.614	0.01883	0.267	NA	FALSE	FALSE	FALSE	vaakKt	0.011287	0.0952577	31356	SCP_R_ICVF	TRUE	reported	1.00005	1.98×10-8	69995	all_pilepsy	TRUE	reported	ZE5J2V	1	TRUE
rs2678901	A	G	A	G	6.849	0.0089805	0.4048	NA	FALSE	FALSE	FALSE	qy0fbe	0.0100158	0.369913	31356	SCP_R_ISOVF	TRUE	reported	0.99993	7.41×10-12	69995	all_pilepsy	TRUE	reported	ZE5J2V	1	TRUE
rs3740422	C	G	C	G	6.013	-0.012316	0.3455	NA	FALSE	TRUE	TRUE	qy0fbe	0.0103365	0.233453	31356	SCP_R_ISOVF	TRUE	reported	0.999967	1.82×10-9	69995	all_pilepsy	TRUE	reported	ZE5J2V	1	TRUE
rs60055328	C	T	C	T	-6.931	-0.019767	0.7601	NA	FALSE	FALSE	FALSE	qy0fbe	0.0115667	0.0874581	31356	SCP_R_ISOVF	TRUE	reported	1.00004	4.19×10-12	69995	all_pilepsy	TRUE	reported	ZE5J2V	1	TRUE
rs6559752	T	C	T	C	-5.614	0.0086677	0.267	NA	FALSE	FALSE	FALSE	qy0fbe	0.0112876	0.442548	31356	SCP_R_ISOVF	TRUE	reported	1.00005	1.98×10-8	69995	all_pilepsy	TRUE	reported	ZE5J2V	1	TRUE
rs2678901	A	G	A	G	6.849	0.007878	0.4048	NA	FALSE	FALSE	FALSE	fp0Bjh	0.0100158	0.431539	31356	SCP_R_MD	TRUE	reported	0.99993	7.41×10-12	69995	all_pilepsy	TRUE	reported	ZE5J2V	1	TRUE
rs3740422	C	G	C	G	6.013	-0.012836	0.3455	NA	FALSE	TRUE	TRUE	fp0Bjh	0.0103365	0.214304	31356	SCP_R_MD	TRUE	reported	0.999967	1.82×10-9	69995	all_pilepsy	TRUE	reported	ZE5J2V	1	TRUE
rs60055328	C	T	C	T	-6.931	-0.02524	0.7601	NA	FALSE	FALSE	FALSE	fp0Bjh	0.0115662	0.0290938	31356	SCP_R_MD	TRUE	reported	1.00004	4.19×10-12	69995	all_pilepsy	TRUE	reported	ZE5J2V	1	TRUE
rs6559752	T	C	T	C	-5.614	0.0021538	0.267	NA	FALSE	FALSE	FALSE	fp0Bjh	0.0112862	0.848655	31356	SCP_R_MD	TRUE	reported	1.00005	1.98×10-8	69995	all_pilepsy	TRUE	reported	ZE5J2V	1	TRUE
rs2678901	A	G	A	G	6.849	0.005832	0.4048	NA	FALSE	FALSE	FALSE	oHRxMR	0.0100158	0.560377	31356	SCP_R_MO	TRUE	reported	0.99993	7.41×10-12	69995	all_pilepsy	TRUE	reported	ZE5J2V	1	TRUE
rs3740422	C	G	C	G	6.013	-0.013341	0.3455	NA	FALSE	TRUE	TRUE	oHRxMR	0.010337	0.196838	31356	SCP_R_MO	TRUE	reported	0.999967	1.82×10-9	69995	all_pilepsy	TRUE	reported	ZE5J2V	1	TRUE
rs60055328	C	T	C	T	-6.931	0.0018297	0.7601	NA	FALSE	FALSE	FALSE	oHRxMR	0.0115672	0.874315	31356	SCP_R_MO	TRUE	reported	1.00004	4.19×10-12	69995	all_pilepsy	TRUE	reported	ZE5J2V	1	TRUE
rs6559752	T	C	T	C	-5.614	0.016833	0.267	NA	FALSE	FALSE	FALSE	oHRxMR	0.0112858	0.135825	31356	SCP_R_MO	TRUE	reported	1.00005	1.98×10-8	69995	all_pilepsy	TRUE	reported	ZE5J2V	1	TRUE
rs2678901	A	G	A	G	6.849	-0.0064575	0.4048	NA	FALSE	FALSE	FALSE	7VNIld	0.0100157	0.519099	31356	SCP_R_OD	TRUE	reported	0.99993	7.41×10-12	69995	all_pilepsy	TRUE	reported	ZE5J2V	1	TRUE
rs3740422	C	G	C	G	6.013	0.0022682	0.3455	NA	FALSE	TRUE	TRUE	7VNIld	0.010337	0.826319	31356	SCP_R_OD	TRUE	reported	0.999967	1.82×10-9	69995	all_pilepsy	TRUE	reported	ZE5J2V	1	TRUE
rs60055328	C	T	C	T	-6.931	0.0013441	0.7601	NA	FALSE	FALSE	FALSE	7VNIld	0.0115674	0.907497	31356	SCP_R_OD	TRUE	reported	1.00004	4.19×10-12	69995	all_pilepsy	TRUE	reported	ZE5J2V	1	TRUE
rs6559752	T	C	T	C	-5.614	-0.024739	0.267	NA	FALSE	FALSE	FALSE	7VNIld	0.0112869	0.0283923	31356	SCP_R_OD	TRUE	reported	1.00005	1.98×10-8	69995	all_pilepsy	TRUE	reported	ZE5J2V	1	TRUE
rs2678901	A	G	A	G	6.849	-0.021481	0.4048	NA	FALSE	FALSE	FALSE	x1O28c	0.0100153	0.0319669	31356	SCR_L_FA	TRUE	reported	0.99993	7.41×10-12	69995	all_pilepsy	TRUE	reported	ZE5J2V	1	TRUE
rs3740422	C	G	C	G	6.013	0.011733	0.3455	NA	FALSE	TRUE	TRUE	x1O28c	0.0103365	0.25633	31356	SCR_L_FA	TRUE	reported	0.999967	1.82×10-9	69995	all_pilepsy	TRUE	reported	ZE5J2V	1	TRUE
rs60055328	C	T	C	T	-6.931	0.0044496	0.7601	NA	FALSE	FALSE	FALSE	x1O28c	0.0115669	0.700471	31356	SCR_L_FA	TRUE	reported	1.00004	4.19×10-12	69995	all_pilepsy	TRUE	reported	ZE5J2V	1	TRUE
rs6559752	T	C	T	C	-5.614	-0.0067558	0.267	NA	FALSE	FALSE	FALSE	x1O28c	0.011286	0.54944	31356	SCR_L_FA	TRUE	reported	1.00005	1.98×10-8	69995	all_pilepsy	TRUE	reported	ZE5J2V	1	TRUE
rs2678901	A	G	A	G	6.849	0.0017027	0.4048	NA	FALSE	FALSE	FALSE	uzYaFm	0.0100157	0.865008	31356	SCR_L_ICVF	TRUE	reported	0.99993	7.41×10-12	69995	all_pilepsy	TRUE	reported	ZE5J2V	1	TRUE
rs3740422	C	G	C	G	6.013	0.0033041	0.3455	NA	FALSE	TRUE	TRUE	uzYaFm	0.0103368	0.749238	31356	SCR_L_ICVF	TRUE	reported	0.999967	1.82×10-9	69995	all_pilepsy	TRUE	reported	ZE5J2V	1	TRUE
rs60055328	C	T	C	T	-6.931	0.0092401	0.7601	NA	FALSE	FALSE	FALSE	uzYaFm	0.0115669	0.424385	31356	SCR_L_ICVF	TRUE	reported	1.00004	4.19×10-12	69995	all_pilepsy	TRUE	reported	ZE5J2V	1	TRUE
rs6559752	T	C	T	C	-5.614	0.0020007	0.267	NA	FALSE	FALSE	FALSE	uzYaFm	0.0112875	0.859312	31356	SCR_L_ICVF	TRUE	reported	1.00005	1.98×10-8	69995	all_pilepsy	TRUE	reported	ZE5J2V	1	TRUE
rs2678901	A	G	A	G	6.849	-0.0025985	0.4048	NA	FALSE	FALSE	FALSE	WhN3iJ	0.0100156	0.795293	31356	SCR_L_ISOVF	TRUE	reported	0.99993	7.41×10-12	69995	all_pilepsy	TRUE	reported	ZE5J2V	1	TRUE
rs3740422	C	G	C	G	6.013	0.0061473	0.3455	NA	FALSE	TRUE	TRUE	WhN3iJ	0.010337	0.552052	31356	SCR_L_ISOVF	TRUE	reported	0.999967	1.82×10-9	69995	all_pilepsy	TRUE	reported	ZE5J2V	1	TRUE
rs60055328	C	T	C	T	-6.931	-0.003274	0.7601	NA	FALSE	FALSE	FALSE	WhN3iJ	0.011567	0.777141	31356	SCR_L_ISOVF	TRUE	reported	1.00004	4.19×10-12	69995	all_pilepsy	TRUE	reported	ZE5J2V	1	TRUE
rs6559752	T	C	T	C	-5.614	0.016892	0.267	NA	FALSE	FALSE	FALSE	WhN3iJ	0.0112873	0.134512	31356	SCR_L_ISOVF	TRUE	reported	1.00005	1.98×10-8	69995	all_pilepsy	TRUE	reported	ZE5J2V	1	TRUE
rs2678901	A	G	A	G	6.849	-0.0018418	0.4048	NA	FALSE	FALSE	FALSE	EUKBnh	0.010016	0.854103	31356	SCR_L_MD	TRUE	reported	0.99993	7.41×10-12	69995	all_pilepsy	TRUE	reported	ZE5J2V	1	TRUE
rs3740422	C	G	C	G	6.013	-0.0018576	0.3455	NA	FALSE	TRUE	TRUE	EUKBnh	0.010337	0.857385	31356	SCR_L_MD	TRUE	reported	0.999967	1.82×10-9	69995	all_pilepsy	TRUE	reported	ZE5J2V	1	TRUE
rs60055328	C	T	C	T	-6.931	-0.010904	0.7601	NA	FALSE	FALSE	FALSE	EUKBnh	0.0115672	0.345852	31356	SCR_L_MD	TRUE	reported	1.00004	4.19×10-12	69995	all_pilepsy	TRUE	reported	ZE5J2V	1	TRUE
rs6559752	T	C	T	C	-5.614	0.0038073	0.267	NA	FALSE	FALSE	FALSE	EUKBnh	0.0112858	0.735851	31356	SCR_L_MD	TRUE	reported	1.00005	1.98×10-8	69995	all_pilepsy	TRUE	reported	ZE5J2V	1	TRUE
rs2678901	A	G	A	G	6.849	-0.035982	0.4048	NA	FALSE	FALSE	FALSE	078dMH	0.0100141	0.000326738	31356	SCR_L_MO	TRUE	reported	0.99993	7.41×10-12	69995	all_pilepsy	TRUE	reported	ZE5J2V	1	TRUE
rs3740422	C	G	C	G	6.013	0.01857	0.3455	NA	FALSE	TRUE	TRUE	078dMH	0.0103366	0.0724102	31356	SCR_L_MO	TRUE	reported	0.999967	1.82×10-9	69995	all_pilepsy	TRUE	reported	ZE5J2V	1	TRUE
rs60055328	C	T	C	T	-6.931	-0.0039172	0.7601	NA	FALSE	FALSE	FALSE	078dMH	0.0115669	0.734869	31356	SCR_L_MO	TRUE	reported	1.00004	4.19×10-12	69995	all_pilepsy	TRUE	reported	ZE5J2V	1	TRUE
rs6559752	T	C	T	C	-5.614	0.0045025	0.267	NA	FALSE	FALSE	FALSE	078dMH	0.0112862	0.689938	31356	SCR_L_MO	TRUE	reported	1.00005	1.98×10-8	69995	all_pilepsy	TRUE	reported	ZE5J2V	1	TRUE
rs2678901	A	G	A	G	6.849	0.027612	0.4048	NA	FALSE	FALSE	FALSE	7ZowZV	0.0100149	0.00583176	31356	SCR_L_OD	TRUE	reported	0.99993	7.41×10-12	69995	all_pilepsy	TRUE	reported	ZE5J2V	1	TRUE
rs3740422	C	G	C	G	6.013	-0.015603	0.3455	NA	FALSE	TRUE	TRUE	7ZowZV	0.0103367	0.131178	31356	SCR_L_OD	TRUE	reported	0.999967	1.82×10-9	69995	all_pilepsy	TRUE	reported	ZE5J2V	1	TRUE
rs60055328	C	T	C	T	-6.931	0.0045366	0.7601	NA	FALSE	FALSE	FALSE	7ZowZV	0.0115671	0.694912	31356	SCR_L_OD	TRUE	reported	1.00004	4.19×10-12	69995	all_pilepsy	TRUE	reported	ZE5J2V	1	TRUE
rs6559752	T	C	T	C	-5.614	0.00062944	0.267	NA	FALSE	FALSE	FALSE	7ZowZV	0.0112874	0.955529	31356	SCR_L_OD	TRUE	reported	1.00005	1.98×10-8	69995	all_pilepsy	TRUE	reported	ZE5J2V	1	TRUE
rs2678901	A	G	A	G	6.849	-0.016956	0.4048	NA	FALSE	FALSE	FALSE	S0bpbf	0.0100158	0.090469	31356	SCR_R_FA	TRUE	reported	0.99993	7.41×10-12	69995	all_pilepsy	TRUE	reported	ZE5J2V	1	TRUE
rs3740422	C	G	C	G	6.013	-0.010205	0.3455	NA	FALSE	TRUE	TRUE	S0bpbf	0.0103363	0.323497	31356	SCR_R_FA	TRUE	reported	0.999967	1.82×10-9	69995	all_pilepsy	TRUE	reported	ZE5J2V	1	TRUE
rs60055328	C	T	C	T	-6.931	0.0073179	0.7601	NA	FALSE	FALSE	FALSE	S0bpbf	0.0115667	0.526951	31356	SCR_R_FA	TRUE	reported	1.00004	4.19×10-12	69995	all_pilepsy	TRUE	reported	ZE5J2V	1	TRUE
rs6559752	T	C	T	C	-5.614	-0.011041	0.267	NA	FALSE	FALSE	FALSE	S0bpbf	0.0112862	0.327937	31356	SCR_R_FA	TRUE	reported	1.00005	1.98×10-8	69995	all_pilepsy	TRUE	reported	ZE5J2V	1	TRUE
rs2678901	A	G	A	G	6.849	-0.0082713	0.4048	NA	FALSE	FALSE	FALSE	UXMCcz	0.0100158	0.408903	31356	SCR_R_ICVF	TRUE	reported	0.99993	7.41×10-12	69995	all_pilepsy	TRUE	reported	ZE5J2V	1	TRUE
rs3740422	C	G	C	G	6.013	0.0012515	0.3455	NA	FALSE	TRUE	TRUE	UXMCcz	0.0103374	0.903639	31356	SCR_R_ICVF	TRUE	reported	0.999967	1.82×10-9	69995	all_pilepsy	TRUE	reported	ZE5J2V	1	TRUE
rs60055328	C	T	C	T	-6.931	0.0088734	0.7601	NA	FALSE	FALSE	FALSE	UXMCcz	0.0115671	0.443006	31356	SCR_R_ICVF	TRUE	reported	1.00004	4.19×10-12	69995	all_pilepsy	TRUE	reported	ZE5J2V	1	TRUE
rs6559752	T	C	T	C	-5.614	0.0035698	0.267	NA	FALSE	FALSE	FALSE	UXMCcz	0.0112879	0.751813	31356	SCR_R_ICVF	TRUE	reported	1.00005	1.98×10-8	69995	all_pilepsy	TRUE	reported	ZE5J2V	1	TRUE
rs2678901	A	G	A	G	6.849	-0.0059843	0.4048	NA	FALSE	FALSE	FALSE	KVRM7X	0.0100159	0.550187	31356	SCR_R_ISOVF	TRUE	reported	0.99993	7.41×10-12	69995	all_pilepsy	TRUE	reported	ZE5J2V	1	TRUE
rs3740422	C	G	C	G	6.013	0.0093798	0.3455	NA	FALSE	TRUE	TRUE	KVRM7X	0.0103369	0.364192	31356	SCR_R_ISOVF	TRUE	reported	0.999967	1.82×10-9	69995	all_pilepsy	TRUE	reported	ZE5J2V	1	TRUE
rs60055328	C	T	C	T	-6.931	-0.01015	0.7601	NA	FALSE	FALSE	FALSE	KVRM7X	0.0115676	0.380242	31356	SCR_R_ISOVF	TRUE	reported	1.00004	4.19×10-12	69995	all_pilepsy	TRUE	reported	ZE5J2V	1	TRUE
rs6559752	T	C	T	C	-5.614	0.028796	0.267	NA	FALSE	FALSE	FALSE	KVRM7X	0.0112868	0.0107325	31356	SCR_R_ISOVF	TRUE	reported	1.00005	1.98×10-8	69995	all_pilepsy	TRUE	reported	ZE5J2V	1	TRUE
rs2678901	A	G	A	G	6.849	0.0047967	0.4048	NA	FALSE	FALSE	FALSE	KSUi1v	0.0100159	0.632004	31356	SCR_R_MD	TRUE	reported	0.99993	7.41×10-12	69995	all_pilepsy	TRUE	reported	ZE5J2V	1	TRUE
rs3740422	C	G	C	G	6.013	-0.001746	0.3455	NA	FALSE	TRUE	TRUE	KSUi1v	0.0103371	0.865871	31356	SCR_R_MD	TRUE	reported	0.999967	1.82×10-9	69995	all_pilepsy	TRUE	reported	ZE5J2V	1	TRUE
rs60055328	C	T	C	T	-6.931	-0.013073	0.7601	NA	FALSE	FALSE	FALSE	KSUi1v	0.0115671	0.258399	31356	SCR_R_MD	TRUE	reported	1.00004	4.19×10-12	69995	all_pilepsy	TRUE	reported	ZE5J2V	1	TRUE
rs6559752	T	C	T	C	-5.614	0.0078562	0.267	NA	FALSE	FALSE	FALSE	KSUi1v	0.0112859	0.486362	31356	SCR_R_MD	TRUE	reported	1.00005	1.98×10-8	69995	all_pilepsy	TRUE	reported	ZE5J2V	1	TRUE
rs2678901	A	G	A	G	6.849	-0.026401	0.4048	NA	FALSE	FALSE	FALSE	VtB3n2	0.0100149	0.00838494	31356	SCR_R_MO	TRUE	reported	0.99993	7.41×10-12	69995	all_pilepsy	TRUE	reported	ZE5J2V	1	TRUE
rs3740422	C	G	C	G	6.013	0.0055439	0.3455	NA	FALSE	TRUE	TRUE	VtB3n2	0.010337	0.591739	31356	SCR_R_MO	TRUE	reported	0.999967	1.82×10-9	69995	all_pilepsy	TRUE	reported	ZE5J2V	1	TRUE
rs60055328	C	T	C	T	-6.931	-0.0086708	0.7601	NA	FALSE	FALSE	FALSE	VtB3n2	0.0115669	0.453482	31356	SCR_R_MO	TRUE	reported	1.00004	4.19×10-12	69995	all_pilepsy	TRUE	reported	ZE5J2V	1	TRUE
rs6559752	T	C	T	C	-5.614	0.01307	0.267	NA	FALSE	FALSE	FALSE	VtB3n2	0.0112861	0.246837	31356	SCR_R_MO	TRUE	reported	1.00005	1.98×10-8	69995	all_pilepsy	TRUE	reported	ZE5J2V	1	TRUE
rs2678901	A	G	A	G	6.849	0.018959	0.4048	NA	FALSE	FALSE	FALSE	h7vngb	0.0100153	0.0583579	31356	SCR_R_OD	TRUE	reported	0.99993	7.41×10-12	69995	all_pilepsy	TRUE	reported	ZE5J2V	1	TRUE
rs3740422	C	G	C	G	6.013	0.0057614	0.3455	NA	FALSE	TRUE	TRUE	h7vngb	0.010337	0.577285	31356	SCR_R_OD	TRUE	reported	0.999967	1.82×10-9	69995	all_pilepsy	TRUE	reported	ZE5J2V	1	TRUE
rs60055328	C	T	C	T	-6.931	0.0055728	0.7601	NA	FALSE	FALSE	FALSE	h7vngb	0.0115674	0.62997	31356	SCR_R_OD	TRUE	reported	1.00004	4.19×10-12	69995	all_pilepsy	TRUE	reported	ZE5J2V	1	TRUE
rs6559752	T	C	T	C	-5.614	0.0042671	0.267	NA	FALSE	FALSE	FALSE	h7vngb	0.0112877	0.705407	31356	SCR_R_OD	TRUE	reported	1.00005	1.98×10-8	69995	all_pilepsy	TRUE	reported	ZE5J2V	1	TRUE
rs2678901	A	G	A	G	6.849	-0.0013093	0.4048	NA	FALSE	FALSE	FALSE	ja0QF5	0.010016	0.895994	31356	SFOF_L_FA	TRUE	reported	0.99993	7.41×10-12	69995	all_pilepsy	TRUE	reported	ZE5J2V	1	TRUE
rs3740422	C	G	C	G	6.013	-0.013843	0.3455	NA	FALSE	TRUE	TRUE	ja0QF5	0.010336	0.180505	31356	SFOF_L_FA	TRUE	reported	0.999967	1.82×10-9	69995	all_pilepsy	TRUE	reported	ZE5J2V	1	TRUE
rs60055328	C	T	C	T	-6.931	0.0020066	0.7601	NA	FALSE	FALSE	FALSE	ja0QF5	0.011567	0.862277	31356	SFOF_L_FA	TRUE	reported	1.00004	4.19×10-12	69995	all_pilepsy	TRUE	reported	ZE5J2V	1	TRUE
rs6559752	T	C	T	C	-5.614	0.008286	0.267	NA	FALSE	FALSE	FALSE	ja0QF5	0.011286	0.462828	31356	SFOF_L_FA	TRUE	reported	1.00005	1.98×10-8	69995	all_pilepsy	TRUE	reported	ZE5J2V	1	TRUE
rs2678901	A	G	A	G	6.849	-0.0025368	0.4048	NA	FALSE	FALSE	FALSE	qqgO4b	0.010016	0.80005	31356	SFOF_L_ICVF	TRUE	reported	0.99993	7.41×10-12	69995	all_pilepsy	TRUE	reported	ZE5J2V	1	TRUE
rs3740422	C	G	C	G	6.013	0.0022568	0.3455	NA	FALSE	TRUE	TRUE	qqgO4b	0.010337	0.827176	31356	SFOF_L_ICVF	TRUE	reported	0.999967	1.82×10-9	69995	all_pilepsy	TRUE	reported	ZE5J2V	1	TRUE
rs60055328	C	T	C	T	-6.931	0.0036514	0.7601	NA	FALSE	FALSE	FALSE	qqgO4b	0.011567	0.752246	31356	SFOF_L_ICVF	TRUE	reported	1.00004	4.19×10-12	69995	all_pilepsy	TRUE	reported	ZE5J2V	1	TRUE
rs6559752	T	C	T	C	-5.614	0.0099529	0.267	NA	FALSE	FALSE	FALSE	qqgO4b	0.011287	0.377903	31356	SFOF_L_ICVF	TRUE	reported	1.00005	1.98×10-8	69995	all_pilepsy	TRUE	reported	ZE5J2V	1	TRUE
rs2678901	A	G	A	G	6.849	0.00038238	0.4048	NA	FALSE	FALSE	FALSE	Euxebb	0.010016	0.969545	31356	SFOF_L_MD	TRUE	reported	0.99993	7.41×10-12	69995	all_pilepsy	TRUE	reported	ZE5J2V	1	TRUE
rs3740422	C	G	C	G	6.013	0.008143	0.3455	NA	FALSE	TRUE	TRUE	Euxebb	0.010337	0.430834	31356	SFOF_L_MD	TRUE	reported	0.999967	1.82×10-9	69995	all_pilepsy	TRUE	reported	ZE5J2V	1	TRUE
rs60055328	C	T	C	T	-6.931	-0.0064668	0.7601	NA	FALSE	FALSE	FALSE	Euxebb	0.011567	0.576103	31356	SFOF_L_MD	TRUE	reported	1.00004	4.19×10-12	69995	all_pilepsy	TRUE	reported	ZE5J2V	1	TRUE
rs6559752	T	C	T	C	-5.614	-0.00032603	0.267	NA	FALSE	FALSE	FALSE	Euxebb	0.011286	0.976954	31356	SFOF_L_MD	TRUE	reported	1.00005	1.98×10-8	69995	all_pilepsy	TRUE	reported	ZE5J2V	1	TRUE
rs2678901	A	G	A	G	6.849	0.010484	0.4048	NA	FALSE	FALSE	FALSE	x2eLGU	0.010015	0.295202	31356	SFOF_L_MO	TRUE	reported	0.99993	7.41×10-12	69995	all_pilepsy	TRUE	reported	ZE5J2V	1	TRUE
rs3740422	C	G	C	G	6.013	-0.013334	0.3455	NA	FALSE	TRUE	TRUE	x2eLGU	0.010336	0.197047	31356	SFOF_L_MO	TRUE	reported	0.999967	1.82×10-9	69995	all_pilepsy	TRUE	reported	ZE5J2V	1	TRUE
rs60055328	C	T	C	T	-6.931	0.016012	0.7601	NA	FALSE	FALSE	FALSE	x2eLGU	0.011566	0.166257	31356	SFOF_L_MO	TRUE	reported	1.00004	4.19×10-12	69995	all_pilepsy	TRUE	reported	ZE5J2V	1	TRUE
rs6559752	T	C	T	C	-5.614	0.0063025	0.267	NA	FALSE	FALSE	FALSE	x2eLGU	0.011286	0.576541	31356	SFOF_L_MO	TRUE	reported	1.00005	1.98×10-8	69995	all_pilepsy	TRUE	reported	ZE5J2V	1	TRUE
rs2678901	A	G	A	G	6.849	-0.0028478	0.4048	NA	FALSE	FALSE	FALSE	FILXqu	0.010016	0.776158	31356	SFOF_L_OD	TRUE	reported	0.99993	7.41×10-12	69995	all_pilepsy	TRUE	reported	ZE5J2V	1	TRUE
rs3740422	C	G	C	G	6.013	0.0093167	0.3455	NA	FALSE	TRUE	TRUE	FILXqu	0.010337	0.367426	31356	SFOF_L_OD	TRUE	reported	0.999967	1.82×10-9	69995	all_pilepsy	TRUE	reported	ZE5J2V	1	TRUE
rs60055328	C	T	C	T	-6.931	0.0059903	0.7601	NA	FALSE	FALSE	FALSE	FILXqu	0.011567	0.604547	31356	SFOF_L_OD	TRUE	reported	1.00004	4.19×10-12	69995	all_pilepsy	TRUE	reported	ZE5J2V	1	TRUE
rs6559752	T	C	T	C	-5.614	-0.014011	0.267	NA	FALSE	FALSE	FALSE	FILXqu	0.011287	0.214506	31356	SFOF_L_OD	TRUE	reported	1.00005	1.98×10-8	69995	all_pilepsy	TRUE	reported	ZE5J2V	1	TRUE
rs2678901	A	G	A	G	6.849	-0.0023688	0.4048	NA	FALSE	FALSE	FALSE	U82ck3	0.010016	0.81304	31356	SFOF_R_FA	TRUE	reported	0.99993	7.41×10-12	69995	all_pilepsy	TRUE	reported	ZE5J2V	1	TRUE
rs3740422	C	G	C	G	6.013	-0.011156	0.3455	NA	FALSE	TRUE	TRUE	U82ck3	0.010336	0.280472	31356	SFOF_R_FA	TRUE	reported	0.999967	1.82×10-9	69995	all_pilepsy	TRUE	reported	ZE5J2V	1	TRUE
rs60055328	C	T	C	T	-6.931	0.0037732	0.7601	NA	FALSE	FALSE	FALSE	U82ck3	0.011567	0.744269	31356	SFOF_R_FA	TRUE	reported	1.00004	4.19×10-12	69995	all_pilepsy	TRUE	reported	ZE5J2V	1	TRUE
rs6559752	T	C	T	C	-5.614	0.015383	0.267	NA	FALSE	FALSE	FALSE	U82ck3	0.011285	0.172858	31356	SFOF_R_FA	TRUE	reported	1.00005	1.98×10-8	69995	all_pilepsy	TRUE	reported	ZE5J2V	1	TRUE
rs2678901	A	G	A	G	6.849	0.0038911	0.4048	NA	FALSE	FALSE	FALSE	8sKYnR	0.010016	0.697654	31356	SFOF_R_ICVF	TRUE	reported	0.99993	7.41×10-12	69995	all_pilepsy	TRUE	reported	ZE5J2V	1	TRUE
rs3740422	C	G	C	G	6.013	-0.00027976	0.3455	NA	FALSE	TRUE	TRUE	8sKYnR	0.010337	0.978408	31356	SFOF_R_ICVF	TRUE	reported	0.999967	1.82×10-9	69995	all_pilepsy	TRUE	reported	ZE5J2V	1	TRUE
rs60055328	C	T	C	T	-6.931	0.0091014	0.7601	NA	FALSE	FALSE	FALSE	8sKYnR	0.011567	0.43138	31356	SFOF_R_ICVF	TRUE	reported	1.00004	4.19×10-12	69995	all_pilepsy	TRUE	reported	ZE5J2V	1	TRUE
rs6559752	T	C	T	C	-5.614	0.013529	0.267	NA	FALSE	FALSE	FALSE	8sKYnR	0.011287	0.230696	31356	SFOF_R_ICVF	TRUE	reported	1.00005	1.98×10-8	69995	all_pilepsy	TRUE	reported	ZE5J2V	1	TRUE
rs2678901	A	G	A	G	6.849	0.00048512	0.4048	NA	FALSE	FALSE	FALSE	4kUu5V	0.010016	0.961369	31356	SFOF_R_ISOVF	TRUE	reported	0.99993	7.41×10-12	69995	all_pilepsy	TRUE	reported	ZE5J2V	1	TRUE
rs3740422	C	G	C	G	6.013	0.0087832	0.3455	NA	FALSE	TRUE	TRUE	4kUu5V	0.010337	0.395494	31356	SFOF_R_ISOVF	TRUE	reported	0.999967	1.82×10-9	69995	all_pilepsy	TRUE	reported	ZE5J2V	1	TRUE
rs60055328	C	T	C	T	-6.931	0.0019153	0.7601	NA	FALSE	FALSE	FALSE	4kUu5V	0.011567	0.868484	31356	SFOF_R_ISOVF	TRUE	reported	1.00004	4.19×10-12	69995	all_pilepsy	TRUE	reported	ZE5J2V	1	TRUE
rs6559752	T	C	T	C	-5.614	0.01664	0.267	NA	FALSE	FALSE	FALSE	4kUu5V	0.011287	0.140411	31356	SFOF_R_ISOVF	TRUE	reported	1.00005	1.98×10-8	69995	all_pilepsy	TRUE	reported	ZE5J2V	1	TRUE
rs2678901	A	G	A	G	6.849	-0.0037421	0.4048	NA	FALSE	FALSE	FALSE	b6Klcj	0.010016	0.70868	31356	SFOF_R_MD	TRUE	reported	0.99993	7.41×10-12	69995	all_pilepsy	TRUE	reported	ZE5J2V	1	TRUE
rs3740422	C	G	C	G	6.013	-0.0037916	0.3455	NA	FALSE	TRUE	TRUE	b6Klcj	0.010337	0.713773	31356	SFOF_R_MD	TRUE	reported	0.999967	1.82×10-9	69995	all_pilepsy	TRUE	reported	ZE5J2V	1	TRUE
rs60055328	C	T	C	T	-6.931	-0.0031211	0.7601	NA	FALSE	FALSE	FALSE	b6Klcj	0.011567	0.787281	31356	SFOF_R_MD	TRUE	reported	1.00004	4.19×10-12	69995	all_pilepsy	TRUE	reported	ZE5J2V	1	TRUE
rs6559752	T	C	T	C	-5.614	0.0041463	0.267	NA	FALSE	FALSE	FALSE	b6Klcj	0.011286	0.713329	31356	SFOF_R_MD	TRUE	reported	1.00005	1.98×10-8	69995	all_pilepsy	TRUE	reported	ZE5J2V	1	TRUE
rs2678901	A	G	A	G	6.849	0.0141	0.4048	NA	FALSE	FALSE	FALSE	WsQ3t4	0.010015	0.159203	31356	SFOF_R_MO	TRUE	reported	0.99993	7.41×10-12	69995	all_pilepsy	TRUE	reported	ZE5J2V	1	TRUE
rs3740422	C	G	C	G	6.013	-0.018537	0.3455	NA	FALSE	TRUE	TRUE	WsQ3t4	0.010336	0.0729122	31356	SFOF_R_MO	TRUE	reported	0.999967	1.82×10-9	69995	all_pilepsy	TRUE	reported	ZE5J2V	1	TRUE
rs60055328	C	T	C	T	-6.931	0.020829	0.7601	NA	FALSE	FALSE	FALSE	WsQ3t4	0.011566	0.0717299	31356	SFOF_R_MO	TRUE	reported	1.00004	4.19×10-12	69995	all_pilepsy	TRUE	reported	ZE5J2V	1	TRUE
rs6559752	T	C	T	C	-5.614	-0.0026027	0.267	NA	FALSE	FALSE	FALSE	WsQ3t4	0.011286	0.817612	31356	SFOF_R_MO	TRUE	reported	1.00005	1.98×10-8	69995	all_pilepsy	TRUE	reported	ZE5J2V	1	TRUE
rs2678901	A	G	A	G	6.849	0.010927	0.4048	NA	FALSE	FALSE	FALSE	lhBLie	0.010015	0.27529	31356	SFOF_R_OD	TRUE	reported	0.99993	7.41×10-12	69995	all_pilepsy	TRUE	reported	ZE5J2V	1	TRUE
rs3740422	C	G	C	G	6.013	0.011071	0.3455	NA	FALSE	TRUE	TRUE	lhBLie	0.010337	0.284171	31356	SFOF_R_OD	TRUE	reported	0.999967	1.82×10-9	69995	all_pilepsy	TRUE	reported	ZE5J2V	1	TRUE
rs60055328	C	T	C	T	-6.931	-0.00095001	0.7601	NA	FALSE	FALSE	FALSE	lhBLie	0.011567	0.934542	31356	SFOF_R_OD	TRUE	reported	1.00004	4.19×10-12	69995	all_pilepsy	TRUE	reported	ZE5J2V	1	TRUE
rs6559752	T	C	T	C	-5.614	-0.018387	0.267	NA	FALSE	FALSE	FALSE	lhBLie	0.011287	0.103317	31356	SFOF_R_OD	TRUE	reported	1.00005	1.98×10-8	69995	all_pilepsy	TRUE	reported	ZE5J2V	1	TRUE
rs2678901	A	G	A	G	6.849	0.002588	0.4048	NA	FALSE	FALSE	FALSE	YpCDcY	0.010016	0.796103	31356	SLF_L_FA	TRUE	reported	0.99993	7.41×10-12	69995	all_pilepsy	TRUE	reported	ZE5J2V	1	TRUE
rs3740422	C	G	C	G	6.013	-0.0040886	0.3455	NA	FALSE	TRUE	TRUE	YpCDcY	0.010337	0.692453	31356	SLF_L_FA	TRUE	reported	0.999967	1.82×10-9	69995	all_pilepsy	TRUE	reported	ZE5J2V	1	TRUE
rs60055328	C	T	C	T	-6.931	-0.0022517	0.7601	NA	FALSE	FALSE	FALSE	YpCDcY	0.011567	0.845657	31356	SLF_L_FA	TRUE	reported	1.00004	4.19×10-12	69995	all_pilepsy	TRUE	reported	ZE5J2V	1	TRUE
rs6559752	T	C	T	C	-5.614	0.018226	0.267	NA	FALSE	FALSE	FALSE	YpCDcY	0.011285	0.106311	31356	SLF_L_FA	TRUE	reported	1.00005	1.98×10-8	69995	all_pilepsy	TRUE	reported	ZE5J2V	1	TRUE
rs2678901	A	G	A	G	6.849	0.0081758	0.4048	NA	FALSE	FALSE	FALSE	oJ9nFS	0.010016	0.414333	31356	SLF_L_ICVF	TRUE	reported	0.99993	7.41×10-12	69995	all_pilepsy	TRUE	reported	ZE5J2V	1	TRUE
rs3740422	C	G	C	G	6.013	-0.00028302	0.3455	NA	FALSE	TRUE	TRUE	oJ9nFS	0.010337	0.978157	31356	SLF_L_ICVF	TRUE	reported	0.999967	1.82×10-9	69995	all_pilepsy	TRUE	reported	ZE5J2V	1	TRUE
rs60055328	C	T	C	T	-6.931	0.0024939	0.7601	NA	FALSE	FALSE	FALSE	oJ9nFS	0.011567	0.829299	31356	SLF_L_ICVF	TRUE	reported	1.00004	4.19×10-12	69995	all_pilepsy	TRUE	reported	ZE5J2V	1	TRUE
rs6559752	T	C	T	C	-5.614	0.013962	0.267	NA	FALSE	FALSE	FALSE	oJ9nFS	0.011287	0.216113	31356	SLF_L_ICVF	TRUE	reported	1.00005	1.98×10-8	69995	all_pilepsy	TRUE	reported	ZE5J2V	1	TRUE
rs2678901	A	G	A	G	6.849	0.016852	0.4048	NA	FALSE	FALSE	FALSE	daPn6M	0.010015	0.0924485	31356	SLF_L_ISOVF	TRUE	reported	0.99993	7.41×10-12	69995	all_pilepsy	TRUE	reported	ZE5J2V	1	TRUE
rs3740422	C	G	C	G	6.013	-0.0017498	0.3455	NA	FALSE	TRUE	TRUE	daPn6M	0.010337	0.865582	31356	SLF_L_ISOVF	TRUE	reported	0.999967	1.82×10-9	69995	all_pilepsy	TRUE	reported	ZE5J2V	1	TRUE
rs60055328	C	T	C	T	-6.931	-0.0015067	0.7601	NA	FALSE	FALSE	FALSE	daPn6M	0.011567	0.896365	31356	SLF_L_ISOVF	TRUE	reported	1.00004	4.19×10-12	69995	all_pilepsy	TRUE	reported	ZE5J2V	1	TRUE
rs6559752	T	C	T	C	-5.614	0.016702	0.267	NA	FALSE	FALSE	FALSE	daPn6M	0.011287	0.138957	31356	SLF_L_ISOVF	TRUE	reported	1.00005	1.98×10-8	69995	all_pilepsy	TRUE	reported	ZE5J2V	1	TRUE
rs2678901	A	G	A	G	6.849	0.00060967	0.4048	NA	FALSE	FALSE	FALSE	peQ5De	0.010016	0.951461	31356	SLF_L_MD	TRUE	reported	0.99993	7.41×10-12	69995	all_pilepsy	TRUE	reported	ZE5J2V	1	TRUE
rs3740422	C	G	C	G	6.013	0.0004302	0.3455	NA	FALSE	TRUE	TRUE	peQ5De	0.010337	0.966803	31356	SLF_L_MD	TRUE	reported	0.999967	1.82×10-9	69995	all_pilepsy	TRUE	reported	ZE5J2V	1	TRUE
rs60055328	C	T	C	T	-6.931	-0.0048909	0.7601	NA	FALSE	FALSE	FALSE	peQ5De	0.011567	0.672419	31356	SLF_L_MD	TRUE	reported	1.00004	4.19×10-12	69995	all_pilepsy	TRUE	reported	ZE5J2V	1	TRUE
rs6559752	T	C	T	C	-5.614	-0.0029746	0.267	NA	FALSE	FALSE	FALSE	peQ5De	0.011286	0.792118	31356	SLF_L_MD	TRUE	reported	1.00005	1.98×10-8	69995	all_pilepsy	TRUE	reported	ZE5J2V	1	TRUE
rs2678901	A	G	A	G	6.849	-0.0017731	0.4048	NA	FALSE	FALSE	FALSE	S6m0Ra	0.010016	0.859486	31356	SLF_L_OD	TRUE	reported	0.99993	7.41×10-12	69995	all_pilepsy	TRUE	reported	ZE5J2V	1	TRUE
rs3740422	C	G	C	G	6.013	0.0026008	0.3455	NA	FALSE	TRUE	TRUE	S6m0Ra	0.010337	0.80135	31356	SLF_L_OD	TRUE	reported	0.999967	1.82×10-9	69995	all_pilepsy	TRUE	reported	ZE5J2V	1	TRUE
rs60055328	C	T	C	T	-6.931	0.011189	0.7601	NA	FALSE	FALSE	FALSE	S6m0Ra	0.011567	0.333388	31356	SLF_L_OD	TRUE	reported	1.00004	4.19×10-12	69995	all_pilepsy	TRUE	reported	ZE5J2V	1	TRUE
rs6559752	T	C	T	C	-5.614	-0.011284	0.267	NA	FALSE	FALSE	FALSE	S6m0Ra	0.011287	0.317468	31356	SLF_L_OD	TRUE	reported	1.00005	1.98×10-8	69995	all_pilepsy	TRUE	reported	ZE5J2V	1	TRUE
rs2678901	A	G	A	G	6.849	0.0075606	0.4048	NA	FALSE	FALSE	FALSE	cqPFzv	0.010016	0.450329	31356	SLF_R_FA	TRUE	reported	0.99993	7.41×10-12	69995	all_pilepsy	TRUE	reported	ZE5J2V	1	TRUE
rs3740422	C	G	C	G	6.013	-0.0019021	0.3455	NA	FALSE	TRUE	TRUE	cqPFzv	0.010337	0.854006	31356	SLF_R_FA	TRUE	reported	0.999967	1.82×10-9	69995	all_pilepsy	TRUE	reported	ZE5J2V	1	TRUE
rs60055328	C	T	C	T	-6.931	-0.0027564	0.7601	NA	FALSE	FALSE	FALSE	cqPFzv	0.011567	0.811649	31356	SLF_R_FA	TRUE	reported	1.00004	4.19×10-12	69995	all_pilepsy	TRUE	reported	ZE5J2V	1	TRUE
rs6559752	T	C	T	C	-5.614	0.025704	0.267	NA	FALSE	FALSE	FALSE	cqPFzv	0.011284	0.0227457	31356	SLF_R_FA	TRUE	reported	1.00005	1.98×10-8	69995	all_pilepsy	TRUE	reported	ZE5J2V	1	TRUE
rs2678901	A	G	A	G	6.849	0.0059111	0.4048	NA	FALSE	FALSE	FALSE	4JYuUz	0.010016	0.555073	31356	SLF_R_ICVF	TRUE	reported	0.99993	7.41×10-12	69995	all_pilepsy	TRUE	reported	ZE5J2V	1	TRUE
rs3740422	C	G	C	G	6.013	-0.0019058	0.3455	NA	FALSE	TRUE	TRUE	4JYuUz	0.010337	0.853729	31356	SLF_R_ICVF	TRUE	reported	0.999967	1.82×10-9	69995	all_pilepsy	TRUE	reported	ZE5J2V	1	TRUE
rs60055328	C	T	C	T	-6.931	0.006543	0.7601	NA	FALSE	FALSE	FALSE	4JYuUz	0.011567	0.571623	31356	SLF_R_ICVF	TRUE	reported	1.00004	4.19×10-12	69995	all_pilepsy	TRUE	reported	ZE5J2V	1	TRUE
rs6559752	T	C	T	C	-5.614	0.012328	0.267	NA	FALSE	FALSE	FALSE	4JYuUz	0.011287	0.274758	31356	SLF_R_ICVF	TRUE	reported	1.00005	1.98×10-8	69995	all_pilepsy	TRUE	reported	ZE5J2V	1	TRUE
rs2678901	A	G	A	G	6.849	0.010288	0.4048	NA	FALSE	FALSE	FALSE	V3TQ2s	0.010015	0.304313	31356	SLF_R_ISOVF	TRUE	reported	0.99993	7.41×10-12	69995	all_pilepsy	TRUE	reported	ZE5J2V	1	TRUE
rs3740422	C	G	C	G	6.013	0.0059808	0.3455	NA	FALSE	TRUE	TRUE	V3TQ2s	0.010337	0.562872	31356	SLF_R_ISOVF	TRUE	reported	0.999967	1.82×10-9	69995	all_pilepsy	TRUE	reported	ZE5J2V	1	TRUE
rs60055328	C	T	C	T	-6.931	0.0019898	0.7601	NA	FALSE	FALSE	FALSE	V3TQ2s	0.011567	0.86342	31356	SLF_R_ISOVF	TRUE	reported	1.00004	4.19×10-12	69995	all_pilepsy	TRUE	reported	ZE5J2V	1	TRUE
rs6559752	T	C	T	C	-5.614	0.022089	0.267	NA	FALSE	FALSE	FALSE	V3TQ2s	0.011286	0.0503501	31356	SLF_R_ISOVF	TRUE	reported	1.00005	1.98×10-8	69995	all_pilepsy	TRUE	reported	ZE5J2V	1	TRUE
rs2678901	A	G	A	G	6.849	0.00033507	0.4048	NA	FALSE	FALSE	FALSE	qYE8iB	0.010016	0.973312	31356	SLF_R_MD	TRUE	reported	0.99993	7.41×10-12	69995	all_pilepsy	TRUE	reported	ZE5J2V	1	TRUE
rs3740422	C	G	C	G	6.013	0.0034145	0.3455	NA	FALSE	TRUE	TRUE	qYE8iB	0.010337	0.741157	31356	SLF_R_MD	TRUE	reported	0.999967	1.82×10-9	69995	all_pilepsy	TRUE	reported	ZE5J2V	1	TRUE
rs60055328	C	T	C	T	-6.931	-0.0062387	0.7601	NA	FALSE	FALSE	FALSE	qYE8iB	0.011567	0.589631	31356	SLF_R_MD	TRUE	reported	1.00004	4.19×10-12	69995	all_pilepsy	TRUE	reported	ZE5J2V	1	TRUE
rs6559752	T	C	T	C	-5.614	0.0017562	0.267	NA	FALSE	FALSE	FALSE	qYE8iB	0.011286	0.876339	31356	SLF_R_MD	TRUE	reported	1.00005	1.98×10-8	69995	all_pilepsy	TRUE	reported	ZE5J2V	1	TRUE
rs2678901	A	G	A	G	6.849	-0.017838	0.4048	NA	FALSE	FALSE	FALSE	mjZk8X	0.010015	0.0749031	31356	SLF_R_MO	TRUE	reported	0.99993	7.41×10-12	69995	all_pilepsy	TRUE	reported	ZE5J2V	1	TRUE
rs3740422	C	G	C	G	6.013	-0.0051726	0.3455	NA	FALSE	TRUE	TRUE	mjZk8X	0.010337	0.616794	31356	SLF_R_MO	TRUE	reported	0.999967	1.82×10-9	69995	all_pilepsy	TRUE	reported	ZE5J2V	1	TRUE
rs60055328	C	T	C	T	-6.931	-0.0047235	0.7601	NA	FALSE	FALSE	FALSE	mjZk8X	0.011567	0.683015	31356	SLF_R_MO	TRUE	reported	1.00004	4.19×10-12	69995	all_pilepsy	TRUE	reported	ZE5J2V	1	TRUE
rs6559752	T	C	T	C	-5.614	0.0071555	0.267	NA	FALSE	FALSE	FALSE	mjZk8X	0.011286	0.526066	31356	SLF_R_MO	TRUE	reported	1.00005	1.98×10-8	69995	all_pilepsy	TRUE	reported	ZE5J2V	1	TRUE
rs2678901	A	G	A	G	6.849	-0.0012769	0.4048	NA	FALSE	FALSE	FALSE	8UjSg0	0.010016	0.898554	31356	SLF_R_OD	TRUE	reported	0.99993	7.41×10-12	69995	all_pilepsy	TRUE	reported	ZE5J2V	1	TRUE
rs3740422	C	G	C	G	6.013	-0.0038371	0.3455	NA	FALSE	TRUE	TRUE	8UjSg0	0.010337	0.710477	31356	SLF_R_OD	TRUE	reported	0.999967	1.82×10-9	69995	all_pilepsy	TRUE	reported	ZE5J2V	1	TRUE
rs60055328	C	T	C	T	-6.931	0.0097193	0.7601	NA	FALSE	FALSE	FALSE	8UjSg0	0.011567	0.400765	31356	SLF_R_OD	TRUE	reported	1.00004	4.19×10-12	69995	all_pilepsy	TRUE	reported	ZE5J2V	1	TRUE
rs6559752	T	C	T	C	-5.614	-0.018957	0.267	NA	FALSE	FALSE	FALSE	8UjSg0	0.011287	0.0930465	31356	SLF_R_OD	TRUE	reported	1.00005	1.98×10-8	69995	all_pilepsy	TRUE	reported	ZE5J2V	1	TRUE
rs2678901	A	G	A	G	6.849	0.030429	0.4048	NA	FALSE	FALSE	FALSE	tldSsn	0.010013	0.00237794	31356	SCC_FA	TRUE	reported	0.99993	7.41×10-12	69995	all_pilepsy	TRUE	reported	ZE5J2V	1	TRUE
rs3740422	C	G	C	G	6.013	0.0061924	0.3455	NA	FALSE	TRUE	TRUE	tldSsn	0.010337	0.549136	31356	SCC_FA	TRUE	reported	0.999967	1.82×10-9	69995	all_pilepsy	TRUE	reported	ZE5J2V	1	TRUE
rs60055328	C	T	C	T	-6.931	-0.0019729	0.7601	NA	FALSE	FALSE	FALSE	tldSsn	0.011567	0.864568	31356	SCC_FA	TRUE	reported	1.00004	4.19×10-12	69995	all_pilepsy	TRUE	reported	ZE5J2V	1	TRUE
rs6559752	T	C	T	C	-5.614	0.0094885	0.267	NA	FALSE	FALSE	FALSE	tldSsn	0.011286	0.400488	31356	SCC_FA	TRUE	reported	1.00005	1.98×10-8	69995	all_pilepsy	TRUE	reported	ZE5J2V	1	TRUE
rs2678901	A	G	A	G	6.849	0.011063	0.4048	NA	FALSE	FALSE	FALSE	6d6gGB	0.010015	0.269339	31356	SCC_ICVF	TRUE	reported	0.99993	7.41×10-12	69995	all_pilepsy	TRUE	reported	ZE5J2V	1	TRUE
rs3740422	C	G	C	G	6.013	0.0019157	0.3455	NA	FALSE	TRUE	TRUE	6d6gGB	0.010337	0.852972	31356	SCC_ICVF	TRUE	reported	0.999967	1.82×10-9	69995	all_pilepsy	TRUE	reported	ZE5J2V	1	TRUE
rs60055328	C	T	C	T	-6.931	0.011264	0.7601	NA	FALSE	FALSE	FALSE	6d6gGB	0.011567	0.330164	31356	SCC_ICVF	TRUE	reported	1.00004	4.19×10-12	69995	all_pilepsy	TRUE	reported	ZE5J2V	1	TRUE
rs6559752	T	C	T	C	-5.614	0.011947	0.267	NA	FALSE	FALSE	FALSE	6d6gGB	0.011287	0.289841	31356	SCC_ICVF	TRUE	reported	1.00005	1.98×10-8	69995	all_pilepsy	TRUE	reported	ZE5J2V	1	TRUE
rs2678901	A	G	A	G	6.849	0.01131	0.4048	NA	FALSE	FALSE	FALSE	nDDToY	0.010015	0.258797	31356	SCC_ISOVF	TRUE	reported	0.99993	7.41×10-12	69995	all_pilepsy	TRUE	reported	ZE5J2V	1	TRUE
rs3740422	C	G	C	G	6.013	-0.010622	0.3455	NA	FALSE	TRUE	TRUE	nDDToY	0.010337	0.304145	31356	SCC_ISOVF	TRUE	reported	0.999967	1.82×10-9	69995	all_pilepsy	TRUE	reported	ZE5J2V	1	TRUE
rs60055328	C	T	C	T	-6.931	-0.0076314	0.7601	NA	FALSE	FALSE	FALSE	nDDToY	0.011567	0.509413	31356	SCC_ISOVF	TRUE	reported	1.00004	4.19×10-12	69995	all_pilepsy	TRUE	reported	ZE5J2V	1	TRUE
rs6559752	T	C	T	C	-5.614	0.031403	0.267	NA	FALSE	FALSE	FALSE	nDDToY	0.011285	0.00539759	31356	SCC_ISOVF	TRUE	reported	1.00005	1.98×10-8	69995	all_pilepsy	TRUE	reported	ZE5J2V	1	TRUE
rs2678901	A	G	A	G	6.849	0.0078354	0.4048	NA	FALSE	FALSE	FALSE	PSFkOK	0.010016	0.43403	31356	SCC_MD	TRUE	reported	0.99993	7.41×10-12	69995	all_pilepsy	TRUE	reported	ZE5J2V	1	TRUE
rs3740422	C	G	C	G	6.013	-0.0081831	0.3455	NA	FALSE	TRUE	TRUE	PSFkOK	0.010337	0.428568	31356	SCC_MD	TRUE	reported	0.999967	1.82×10-9	69995	all_pilepsy	TRUE	reported	ZE5J2V	1	TRUE
rs60055328	C	T	C	T	-6.931	-0.015883	0.7601	NA	FALSE	FALSE	FALSE	PSFkOK	0.011566	0.169711	31356	SCC_MD	TRUE	reported	1.00004	4.19×10-12	69995	all_pilepsy	TRUE	reported	ZE5J2V	1	TRUE
rs6559752	T	C	T	C	-5.614	0.015255	0.267	NA	FALSE	FALSE	FALSE	PSFkOK	0.011285	0.176482	31356	SCC_MD	TRUE	reported	1.00005	1.98×10-8	69995	all_pilepsy	TRUE	reported	ZE5J2V	1	TRUE
rs2678901	A	G	A	G	6.849	0.018376	0.4048	NA	FALSE	FALSE	FALSE	HpdRcZ	0.010015	0.0665426	31356	SCC_MO	TRUE	reported	0.99993	7.41×10-12	69995	all_pilepsy	TRUE	reported	ZE5J2V	1	TRUE
rs3740422	C	G	C	G	6.013	-0.0075172	0.3455	NA	FALSE	TRUE	TRUE	HpdRcZ	0.010337	0.467089	31356	SCC_MO	TRUE	reported	0.999967	1.82×10-9	69995	all_pilepsy	TRUE	reported	ZE5J2V	1	TRUE
rs60055328	C	T	C	T	-6.931	-0.010261	0.7601	NA	FALSE	FALSE	FALSE	HpdRcZ	0.011567	0.375008	31356	SCC_MO	TRUE	reported	1.00004	4.19×10-12	69995	all_pilepsy	TRUE	reported	ZE5J2V	1	TRUE
rs6559752	T	C	T	C	-5.614	-0.0026757	0.267	NA	FALSE	FALSE	FALSE	HpdRcZ	0.011286	0.812597	31356	SCC_MO	TRUE	reported	1.00005	1.98×10-8	69995	all_pilepsy	TRUE	reported	ZE5J2V	1	TRUE
rs2678901	A	G	A	G	6.849	-0.035464	0.4048	NA	FALSE	FALSE	FALSE	BKwQVR	0.010013	0.000398016	31356	SCC_OD	TRUE	reported	0.99993	7.41×10-12	69995	all_pilepsy	TRUE	reported	ZE5J2V	1	TRUE
rs3740422	C	G	C	G	6.013	0.00024995	0.3455	NA	FALSE	TRUE	TRUE	BKwQVR	0.010337	0.980709	31356	SCC_OD	TRUE	reported	0.999967	1.82×10-9	69995	all_pilepsy	TRUE	reported	ZE5J2V	1	TRUE
rs60055328	C	T	C	T	-6.931	0.024165	0.7601	NA	FALSE	FALSE	FALSE	BKwQVR	0.011566	0.036686	31356	SCC_OD	TRUE	reported	1.00004	4.19×10-12	69995	all_pilepsy	TRUE	reported	ZE5J2V	1	TRUE
rs6559752	T	C	T	C	-5.614	-0.0099952	0.267	NA	FALSE	FALSE	FALSE	BKwQVR	0.011287	0.375881	31356	SCC_OD	TRUE	reported	1.00005	1.98×10-8	69995	all_pilepsy	TRUE	reported	ZE5J2V	1	TRUE
rs2678901	A	G	A	G	6.849	-0.0090208	0.4048	NA	FALSE	FALSE	FALSE	EGKlvB	0.010016	0.367765	31356	SS_L_FA	TRUE	reported	0.99993	7.41×10-12	69995	all_pilepsy	TRUE	reported	ZE5J2V	1	TRUE
rs3740422	C	G	C	G	6.013	0.011286	0.3455	NA	FALSE	TRUE	TRUE	EGKlvB	0.010336	0.274922	31356	SS_L_FA	TRUE	reported	0.999967	1.82×10-9	69995	all_pilepsy	TRUE	reported	ZE5J2V	1	TRUE
rs60055328	C	T	C	T	-6.931	0.0048633	0.7601	NA	FALSE	FALSE	FALSE	EGKlvB	0.011567	0.674155	31356	SS_L_FA	TRUE	reported	1.00004	4.19×10-12	69995	all_pilepsy	TRUE	reported	ZE5J2V	1	TRUE
rs6559752	T	C	T	C	-5.614	-0.0075634	0.267	NA	FALSE	FALSE	FALSE	EGKlvB	0.011286	0.502759	31356	SS_L_FA	TRUE	reported	1.00005	1.98×10-8	69995	all_pilepsy	TRUE	reported	ZE5J2V	1	TRUE
rs2678901	A	G	A	G	6.849	0.0080896	0.4048	NA	FALSE	FALSE	FALSE	vwA6q4	0.010016	0.419266	31356	SS_L_ICVF	TRUE	reported	0.99993	7.41×10-12	69995	all_pilepsy	TRUE	reported	ZE5J2V	1	TRUE
rs3740422	C	G	C	G	6.013	0.0065664	0.3455	NA	FALSE	TRUE	TRUE	vwA6q4	0.010337	0.525279	31356	SS_L_ICVF	TRUE	reported	0.999967	1.82×10-9	69995	all_pilepsy	TRUE	reported	ZE5J2V	1	TRUE
rs60055328	C	T	C	T	-6.931	0.0040207	0.7601	NA	FALSE	FALSE	FALSE	vwA6q4	0.011567	0.728149	31356	SS_L_ICVF	TRUE	reported	1.00004	4.19×10-12	69995	all_pilepsy	TRUE	reported	ZE5J2V	1	TRUE
rs6559752	T	C	T	C	-5.614	-0.0017003	0.267	NA	FALSE	FALSE	FALSE	vwA6q4	0.011287	0.880266	31356	SS_L_ICVF	TRUE	reported	1.00005	1.98×10-8	69995	all_pilepsy	TRUE	reported	ZE5J2V	1	TRUE
rs2678901	A	G	A	G	6.849	-0.0017983	0.4048	NA	FALSE	FALSE	FALSE	wz03fK	0.010016	0.857508	31356	SS_L_ISOVF	TRUE	reported	0.99993	7.41×10-12	69995	all_pilepsy	TRUE	reported	ZE5J2V	1	TRUE
rs3740422	C	G	C	G	6.013	-0.019224	0.3455	NA	FALSE	TRUE	TRUE	wz03fK	0.010336	0.0629071	31356	SS_L_ISOVF	TRUE	reported	0.999967	1.82×10-9	69995	all_pilepsy	TRUE	reported	ZE5J2V	1	TRUE
rs60055328	C	T	C	T	-6.931	-0.0115	0.7601	NA	FALSE	FALSE	FALSE	wz03fK	0.011567	0.320125	31356	SS_L_ISOVF	TRUE	reported	1.00004	4.19×10-12	69995	all_pilepsy	TRUE	reported	ZE5J2V	1	TRUE
rs6559752	T	C	T	C	-5.614	0.013164	0.267	NA	FALSE	FALSE	FALSE	wz03fK	0.011287	0.243529	31356	SS_L_ISOVF	TRUE	reported	1.00005	1.98×10-8	69995	all_pilepsy	TRUE	reported	ZE5J2V	1	TRUE
rs2678901	A	G	A	G	6.849	-0.0098587	0.4048	NA	FALSE	FALSE	FALSE	EbXzZ3	0.010015	0.324953	31356	SS_L_MD	TRUE	reported	0.99993	7.41×10-12	69995	all_pilepsy	TRUE	reported	ZE5J2V	1	TRUE
rs3740422	C	G	C	G	6.013	-0.018385	0.3455	NA	FALSE	TRUE	TRUE	EbXzZ3	0.010336	0.0753009	31356	SS_L_MD	TRUE	reported	0.999967	1.82×10-9	69995	all_pilepsy	TRUE	reported	ZE5J2V	1	TRUE
rs60055328	C	T	C	T	-6.931	-0.0095958	0.7601	NA	FALSE	FALSE	FALSE	EbXzZ3	0.011567	0.406762	31356	SS_L_MD	TRUE	reported	1.00004	4.19×10-12	69995	all_pilepsy	TRUE	reported	ZE5J2V	1	TRUE
rs6559752	T	C	T	C	-5.614	0.0084894	0.267	NA	FALSE	FALSE	FALSE	EbXzZ3	0.011286	0.451929	31356	SS_L_MD	TRUE	reported	1.00005	1.98×10-8	69995	all_pilepsy	TRUE	reported	ZE5J2V	1	TRUE
rs2678901	A	G	A	G	6.849	-0.016524	0.4048	NA	FALSE	FALSE	FALSE	8Gj7yi	0.010015	0.0989692	31356	SS_L_MO	TRUE	reported	0.99993	7.41×10-12	69995	all_pilepsy	TRUE	reported	ZE5J2V	1	TRUE
rs3740422	C	G	C	G	6.013	0.017136	0.3455	NA	FALSE	TRUE	TRUE	8Gj7yi	0.010336	0.0973419	31356	SS_L_MO	TRUE	reported	0.999967	1.82×10-9	69995	all_pilepsy	TRUE	reported	ZE5J2V	1	TRUE
rs60055328	C	T	C	T	-6.931	0.0022813	0.7601	NA	FALSE	FALSE	FALSE	8Gj7yi	0.011567	0.843647	31356	SS_L_MO	TRUE	reported	1.00004	4.19×10-12	69995	all_pilepsy	TRUE	reported	ZE5J2V	1	TRUE
rs6559752	T	C	T	C	-5.614	-0.016389	0.267	NA	FALSE	FALSE	FALSE	8Gj7yi	0.011285	0.146437	31356	SS_L_MO	TRUE	reported	1.00005	1.98×10-8	69995	all_pilepsy	TRUE	reported	ZE5J2V	1	TRUE
rs2678901	A	G	A	G	6.849	0.022528	0.4048	NA	FALSE	FALSE	FALSE	OdIr7C	0.010015	0.0244906	31356	SS_L_OD	TRUE	reported	0.99993	7.41×10-12	69995	all_pilepsy	TRUE	reported	ZE5J2V	1	TRUE
rs3740422	C	G	C	G	6.013	-0.0072289	0.3455	NA	FALSE	TRUE	TRUE	OdIr7C	0.010337	0.484351	31356	SS_L_OD	TRUE	reported	0.999967	1.82×10-9	69995	all_pilepsy	TRUE	reported	ZE5J2V	1	TRUE
rs60055328	C	T	C	T	-6.931	-0.007815	0.7601	NA	FALSE	FALSE	FALSE	OdIr7C	0.011567	0.499275	31356	SS_L_OD	TRUE	reported	1.00004	4.19×10-12	69995	all_pilepsy	TRUE	reported	ZE5J2V	1	TRUE
rs6559752	T	C	T	C	-5.614	0.010033	0.267	NA	FALSE	FALSE	FALSE	OdIr7C	0.011287	0.374093	31356	SS_L_OD	TRUE	reported	1.00005	1.98×10-8	69995	all_pilepsy	TRUE	reported	ZE5J2V	1	TRUE
rs2678901	A	G	A	G	6.849	-0.017743	0.4048	NA	FALSE	FALSE	FALSE	b0IPgZ	0.010015	0.0764716	31356	SS_R_FA	TRUE	reported	0.99993	7.41×10-12	69995	all_pilepsy	TRUE	reported	ZE5J2V	1	TRUE
rs3740422	C	G	C	G	6.013	-0.0028513	0.3455	NA	FALSE	TRUE	TRUE	b0IPgZ	0.010337	0.782672	31356	SS_R_FA	TRUE	reported	0.999967	1.82×10-9	69995	all_pilepsy	TRUE	reported	ZE5J2V	1	TRUE
rs60055328	C	T	C	T	-6.931	0.0061249	0.7601	NA	FALSE	FALSE	FALSE	b0IPgZ	0.011567	0.596444	31356	SS_R_FA	TRUE	reported	1.00004	4.19×10-12	69995	all_pilepsy	TRUE	reported	ZE5J2V	1	TRUE
rs6559752	T	C	T	C	-5.614	-0.010846	0.267	NA	FALSE	FALSE	FALSE	b0IPgZ	0.011286	0.336527	31356	SS_R_FA	TRUE	reported	1.00005	1.98×10-8	69995	all_pilepsy	TRUE	reported	ZE5J2V	1	TRUE
rs2678901	A	G	A	G	6.849	0.0051481	0.4048	NA	FALSE	FALSE	FALSE	tEhuwg	0.010016	0.607253	31356	SS_R_ICVF	TRUE	reported	0.99993	7.41×10-12	69995	all_pilepsy	TRUE	reported	ZE5J2V	1	TRUE
rs3740422	C	G	C	G	6.013	-0.00044521	0.3455	NA	FALSE	TRUE	TRUE	tEhuwg	0.010337	0.965646	31356	SS_R_ICVF	TRUE	reported	0.999967	1.82×10-9	69995	all_pilepsy	TRUE	reported	ZE5J2V	1	TRUE
rs60055328	C	T	C	T	-6.931	0.0060782	0.7601	NA	FALSE	FALSE	FALSE	tEhuwg	0.011567	0.599253	31356	SS_R_ICVF	TRUE	reported	1.00004	4.19×10-12	69995	all_pilepsy	TRUE	reported	ZE5J2V	1	TRUE
rs6559752	T	C	T	C	-5.614	-0.0080884	0.267	NA	FALSE	FALSE	FALSE	tEhuwg	0.011287	0.473631	31356	SS_R_ICVF	TRUE	reported	1.00005	1.98×10-8	69995	all_pilepsy	TRUE	reported	ZE5J2V	1	TRUE
rs2678901	A	G	A	G	6.849	0.010523	0.4048	NA	FALSE	FALSE	FALSE	i5UZlA	0.010015	0.293427	31356	SS_R_ISOVF	TRUE	reported	0.99993	7.41×10-12	69995	all_pilepsy	TRUE	reported	ZE5J2V	1	TRUE
rs3740422	C	G	C	G	6.013	-0.005494	0.3455	NA	FALSE	TRUE	TRUE	i5UZlA	0.010337	0.595073	31356	SS_R_ISOVF	TRUE	reported	0.999967	1.82×10-9	69995	all_pilepsy	TRUE	reported	ZE5J2V	1	TRUE
rs60055328	C	T	C	T	-6.931	0.0052093	0.7601	NA	FALSE	FALSE	FALSE	i5UZlA	0.011567	0.652454	31356	SS_R_ISOVF	TRUE	reported	1.00004	4.19×10-12	69995	all_pilepsy	TRUE	reported	ZE5J2V	1	TRUE
rs6559752	T	C	T	C	-5.614	0.0084314	0.267	NA	FALSE	FALSE	FALSE	i5UZlA	0.011287	0.455082	31356	SS_R_ISOVF	TRUE	reported	1.00005	1.98×10-8	69995	all_pilepsy	TRUE	reported	ZE5J2V	1	TRUE
rs2678901	A	G	A	G	6.849	-0.0022965	0.4048	NA	FALSE	FALSE	FALSE	a2VKMm	0.010016	0.818644	31356	SS_R_MD	TRUE	reported	0.99993	7.41×10-12	69995	all_pilepsy	TRUE	reported	ZE5J2V	1	TRUE
rs3740422	C	G	C	G	6.013	-0.0062169	0.3455	NA	FALSE	TRUE	TRUE	a2VKMm	0.010337	0.547558	31356	SS_R_MD	TRUE	reported	0.999967	1.82×10-9	69995	all_pilepsy	TRUE	reported	ZE5J2V	1	TRUE
rs60055328	C	T	C	T	-6.931	-0.001188	0.7601	NA	FALSE	FALSE	FALSE	a2VKMm	0.011567	0.918193	31356	SS_R_MD	TRUE	reported	1.00004	4.19×10-12	69995	all_pilepsy	TRUE	reported	ZE5J2V	1	TRUE
rs6559752	T	C	T	C	-5.614	0.014227	0.267	NA	FALSE	FALSE	FALSE	a2VKMm	0.011285	0.207444	31356	SS_R_MD	TRUE	reported	1.00005	1.98×10-8	69995	all_pilepsy	TRUE	reported	ZE5J2V	1	TRUE
rs2678901	A	G	A	G	6.849	-0.020844	0.4048	NA	FALSE	FALSE	FALSE	RobLk4	0.010015	0.0374197	31356	SS_R_MO	TRUE	reported	0.99993	7.41×10-12	69995	all_pilepsy	TRUE	reported	ZE5J2V	1	TRUE
rs3740422	C	G	C	G	6.013	-0.0018859	0.3455	NA	FALSE	TRUE	TRUE	RobLk4	0.010337	0.855234	31356	SS_R_MO	TRUE	reported	0.999967	1.82×10-9	69995	all_pilepsy	TRUE	reported	ZE5J2V	1	TRUE
rs60055328	C	T	C	T	-6.931	0.0059439	0.7601	NA	FALSE	FALSE	FALSE	RobLk4	0.011567	0.607337	31356	SS_R_MO	TRUE	reported	1.00004	4.19×10-12	69995	all_pilepsy	TRUE	reported	ZE5J2V	1	TRUE
rs6559752	T	C	T	C	-5.614	-0.0047783	0.267	NA	FALSE	FALSE	FALSE	RobLk4	0.011286	0.672017	31356	SS_R_MO	TRUE	reported	1.00005	1.98×10-8	69995	all_pilepsy	TRUE	reported	ZE5J2V	1	TRUE
rs2678901	A	G	A	G	6.849	0.022616	0.4048	NA	FALSE	FALSE	FALSE	LJxvL7	0.010014	0.0239387	31356	SS_R_OD	TRUE	reported	0.99993	7.41×10-12	69995	all_pilepsy	TRUE	reported	ZE5J2V	1	TRUE
rs3740422	C	G	C	G	6.013	2.8878e-05	0.3455	NA	FALSE	TRUE	TRUE	LJxvL7	0.010337	0.997771	31356	SS_R_OD	TRUE	reported	0.999967	1.82×10-9	69995	all_pilepsy	TRUE	reported	ZE5J2V	1	TRUE
rs60055328	C	T	C	T	-6.931	0.0012501	0.7601	NA	FALSE	FALSE	FALSE	LJxvL7	0.011567	0.913939	31356	SS_R_OD	TRUE	reported	1.00004	4.19×10-12	69995	all_pilepsy	TRUE	reported	ZE5J2V	1	TRUE
rs6559752	T	C	T	C	-5.614	0.0016001	0.267	NA	FALSE	FALSE	FALSE	LJxvL7	0.011287	0.887274	31356	SS_R_OD	TRUE	reported	1.00005	1.98×10-8	69995	all_pilepsy	TRUE	reported	ZE5J2V	1	TRUE
rs2678901	A	G	A	G	6.849	-0.015856	0.4048	NA	FALSE	FALSE	FALSE	fDA1HD	0.010015	0.113386	31356	STR_L_FA	TRUE	reported	0.99993	7.41×10-12	69995	all_pilepsy	TRUE	reported	ZE5J2V	1	TRUE
rs3740422	C	G	C	G	6.013	0.021728	0.3455	NA	FALSE	TRUE	TRUE	fDA1HD	0.010336	0.0355468	31356	STR_L_FA	TRUE	reported	0.999967	1.82×10-9	69995	all_pilepsy	TRUE	reported	ZE5J2V	1	TRUE
rs60055328	C	T	C	T	-6.931	-0.0046533	0.7601	NA	FALSE	FALSE	FALSE	fDA1HD	0.011567	0.687464	31356	STR_L_FA	TRUE	reported	1.00004	4.19×10-12	69995	all_pilepsy	TRUE	reported	ZE5J2V	1	TRUE
rs6559752	T	C	T	C	-5.614	0.0035721	0.267	NA	FALSE	FALSE	FALSE	fDA1HD	0.011286	0.751623	31356	STR_L_FA	TRUE	reported	1.00005	1.98×10-8	69995	all_pilepsy	TRUE	reported	ZE5J2V	1	TRUE
rs2678901	A	G	A	G	6.849	0.0023303	0.4048	NA	FALSE	FALSE	FALSE	GCcFJ9	0.010016	0.816022	31356	STR_L_ICVF	TRUE	reported	0.99993	7.41×10-12	69995	all_pilepsy	TRUE	reported	ZE5J2V	1	TRUE
rs3740422	C	G	C	G	6.013	0.01458	0.3455	NA	FALSE	TRUE	TRUE	GCcFJ9	0.010336	0.15838	31356	STR_L_ICVF	TRUE	reported	0.999967	1.82×10-9	69995	all_pilepsy	TRUE	reported	ZE5J2V	1	TRUE
rs60055328	C	T	C	T	-6.931	0.011605	0.7601	NA	FALSE	FALSE	FALSE	GCcFJ9	0.011567	0.31574	31356	STR_L_ICVF	TRUE	reported	1.00004	4.19×10-12	69995	all_pilepsy	TRUE	reported	ZE5J2V	1	TRUE
rs6559752	T	C	T	C	-5.614	0.008912	0.267	NA	FALSE	FALSE	FALSE	GCcFJ9	0.011287	0.429794	31356	STR_L_ICVF	TRUE	reported	1.00005	1.98×10-8	69995	all_pilepsy	TRUE	reported	ZE5J2V	1	TRUE
rs2678901	A	G	A	G	6.849	0.0011524	0.4048	NA	FALSE	FALSE	FALSE	Tmt8t6	0.010016	0.9084	31356	STR_L_ISOVF	TRUE	reported	0.99993	7.41×10-12	69995	all_pilepsy	TRUE	reported	ZE5J2V	1	TRUE
rs3740422	C	G	C	G	6.013	0.00055289	0.3455	NA	FALSE	TRUE	TRUE	Tmt8t6	0.010337	0.957344	31356	STR_L_ISOVF	TRUE	reported	0.999967	1.82×10-9	69995	all_pilepsy	TRUE	reported	ZE5J2V	1	TRUE
rs60055328	C	T	C	T	-6.931	-0.0020983	0.7601	NA	FALSE	FALSE	FALSE	Tmt8t6	0.011567	0.85605	31356	STR_L_ISOVF	TRUE	reported	1.00004	4.19×10-12	69995	all_pilepsy	TRUE	reported	ZE5J2V	1	TRUE
rs6559752	T	C	T	C	-5.614	0.01828	0.267	NA	FALSE	FALSE	FALSE	Tmt8t6	0.011287	0.105329	31356	STR_L_ISOVF	TRUE	reported	1.00005	1.98×10-8	69995	all_pilepsy	TRUE	reported	ZE5J2V	1	TRUE
rs2678901	A	G	A	G	6.849	-0.0019387	0.4048	NA	FALSE	FALSE	FALSE	FKMwlg	0.010016	0.846518	31356	STR_L_MD	TRUE	reported	0.99993	7.41×10-12	69995	all_pilepsy	TRUE	reported	ZE5J2V	1	TRUE
rs3740422	C	G	C	G	6.013	-0.012847	0.3455	NA	FALSE	TRUE	TRUE	FKMwlg	0.010336	0.213939	31356	STR_L_MD	TRUE	reported	0.999967	1.82×10-9	69995	all_pilepsy	TRUE	reported	ZE5J2V	1	TRUE
rs60055328	C	T	C	T	-6.931	-0.012373	0.7601	NA	FALSE	FALSE	FALSE	FKMwlg	0.011566	0.284767	31356	STR_L_MD	TRUE	reported	1.00004	4.19×10-12	69995	all_pilepsy	TRUE	reported	ZE5J2V	1	TRUE
rs6559752	T	C	T	C	-5.614	0.0015626	0.267	NA	FALSE	FALSE	FALSE	FKMwlg	0.011286	0.889877	31356	STR_L_MD	TRUE	reported	1.00005	1.98×10-8	69995	all_pilepsy	TRUE	reported	ZE5J2V	1	TRUE
rs2678901	A	G	A	G	6.849	-0.022891	0.4048	NA	FALSE	FALSE	FALSE	HG4Lod	0.010014	0.0222741	31356	STR_L_MO	TRUE	reported	0.99993	7.41×10-12	69995	all_pilepsy	TRUE	reported	ZE5J2V	1	TRUE
rs3740422	C	G	C	G	6.013	0.012075	0.3455	NA	FALSE	TRUE	TRUE	HG4Lod	0.010336	0.242756	31356	STR_L_MO	TRUE	reported	0.999967	1.82×10-9	69995	all_pilepsy	TRUE	reported	ZE5J2V	1	TRUE
rs60055328	C	T	C	T	-6.931	-0.0087083	0.7601	NA	FALSE	FALSE	FALSE	HG4Lod	0.011567	0.451534	31356	STR_L_MO	TRUE	reported	1.00004	4.19×10-12	69995	all_pilepsy	TRUE	reported	ZE5J2V	1	TRUE
rs6559752	T	C	T	C	-5.614	0.018171	0.267	NA	FALSE	FALSE	FALSE	HG4Lod	0.011285	0.107372	31356	STR_L_MO	TRUE	reported	1.00005	1.98×10-8	69995	all_pilepsy	TRUE	reported	ZE5J2V	1	TRUE
rs2678901	A	G	A	G	6.849	0.020604	0.4048	NA	FALSE	FALSE	FALSE	ZSiH6B	0.010015	0.0396643	31356	STR_L_OD	TRUE	reported	0.99993	7.41×10-12	69995	all_pilepsy	TRUE	reported	ZE5J2V	1	TRUE
rs3740422	C	G	C	G	6.013	-0.014053	0.3455	NA	FALSE	TRUE	TRUE	ZSiH6B	0.010336	0.173984	31356	STR_L_OD	TRUE	reported	0.999967	1.82×10-9	69995	all_pilepsy	TRUE	reported	ZE5J2V	1	TRUE
rs60055328	C	T	C	T	-6.931	0.017945	0.7601	NA	FALSE	FALSE	FALSE	ZSiH6B	0.011566	0.120801	31356	STR_L_OD	TRUE	reported	1.00004	4.19×10-12	69995	all_pilepsy	TRUE	reported	ZE5J2V	1	TRUE
rs6559752	T	C	T	C	-5.614	-0.0021855	0.267	NA	FALSE	FALSE	FALSE	ZSiH6B	0.011287	0.846477	31356	STR_L_OD	TRUE	reported	1.00005	1.98×10-8	69995	all_pilepsy	TRUE	reported	ZE5J2V	1	TRUE
rs2678901	A	G	A	G	6.849	-0.018449	0.4048	NA	FALSE	FALSE	FALSE	mRiAmV	0.010015	0.0654636	31356	STR_R_FA	TRUE	reported	0.99993	7.41×10-12	69995	all_pilepsy	TRUE	reported	ZE5J2V	1	TRUE
rs3740422	C	G	C	G	6.013	0.0066619	0.3455	NA	FALSE	TRUE	TRUE	mRiAmV	0.010337	0.519266	31356	STR_R_FA	TRUE	reported	0.999967	1.82×10-9	69995	all_pilepsy	TRUE	reported	ZE5J2V	1	TRUE
rs60055328	C	T	C	T	-6.931	0.0040521	0.7601	NA	FALSE	FALSE	FALSE	mRiAmV	0.011567	0.726106	31356	STR_R_FA	TRUE	reported	1.00004	4.19×10-12	69995	all_pilepsy	TRUE	reported	ZE5J2V	1	TRUE
rs6559752	T	C	T	C	-5.614	0.010768	0.267	NA	FALSE	FALSE	FALSE	mRiAmV	0.011286	0.34004	31356	STR_R_FA	TRUE	reported	1.00005	1.98×10-8	69995	all_pilepsy	TRUE	reported	ZE5J2V	1	TRUE
rs2678901	A	G	A	G	6.849	-0.00060194	0.4048	NA	FALSE	FALSE	FALSE	uoG3SW	0.010016	0.952077	31356	STR_R_ICVF	TRUE	reported	0.99993	7.41×10-12	69995	all_pilepsy	TRUE	reported	ZE5J2V	1	TRUE
rs3740422	C	G	C	G	6.013	0.010205	0.3455	NA	FALSE	TRUE	TRUE	uoG3SW	0.010337	0.323542	31356	STR_R_ICVF	TRUE	reported	0.999967	1.82×10-9	69995	all_pilepsy	TRUE	reported	ZE5J2V	1	TRUE
rs60055328	C	T	C	T	-6.931	0.013486	0.7601	NA	FALSE	FALSE	FALSE	uoG3SW	0.011567	0.243635	31356	STR_R_ICVF	TRUE	reported	1.00004	4.19×10-12	69995	all_pilepsy	TRUE	reported	ZE5J2V	1	TRUE
rs6559752	T	C	T	C	-5.614	0.01578	0.267	NA	FALSE	FALSE	FALSE	uoG3SW	0.011287	0.162106	31356	STR_R_ICVF	TRUE	reported	1.00005	1.98×10-8	69995	all_pilepsy	TRUE	reported	ZE5J2V	1	TRUE
rs2678901	A	G	A	G	6.849	-0.0019241	0.4048	NA	FALSE	FALSE	FALSE	Utxlnz	0.010016	0.847663	31356	STR_R_ISOVF	TRUE	reported	0.99993	7.41×10-12	69995	all_pilepsy	TRUE	reported	ZE5J2V	1	TRUE
rs3740422	C	G	C	G	6.013	-0.0032805	0.3455	NA	FALSE	TRUE	TRUE	Utxlnz	0.010337	0.750983	31356	STR_R_ISOVF	TRUE	reported	0.999967	1.82×10-9	69995	all_pilepsy	TRUE	reported	ZE5J2V	1	TRUE
rs60055328	C	T	C	T	-6.931	0.0037133	0.7601	NA	FALSE	FALSE	FALSE	Utxlnz	0.011567	0.748187	31356	STR_R_ISOVF	TRUE	reported	1.00004	4.19×10-12	69995	all_pilepsy	TRUE	reported	ZE5J2V	1	TRUE
rs6559752	T	C	T	C	-5.614	0.021758	0.267	NA	FALSE	FALSE	FALSE	Utxlnz	0.011286	0.053889	31356	STR_R_ISOVF	TRUE	reported	1.00005	1.98×10-8	69995	all_pilepsy	TRUE	reported	ZE5J2V	1	TRUE
rs2678901	A	G	A	G	6.849	-0.00095801	0.4048	NA	FALSE	FALSE	FALSE	slKpww	0.010016	0.9238	31356	STR_R_MD	TRUE	reported	0.99993	7.41×10-12	69995	all_pilepsy	TRUE	reported	ZE5J2V	1	TRUE
rs3740422	C	G	C	G	6.013	-0.01266	0.3455	NA	FALSE	TRUE	TRUE	slKpww	0.010336	0.220658	31356	STR_R_MD	TRUE	reported	0.999967	1.82×10-9	69995	all_pilepsy	TRUE	reported	ZE5J2V	1	TRUE
rs60055328	C	T	C	T	-6.931	-0.0080483	0.7601	NA	FALSE	FALSE	FALSE	slKpww	0.011567	0.486553	31356	STR_R_MD	TRUE	reported	1.00004	4.19×10-12	69995	all_pilepsy	TRUE	reported	ZE5J2V	1	TRUE
rs6559752	T	C	T	C	-5.614	-0.00032422	0.267	NA	FALSE	FALSE	FALSE	slKpww	0.011286	0.977082	31356	STR_R_MD	TRUE	reported	1.00005	1.98×10-8	69995	all_pilepsy	TRUE	reported	ZE5J2V	1	TRUE
rs2678901	A	G	A	G	6.849	-0.023035	0.4048	NA	FALSE	FALSE	FALSE	5ZVXfk	0.010014	0.0214487	31356	STR_R_MO	TRUE	reported	0.99993	7.41×10-12	69995	all_pilepsy	TRUE	reported	ZE5J2V	1	TRUE
rs3740422	C	G	C	G	6.013	0.0029116	0.3455	NA	FALSE	TRUE	TRUE	5ZVXfk	0.010337	0.778198	31356	STR_R_MO	TRUE	reported	0.999967	1.82×10-9	69995	all_pilepsy	TRUE	reported	ZE5J2V	1	TRUE
rs60055328	C	T	C	T	-6.931	-0.0086585	0.7601	NA	FALSE	FALSE	FALSE	5ZVXfk	0.011567	0.454119	31356	STR_R_MO	TRUE	reported	1.00004	4.19×10-12	69995	all_pilepsy	TRUE	reported	ZE5J2V	1	TRUE
rs6559752	T	C	T	C	-5.614	0.027604	0.267	NA	FALSE	FALSE	FALSE	5ZVXfk	0.011284	0.0144411	31356	STR_R_MO	TRUE	reported	1.00005	1.98×10-8	69995	all_pilepsy	TRUE	reported	ZE5J2V	1	TRUE
rs2678901	A	G	A	G	6.849	0.024588	0.4048	NA	FALSE	FALSE	FALSE	JbdfYf	0.010014	0.0140832	31356	STR_R_OD	TRUE	reported	0.99993	7.41×10-12	69995	all_pilepsy	TRUE	reported	ZE5J2V	1	TRUE
rs3740422	C	G	C	G	6.013	0.00073945	0.3455	NA	FALSE	TRUE	TRUE	JbdfYf	0.010337	0.942972	31356	STR_R_OD	TRUE	reported	0.999967	1.82×10-9	69995	all_pilepsy	TRUE	reported	ZE5J2V	1	TRUE
rs60055328	C	T	C	T	-6.931	0.013561	0.7601	NA	FALSE	FALSE	FALSE	JbdfYf	0.011567	0.241024	31356	STR_R_OD	TRUE	reported	1.00004	4.19×10-12	69995	all_pilepsy	TRUE	reported	ZE5J2V	1	TRUE
rs6559752	T	C	T	C	-5.614	-0.00977	0.267	NA	FALSE	FALSE	FALSE	JbdfYf	0.011287	0.386732	31356	STR_R_OD	TRUE	reported	1.00005	1.98×10-8	69995	all_pilepsy	TRUE	reported	ZE5J2V	1	TRUE
rs2678901	A	G	A	G	6.849	-0.0047508	0.4048	NA	FALSE	FALSE	FALSE	IQXUv0	0.010016	0.635258	31356	Tapetum_L_FA	TRUE	reported	0.99993	7.41×10-12	69995	all_pilepsy	TRUE	reported	ZE5J2V	1	TRUE
rs3740422	C	G	C	G	6.013	-0.0020638	0.3455	NA	FALSE	TRUE	TRUE	IQXUv0	0.010337	0.84175	31356	Tapetum_L_FA	TRUE	reported	0.999967	1.82×10-9	69995	all_pilepsy	TRUE	reported	ZE5J2V	1	TRUE
rs60055328	C	T	C	T	-6.931	0.010081	0.7601	NA	FALSE	FALSE	FALSE	IQXUv0	0.011567	0.383469	31356	Tapetum_L_FA	TRUE	reported	1.00004	4.19×10-12	69995	all_pilepsy	TRUE	reported	ZE5J2V	1	TRUE
rs6559752	T	C	T	C	-5.614	0.0042296	0.267	NA	FALSE	FALSE	FALSE	IQXUv0	0.011286	0.707832	31356	Tapetum_L_FA	TRUE	reported	1.00005	1.98×10-8	69995	all_pilepsy	TRUE	reported	ZE5J2V	1	TRUE
rs2678901	A	G	A	G	6.849	-0.0062386	0.4048	NA	FALSE	FALSE	FALSE	8JP1b1	0.010016	0.533359	31356	Tapetum_L_ICVF	TRUE	reported	0.99993	7.41×10-12	69995	all_pilepsy	TRUE	reported	ZE5J2V	1	TRUE
rs3740422	C	G	C	G	6.013	-0.0051719	0.3455	NA	FALSE	TRUE	TRUE	8JP1b1	0.010337	0.616836	31356	Tapetum_L_ICVF	TRUE	reported	0.999967	1.82×10-9	69995	all_pilepsy	TRUE	reported	ZE5J2V	1	TRUE
rs60055328	C	T	C	T	-6.931	0.0086503	0.7601	NA	FALSE	FALSE	FALSE	8JP1b1	0.011567	0.454559	31356	Tapetum_L_ICVF	TRUE	reported	1.00004	4.19×10-12	69995	all_pilepsy	TRUE	reported	ZE5J2V	1	TRUE
rs6559752	T	C	T	C	-5.614	0.012005	0.267	NA	FALSE	FALSE	FALSE	8JP1b1	0.011287	0.287515	31356	Tapetum_L_ICVF	TRUE	reported	1.00005	1.98×10-8	69995	all_pilepsy	TRUE	reported	ZE5J2V	1	TRUE
rs2678901	A	G	A	G	6.849	-0.020507	0.4048	NA	FALSE	FALSE	FALSE	B0Rw2q	0.010015	0.0406069	31356	Tapetum_L_ISOVF	TRUE	reported	0.99993	7.41×10-12	69995	all_pilepsy	TRUE	reported	ZE5J2V	1	TRUE
rs3740422	C	G	C	G	6.013	-0.0015949	0.3455	NA	FALSE	TRUE	TRUE	B0Rw2q	0.010337	0.877381	31356	Tapetum_L_ISOVF	TRUE	reported	0.999967	1.82×10-9	69995	all_pilepsy	TRUE	reported	ZE5J2V	1	TRUE
rs60055328	C	T	C	T	-6.931	-0.012878	0.7601	NA	FALSE	FALSE	FALSE	B0Rw2q	0.011567	0.265552	31356	Tapetum_L_ISOVF	TRUE	reported	1.00004	4.19×10-12	69995	all_pilepsy	TRUE	reported	ZE5J2V	1	TRUE
rs6559752	T	C	T	C	-5.614	0.011018	0.267	NA	FALSE	FALSE	FALSE	B0Rw2q	0.011287	0.328988	31356	Tapetum_L_ISOVF	TRUE	reported	1.00005	1.98×10-8	69995	all_pilepsy	TRUE	reported	ZE5J2V	1	TRUE
rs2678901	A	G	A	G	6.849	-0.013441	0.4048	NA	FALSE	FALSE	FALSE	mrTpPw	0.010015	0.179581	31356	Tapetum_L_MD	TRUE	reported	0.99993	7.41×10-12	69995	all_pilepsy	TRUE	reported	ZE5J2V	1	TRUE
rs3740422	C	G	C	G	6.013	0.0019592	0.3455	NA	FALSE	TRUE	TRUE	mrTpPw	0.010337	0.849671	31356	Tapetum_L_MD	TRUE	reported	0.999967	1.82×10-9	69995	all_pilepsy	TRUE	reported	ZE5J2V	1	TRUE
rs60055328	C	T	C	T	-6.931	-0.0096528	0.7601	NA	FALSE	FALSE	FALSE	mrTpPw	0.011567	0.40398	31356	Tapetum_L_MD	TRUE	reported	1.00004	4.19×10-12	69995	all_pilepsy	TRUE	reported	ZE5J2V	1	TRUE
rs6559752	T	C	T	C	-5.614	0.0045074	0.267	NA	FALSE	FALSE	FALSE	mrTpPw	0.011286	0.68962	31356	Tapetum_L_MD	TRUE	reported	1.00005	1.98×10-8	69995	all_pilepsy	TRUE	reported	ZE5J2V	1	TRUE
rs2678901	A	G	A	G	6.849	-0.021444	0.4048	NA	FALSE	FALSE	FALSE	uHaA70	0.010015	0.0322626	31356	Tapetum_L_MO	TRUE	reported	0.99993	7.41×10-12	69995	all_pilepsy	TRUE	reported	ZE5J2V	1	TRUE
rs3740422	C	G	C	G	6.013	0.00097493	0.3455	NA	FALSE	TRUE	TRUE	uHaA70	0.010337	0.924858	31356	Tapetum_L_MO	TRUE	reported	0.999967	1.82×10-9	69995	all_pilepsy	TRUE	reported	ZE5J2V	1	TRUE
rs60055328	C	T	C	T	-6.931	0.00046943	0.7601	NA	FALSE	FALSE	FALSE	uHaA70	0.011567	0.967627	31356	Tapetum_L_MO	TRUE	reported	1.00004	4.19×10-12	69995	all_pilepsy	TRUE	reported	ZE5J2V	1	TRUE
rs6559752	T	C	T	C	-5.614	-0.0070461	0.267	NA	FALSE	FALSE	FALSE	uHaA70	0.011286	0.532415	31356	Tapetum_L_MO	TRUE	reported	1.00005	1.98×10-8	69995	all_pilepsy	TRUE	reported	ZE5J2V	1	TRUE
rs2678901	A	G	A	G	6.849	0.013169	0.4048	NA	FALSE	FALSE	FALSE	0RvPOs	0.010015	0.188578	31356	Tapetum_L_OD	TRUE	reported	0.99993	7.41×10-12	69995	all_pilepsy	TRUE	reported	ZE5J2V	1	TRUE
rs3740422	C	G	C	G	6.013	0.00013493	0.3455	NA	FALSE	TRUE	TRUE	0RvPOs	0.010337	0.989586	31356	Tapetum_L_OD	TRUE	reported	0.999967	1.82×10-9	69995	all_pilepsy	TRUE	reported	ZE5J2V	1	TRUE
rs60055328	C	T	C	T	-6.931	-0.0049034	0.7601	NA	FALSE	FALSE	FALSE	0RvPOs	0.011567	0.67163	31356	Tapetum_L_OD	TRUE	reported	1.00004	4.19×10-12	69995	all_pilepsy	TRUE	reported	ZE5J2V	1	TRUE
rs6559752	T	C	T	C	-5.614	-0.0036654	0.267	NA	FALSE	FALSE	FALSE	0RvPOs	0.011287	0.745384	31356	Tapetum_L_OD	TRUE	reported	1.00005	1.98×10-8	69995	all_pilepsy	TRUE	reported	ZE5J2V	1	TRUE
rs2678901	A	G	A	G	6.849	0.0014586	0.4048	NA	FALSE	FALSE	FALSE	mQ9lfR	0.010016	0.884215	31356	Tapetum_R_FA	TRUE	reported	0.99993	7.41×10-12	69995	all_pilepsy	TRUE	reported	ZE5J2V	1	TRUE
rs3740422	C	G	C	G	6.013	0.0064998	0.3455	NA	FALSE	TRUE	TRUE	mQ9lfR	0.010337	0.529481	31356	Tapetum_R_FA	TRUE	reported	0.999967	1.82×10-9	69995	all_pilepsy	TRUE	reported	ZE5J2V	1	TRUE
rs60055328	C	T	C	T	-6.931	0.019638	0.7601	NA	FALSE	FALSE	FALSE	mQ9lfR	0.011566	0.0895365	31356	Tapetum_R_FA	TRUE	reported	1.00004	4.19×10-12	69995	all_pilepsy	TRUE	reported	ZE5J2V	1	TRUE
rs6559752	T	C	T	C	-5.614	-0.005076	0.267	NA	FALSE	FALSE	FALSE	mQ9lfR	0.011286	0.652875	31356	Tapetum_R_FA	TRUE	reported	1.00005	1.98×10-8	69995	all_pilepsy	TRUE	reported	ZE5J2V	1	TRUE
rs2678901	A	G	A	G	6.849	-0.002303	0.4048	NA	FALSE	FALSE	FALSE	XYlGv7	0.010016	0.818143	31356	Tapetum_R_ICVF	TRUE	reported	0.99993	7.41×10-12	69995	all_pilepsy	TRUE	reported	ZE5J2V	1	TRUE
rs3740422	C	G	C	G	6.013	-0.0048976	0.3455	NA	FALSE	TRUE	TRUE	XYlGv7	0.010337	0.635638	31356	Tapetum_R_ICVF	TRUE	reported	0.999967	1.82×10-9	69995	all_pilepsy	TRUE	reported	ZE5J2V	1	TRUE
rs60055328	C	T	C	T	-6.931	0.0044546	0.7601	NA	FALSE	FALSE	FALSE	XYlGv7	0.011567	0.700164	31356	Tapetum_R_ICVF	TRUE	reported	1.00004	4.19×10-12	69995	all_pilepsy	TRUE	reported	ZE5J2V	1	TRUE
rs6559752	T	C	T	C	-5.614	0.016747	0.267	NA	FALSE	FALSE	FALSE	XYlGv7	0.011287	0.137895	31356	Tapetum_R_ICVF	TRUE	reported	1.00005	1.98×10-8	69995	all_pilepsy	TRUE	reported	ZE5J2V	1	TRUE
rs2678901	A	G	A	G	6.849	-0.014949	0.4048	NA	FALSE	FALSE	FALSE	WtFH5S	0.010015	0.135541	31356	Tapetum_R_ISOVF	TRUE	reported	0.99993	7.41×10-12	69995	all_pilepsy	TRUE	reported	ZE5J2V	1	TRUE
rs3740422	C	G	C	G	6.013	0.0056508	0.3455	NA	FALSE	TRUE	TRUE	WtFH5S	0.010337	0.584615	31356	Tapetum_R_ISOVF	TRUE	reported	0.999967	1.82×10-9	69995	all_pilepsy	TRUE	reported	ZE5J2V	1	TRUE
rs60055328	C	T	C	T	-6.931	-0.025113	0.7601	NA	FALSE	FALSE	FALSE	WtFH5S	0.011566	0.0299158	31356	Tapetum_R_ISOVF	TRUE	reported	1.00004	4.19×10-12	69995	all_pilepsy	TRUE	reported	ZE5J2V	1	TRUE
rs6559752	T	C	T	C	-5.614	0.028906	0.267	NA	FALSE	FALSE	FALSE	WtFH5S	0.011286	0.0104352	31356	Tapetum_R_ISOVF	TRUE	reported	1.00005	1.98×10-8	69995	all_pilepsy	TRUE	reported	ZE5J2V	1	TRUE
rs2678901	A	G	A	G	6.849	-0.014905	0.4048	NA	FALSE	FALSE	FALSE	u09T6u	0.010015	0.136713	31356	Tapetum_R_MD	TRUE	reported	0.99993	7.41×10-12	69995	all_pilepsy	TRUE	reported	ZE5J2V	1	TRUE
rs3740422	C	G	C	G	6.013	0.0009037	0.3455	NA	FALSE	TRUE	TRUE	u09T6u	0.010337	0.930334	31356	Tapetum_R_MD	TRUE	reported	0.999967	1.82×10-9	69995	all_pilepsy	TRUE	reported	ZE5J2V	1	TRUE
rs60055328	C	T	C	T	-6.931	-0.01984	0.7601	NA	FALSE	FALSE	FALSE	u09T6u	0.011566	0.086278	31356	Tapetum_R_MD	TRUE	reported	1.00004	4.19×10-12	69995	all_pilepsy	TRUE	reported	ZE5J2V	1	TRUE
rs6559752	T	C	T	C	-5.614	0.018946	0.267	NA	FALSE	FALSE	FALSE	u09T6u	0.011285	0.0931966	31356	Tapetum_R_MD	TRUE	reported	1.00005	1.98×10-8	69995	all_pilepsy	TRUE	reported	ZE5J2V	1	TRUE
rs2678901	A	G	A	G	6.849	-0.018893	0.4048	NA	FALSE	FALSE	FALSE	s8PIwi	0.010015	0.0592379	31356	Tapetum_R_MO	TRUE	reported	0.99993	7.41×10-12	69995	all_pilepsy	TRUE	reported	ZE5J2V	1	TRUE
rs3740422	C	G	C	G	6.013	0.019963	0.3455	NA	FALSE	TRUE	TRUE	s8PIwi	0.010336	0.0534441	31356	Tapetum_R_MO	TRUE	reported	0.999967	1.82×10-9	69995	all_pilepsy	TRUE	reported	ZE5J2V	1	TRUE
rs60055328	C	T	C	T	-6.931	0.0066048	0.7601	NA	FALSE	FALSE	FALSE	s8PIwi	0.011567	0.567989	31356	Tapetum_R_MO	TRUE	reported	1.00004	4.19×10-12	69995	all_pilepsy	TRUE	reported	ZE5J2V	1	TRUE
rs6559752	T	C	T	C	-5.614	-0.0045721	0.267	NA	FALSE	FALSE	FALSE	s8PIwi	0.011286	0.685394	31356	Tapetum_R_MO	TRUE	reported	1.00005	1.98×10-8	69995	all_pilepsy	TRUE	reported	ZE5J2V	1	TRUE
rs2678901	A	G	A	G	6.849	0.0057305	0.4048	NA	FALSE	FALSE	FALSE	qW8VN6	0.010016	0.567218	31356	Tapetum_R_OD	TRUE	reported	0.99993	7.41×10-12	69995	all_pilepsy	TRUE	reported	ZE5J2V	1	TRUE
rs3740422	C	G	C	G	6.013	-0.0016351	0.3455	NA	FALSE	TRUE	TRUE	qW8VN6	0.010337	0.874317	31356	Tapetum_R_OD	TRUE	reported	0.999967	1.82×10-9	69995	all_pilepsy	TRUE	reported	ZE5J2V	1	TRUE
rs60055328	C	T	C	T	-6.931	-0.011382	0.7601	NA	FALSE	FALSE	FALSE	qW8VN6	0.011567	0.325125	31356	Tapetum_R_OD	TRUE	reported	1.00004	4.19×10-12	69995	all_pilepsy	TRUE	reported	ZE5J2V	1	TRUE
rs6559752	T	C	T	C	-5.614	0.0035173	0.267	NA	FALSE	FALSE	FALSE	qW8VN6	0.011287	0.755336	31356	Tapetum_R_OD	TRUE	reported	1.00005	1.98×10-8	69995	all_pilepsy	TRUE	reported	ZE5J2V	1	TRUE
rs2678901	A	G	A	G	6.849	-0.022841	0.4048	NA	FALSE	FALSE	FALSE	o4K8yK	0.010014	0.0225684	31356	UF_L_FA	TRUE	reported	0.99993	7.41×10-12	69995	all_pilepsy	TRUE	reported	ZE5J2V	1	TRUE
rs3740422	C	G	C	G	6.013	-0.00994	0.3455	NA	FALSE	TRUE	TRUE	o4K8yK	0.010337	0.336248	31356	UF_L_FA	TRUE	reported	0.999967	1.82×10-9	69995	all_pilepsy	TRUE	reported	ZE5J2V	1	TRUE
rs60055328	C	T	C	T	-6.931	-0.00087695	0.7601	NA	FALSE	FALSE	FALSE	o4K8yK	0.011567	0.939565	31356	UF_L_FA	TRUE	reported	1.00004	4.19×10-12	69995	all_pilepsy	TRUE	reported	ZE5J2V	1	TRUE
rs6559752	T	C	T	C	-5.614	0.010961	0.267	NA	FALSE	FALSE	FALSE	o4K8yK	0.011286	0.331459	31356	UF_L_FA	TRUE	reported	1.00005	1.98×10-8	69995	all_pilepsy	TRUE	reported	ZE5J2V	1	TRUE
rs2678901	A	G	A	G	6.849	9.5559e-05	0.4048	NA	FALSE	FALSE	FALSE	tSFCCc	0.010016	0.992388	31356	UF_L_ICVF	TRUE	reported	0.99993	7.41×10-12	69995	all_pilepsy	TRUE	reported	ZE5J2V	1	TRUE
rs3740422	C	G	C	G	6.013	-0.0026097	0.3455	NA	FALSE	TRUE	TRUE	tSFCCc	0.010337	0.800686	31356	UF_L_ICVF	TRUE	reported	0.999967	1.82×10-9	69995	all_pilepsy	TRUE	reported	ZE5J2V	1	TRUE
rs60055328	C	T	C	T	-6.931	0.00094308	0.7601	NA	FALSE	FALSE	FALSE	tSFCCc	0.011567	0.93502	31356	UF_L_ICVF	TRUE	reported	1.00004	4.19×10-12	69995	all_pilepsy	TRUE	reported	ZE5J2V	1	TRUE
rs6559752	T	C	T	C	-5.614	0.0018596	0.267	NA	FALSE	FALSE	FALSE	tSFCCc	0.011287	0.869147	31356	UF_L_ICVF	TRUE	reported	1.00005	1.98×10-8	69995	all_pilepsy	TRUE	reported	ZE5J2V	1	TRUE
rs2678901	A	G	A	G	6.849	0.00037517	0.4048	NA	FALSE	FALSE	FALSE	z1GO9P	0.010016	0.970119	31356	UF_L_ISOVF	TRUE	reported	0.99993	7.41×10-12	69995	all_pilepsy	TRUE	reported	ZE5J2V	1	TRUE
rs3740422	C	G	C	G	6.013	0.0067917	0.3455	NA	FALSE	TRUE	TRUE	z1GO9P	0.010337	0.511164	31356	UF_L_ISOVF	TRUE	reported	0.999967	1.82×10-9	69995	all_pilepsy	TRUE	reported	ZE5J2V	1	TRUE
rs60055328	C	T	C	T	-6.931	0.0052654	0.7601	NA	FALSE	FALSE	FALSE	z1GO9P	0.011567	0.648963	31356	UF_L_ISOVF	TRUE	reported	1.00004	4.19×10-12	69995	all_pilepsy	TRUE	reported	ZE5J2V	1	TRUE
rs6559752	T	C	T	C	-5.614	0.0075454	0.267	NA	FALSE	FALSE	FALSE	z1GO9P	0.011287	0.503825	31356	UF_L_ISOVF	TRUE	reported	1.00005	1.98×10-8	69995	all_pilepsy	TRUE	reported	ZE5J2V	1	TRUE
rs2678901	A	G	A	G	6.849	-0.0025008	0.4048	NA	FALSE	FALSE	FALSE	tDRuWY	0.010016	0.802831	31356	UF_L_MD	TRUE	reported	0.99993	7.41×10-12	69995	all_pilepsy	TRUE	reported	ZE5J2V	1	TRUE
rs3740422	C	G	C	G	6.013	-0.0019547	0.3455	NA	FALSE	TRUE	TRUE	tDRuWY	0.010337	0.850016	31356	UF_L_MD	TRUE	reported	0.999967	1.82×10-9	69995	all_pilepsy	TRUE	reported	ZE5J2V	1	TRUE
rs60055328	C	T	C	T	-6.931	0.0055926	0.7601	NA	FALSE	FALSE	FALSE	tDRuWY	0.011567	0.628738	31356	UF_L_MD	TRUE	reported	1.00004	4.19×10-12	69995	all_pilepsy	TRUE	reported	ZE5J2V	1	TRUE
rs6559752	T	C	T	C	-5.614	0.016462	0.267	NA	FALSE	FALSE	FALSE	tDRuWY	0.011285	0.144651	31356	UF_L_MD	TRUE	reported	1.00005	1.98×10-8	69995	all_pilepsy	TRUE	reported	ZE5J2V	1	TRUE
rs2678901	A	G	A	G	6.849	-0.0067534	0.4048	NA	FALSE	FALSE	FALSE	4XEPa9	0.010016	0.500138	31356	UF_L_MO	TRUE	reported	0.99993	7.41×10-12	69995	all_pilepsy	TRUE	reported	ZE5J2V	1	TRUE
rs3740422	C	G	C	G	6.013	-0.008704	0.3455	NA	FALSE	TRUE	TRUE	4XEPa9	0.010337	0.39977	31356	UF_L_MO	TRUE	reported	0.999967	1.82×10-9	69995	all_pilepsy	TRUE	reported	ZE5J2V	1	TRUE
rs60055328	C	T	C	T	-6.931	-0.014955	0.7601	NA	FALSE	FALSE	FALSE	4XEPa9	0.011566	0.196024	31356	UF_L_MO	TRUE	reported	1.00004	4.19×10-12	69995	all_pilepsy	TRUE	reported	ZE5J2V	1	TRUE
rs6559752	T	C	T	C	-5.614	0.0043842	0.267	NA	FALSE	FALSE	FALSE	4XEPa9	0.011286	0.69767	31356	UF_L_MO	TRUE	reported	1.00005	1.98×10-8	69995	all_pilepsy	TRUE	reported	ZE5J2V	1	TRUE
rs2678901	A	G	A	G	6.849	0.02239	0.4048	NA	FALSE	FALSE	FALSE	yEcrSF	0.010015	0.0253746	31356	UF_L_OD	TRUE	reported	0.99993	7.41×10-12	69995	all_pilepsy	TRUE	reported	ZE5J2V	1	TRUE
rs3740422	C	G	C	G	6.013	0.013047	0.3455	NA	FALSE	TRUE	TRUE	yEcrSF	0.010336	0.206885	31356	UF_L_OD	TRUE	reported	0.999967	1.82×10-9	69995	all_pilepsy	TRUE	reported	ZE5J2V	1	TRUE
rs60055328	C	T	C	T	-6.931	0.0067902	0.7601	NA	FALSE	FALSE	FALSE	yEcrSF	0.011567	0.557186	31356	UF_L_OD	TRUE	reported	1.00004	4.19×10-12	69995	all_pilepsy	TRUE	reported	ZE5J2V	1	TRUE
rs6559752	T	C	T	C	-5.614	-0.011655	0.267	NA	FALSE	FALSE	FALSE	yEcrSF	0.011287	0.301807	31356	UF_L_OD	TRUE	reported	1.00005	1.98×10-8	69995	all_pilepsy	TRUE	reported	ZE5J2V	1	TRUE
rs2678901	A	G	A	G	6.849	-0.023255	0.4048	NA	FALSE	FALSE	FALSE	USY2I2	0.010014	0.0202349	31356	UF_R_FA	TRUE	reported	0.99993	7.41×10-12	69995	all_pilepsy	TRUE	reported	ZE5J2V	1	TRUE
rs3740422	C	G	C	G	6.013	-0.0076974	0.3455	NA	FALSE	TRUE	TRUE	USY2I2	0.010337	0.456478	31356	UF_R_FA	TRUE	reported	0.999967	1.82×10-9	69995	all_pilepsy	TRUE	reported	ZE5J2V	1	TRUE
rs60055328	C	T	C	T	-6.931	0.0078123	0.7601	NA	FALSE	FALSE	FALSE	USY2I2	0.011567	0.499413	31356	UF_R_FA	TRUE	reported	1.00004	4.19×10-12	69995	all_pilepsy	TRUE	reported	ZE5J2V	1	TRUE
rs6559752	T	C	T	C	-5.614	0.016017	0.267	NA	FALSE	FALSE	FALSE	USY2I2	0.011285	0.155848	31356	UF_R_FA	TRUE	reported	1.00005	1.98×10-8	69995	all_pilepsy	TRUE	reported	ZE5J2V	1	TRUE
rs2678901	A	G	A	G	6.849	-0.0074766	0.4048	NA	FALSE	FALSE	FALSE	MVJZEp	0.010016	0.455376	31356	UF_R_ICVF	TRUE	reported	0.99993	7.41×10-12	69995	all_pilepsy	TRUE	reported	ZE5J2V	1	TRUE
rs3740422	C	G	C	G	6.013	-0.0026302	0.3455	NA	FALSE	TRUE	TRUE	MVJZEp	0.010337	0.799155	31356	UF_R_ICVF	TRUE	reported	0.999967	1.82×10-9	69995	all_pilepsy	TRUE	reported	ZE5J2V	1	TRUE
rs60055328	C	T	C	T	-6.931	0.010118	0.7601	NA	FALSE	FALSE	FALSE	MVJZEp	0.011567	0.381716	31356	UF_R_ICVF	TRUE	reported	1.00004	4.19×10-12	69995	all_pilepsy	TRUE	reported	ZE5J2V	1	TRUE
rs6559752	T	C	T	C	-5.614	0.024305	0.267	NA	FALSE	FALSE	FALSE	MVJZEp	0.011286	0.0312896	31356	UF_R_ICVF	TRUE	reported	1.00005	1.98×10-8	69995	all_pilepsy	TRUE	reported	ZE5J2V	1	TRUE
rs2678901	A	G	A	G	6.849	-0.01398	0.4048	NA	FALSE	FALSE	FALSE	zCHacZ	0.010015	0.162776	31356	UF_R_ISOVF	TRUE	reported	0.99993	7.41×10-12	69995	all_pilepsy	TRUE	reported	ZE5J2V	1	TRUE
rs3740422	C	G	C	G	6.013	-0.0032303	0.3455	NA	FALSE	TRUE	TRUE	zCHacZ	0.010337	0.754658	31356	UF_R_ISOVF	TRUE	reported	0.999967	1.82×10-9	69995	all_pilepsy	TRUE	reported	ZE5J2V	1	TRUE
rs60055328	C	T	C	T	-6.931	0.0077134	0.7601	NA	FALSE	FALSE	FALSE	zCHacZ	0.011567	0.504871	31356	UF_R_ISOVF	TRUE	reported	1.00004	4.19×10-12	69995	all_pilepsy	TRUE	reported	ZE5J2V	1	TRUE
rs6559752	T	C	T	C	-5.614	0.024187	0.267	NA	FALSE	FALSE	FALSE	zCHacZ	0.011286	0.0321144	31356	UF_R_ISOVF	TRUE	reported	1.00005	1.98×10-8	69995	all_pilepsy	TRUE	reported	ZE5J2V	1	TRUE
rs2678901	A	G	A	G	6.849	-0.012032	0.4048	NA	FALSE	FALSE	FALSE	GWyvGA	0.010015	0.229625	31356	UF_R_MD	TRUE	reported	0.99993	7.41×10-12	69995	all_pilepsy	TRUE	reported	ZE5J2V	1	TRUE
rs3740422	C	G	C	G	6.013	-0.0023432	0.3455	NA	FALSE	TRUE	TRUE	GWyvGA	0.010337	0.820669	31356	UF_R_MD	TRUE	reported	0.999967	1.82×10-9	69995	all_pilepsy	TRUE	reported	ZE5J2V	1	TRUE
rs60055328	C	T	C	T	-6.931	0.00076482	0.7601	NA	FALSE	FALSE	FALSE	GWyvGA	0.011567	0.947281	31356	UF_R_MD	TRUE	reported	1.00004	4.19×10-12	69995	all_pilepsy	TRUE	reported	ZE5J2V	1	TRUE
rs6559752	T	C	T	C	-5.614	0.00037223	0.267	NA	FALSE	FALSE	FALSE	GWyvGA	0.011286	0.973688	31356	UF_R_MD	TRUE	reported	1.00005	1.98×10-8	69995	all_pilepsy	TRUE	reported	ZE5J2V	1	TRUE
rs2678901	A	G	A	G	6.849	-0.012373	0.4048	NA	FALSE	FALSE	FALSE	cGrXOo	0.010015	0.216701	31356	UF_R_MO	TRUE	reported	0.99993	7.41×10-12	69995	all_pilepsy	TRUE	reported	ZE5J2V	1	TRUE
rs3740422	C	G	C	G	6.013	-0.0053866	0.3455	NA	FALSE	TRUE	TRUE	cGrXOo	0.010337	0.602296	31356	UF_R_MO	TRUE	reported	0.999967	1.82×10-9	69995	all_pilepsy	TRUE	reported	ZE5J2V	1	TRUE
rs60055328	C	T	C	T	-6.931	0.0039663	0.7601	NA	FALSE	FALSE	FALSE	cGrXOo	0.011567	0.731678	31356	UF_R_MO	TRUE	reported	1.00004	4.19×10-12	69995	all_pilepsy	TRUE	reported	ZE5J2V	1	TRUE
rs6559752	T	C	T	C	-5.614	-0.00072669	0.267	NA	FALSE	FALSE	FALSE	cGrXOo	0.011286	0.948661	31356	UF_R_MO	TRUE	reported	1.00005	1.98×10-8	69995	all_pilepsy	TRUE	reported	ZE5J2V	1	TRUE
rs2678901	A	G	A	G	6.849	0.025645	0.4048	NA	FALSE	FALSE	FALSE	C9cLyU	0.010014	0.0104496	31356	UF_R_OD	TRUE	reported	0.99993	7.41×10-12	69995	all_pilepsy	TRUE	reported	ZE5J2V	1	TRUE
rs3740422	C	G	C	G	6.013	0.0085178	0.3455	NA	FALSE	TRUE	TRUE	C9cLyU	0.010337	0.40993	31356	UF_R_OD	TRUE	reported	0.999967	1.82×10-9	69995	all_pilepsy	TRUE	reported	ZE5J2V	1	TRUE
rs60055328	C	T	C	T	-6.931	-0.0020626	0.7601	NA	FALSE	FALSE	FALSE	C9cLyU	0.011567	0.858476	31356	UF_R_OD	TRUE	reported	1.00004	4.19×10-12	69995	all_pilepsy	TRUE	reported	ZE5J2V	1	TRUE
rs6559752	T	C	T	C	-5.614	-0.0053009	0.267	NA	FALSE	FALSE	FALSE	C9cLyU	0.011287	0.638631	31356	UF_R_OD	TRUE	reported	1.00005	1.98×10-8	69995	all_pilepsy	TRUE	reported	ZE5J2V	1	TRUE
Action3
SNP	Effect_Allele. Exposure	Other_Allele. Exposure	Effect_Allele. Outcome	Other_Allele. Outcome	Beta. Exposure	Beta. Outcome	Eaf. Exposure	Eaf. Outcome	Remove	Palindromic	Ambiguous	ID. Outcome	SE. Outcome	Pval. Outcome	Samplesize. Outcome	Outcome	Mr_keep. Outcome	Pval_Origin. Outcome	SE. Exposure	Pval. Exposure	Samplesize. Exposure	Exposure	MR_keep. Exposure	Pval_Origin. Exposure	ID. Exposure	Action	MR_Keep
rs2678901	A	G	A	G	6.849	-0.0092857	0.4048	NA	FALSE	FALSE	FALSE	eokho6	0.0100157	0.353867	31356	ACR_L_FA	TRUE	reported	0.99993	7.41×10-12	69995	all_pilepsy	TRUE	reported	CJqUFD	3	TRUE
rs3740422	C	G	C	G	6.013	-0.0008249	0.3455	NA	FALSE	TRUE	TRUE	eokho6	0.0103368	0.936395	31356	ACR_L_FA	TRUE	reported	0.999967	1.82×10-9	69995	all_pilepsy	TRUE	reported	CJqUFD	3	FALSE
rs60055328	C	T	C	T	-6.931	0.0054759	0.7601	NA	FALSE	FALSE	FALSE	eokho6	0.0115668	0.635916	31356	ACR_L_FA	TRUE	reported	1.00004	4.19×10-12	69995	all_pilepsy	TRUE	reported	CJqUFD	3	TRUE
rs6559752	T	C	T	C	-5.614	0.013602	0.267	NA	FALSE	FALSE	FALSE	eokho6	0.0112855	0.228102	31356	ACR_L_FA	TRUE	reported	1.00005	1.98×10-8	69995	all_pilepsy	TRUE	reported	CJqUFD	3	TRUE
rs2678901	A	G	A	G	6.849	-0.012147	0.4048	NA	FALSE	FALSE	FALSE	6kwYw4	0.010016	0.225222	31356	ACR_L_ICVF	TRUE	reported	0.99993	7.41×10-12	69995	all_pilepsy	TRUE	reported	CJqUFD	3	TRUE
rs3740422	C	G	C	G	6.013	0.0012014	0.3455	NA	FALSE	TRUE	TRUE	6kwYw4	0.010337	0.907476	31356	ACR_L_ICVF	TRUE	reported	0.999967	1.82×10-9	69995	all_pilepsy	TRUE	reported	CJqUFD	3	FALSE
rs60055328	C	T	C	T	-6.931	0.0068031	0.7601	NA	FALSE	FALSE	FALSE	6kwYw4	0.0115669	0.556429	31356	ACR_L_ICVF	TRUE	reported	1.00004	4.19×10-12	69995	all_pilepsy	TRUE	reported	CJqUFD	3	TRUE
rs6559752	T	C	T	C	-5.614	0.0043372	0.267	NA	FALSE	FALSE	FALSE	6kwYw4	0.0112875	0.700793	31356	ACR_L_ICVF	TRUE	reported	1.00005	1.98×10-8	69995	all_pilepsy	TRUE	reported	CJqUFD	3	TRUE
rs2678901	A	G	A	G	6.849	-0.016959	0.4048	NA	FALSE	FALSE	FALSE	l9ABnK	0.010015	0.0903858	31356	ACR_L_ISOVF	TRUE	reported	0.99993	7.41×10-12	69995	all_pilepsy	TRUE	reported	CJqUFD	3	TRUE
rs3740422	C	G	C	G	6.013	0.0073883	0.3455	NA	FALSE	TRUE	TRUE	l9ABnK	0.010337	0.474766	31356	ACR_L_ISOVF	TRUE	reported	0.999967	1.82×10-9	69995	all_pilepsy	TRUE	reported	CJqUFD	3	FALSE
rs60055328	C	T	C	T	-6.931	-0.0020852	0.7601	NA	FALSE	FALSE	FALSE	l9ABnK	0.0115671	0.856941	31356	ACR_L_ISOVF	TRUE	reported	1.00004	4.19×10-12	69995	all_pilepsy	TRUE	reported	CJqUFD	3	TRUE
rs6559752	T	C	T	C	-5.614	0.0187	0.267	NA	FALSE	FALSE	FALSE	l9ABnK	0.011287	0.0975663	31356	ACR_L_ISOVF	TRUE	reported	1.00005	1.98×10-8	69995	all_pilepsy	TRUE	reported	CJqUFD	3	TRUE
rs2678901	A	G	A	G	6.849	0.0067428	0.4048	NA	FALSE	FALSE	FALSE	sPODQg	0.0100157	0.500807	31356	ACR_L_MD	TRUE	reported	0.99993	7.41×10-12	69995	all_pilepsy	TRUE	reported	CJqUFD	3	TRUE
rs3740422	C	G	C	G	6.013	0.0010006	0.3455	NA	FALSE	TRUE	TRUE	sPODQg	0.0103372	0.922888	31356	ACR_L_MD	TRUE	reported	0.999967	1.82×10-9	69995	all_pilepsy	TRUE	reported	CJqUFD	3	FALSE
rs60055328	C	T	C	T	-6.931	-0.0099829	0.7601	NA	FALSE	FALSE	FALSE	sPODQg	0.0115669	0.388106	31356	ACR_L_MD	TRUE	reported	1.00004	4.19×10-12	69995	all_pilepsy	TRUE	reported	CJqUFD	3	TRUE
rs6559752	T	C	T	C	-5.614	0.0069148	0.267	NA	FALSE	FALSE	FALSE	sPODQg	0.011286	0.540082	31356	ACR_L_MD	TRUE	reported	1.00005	1.98×10-8	69995	all_pilepsy	TRUE	reported	CJqUFD	3	TRUE
rs2678901	A	G	A	G	6.849	0.005527	0.4048	NA	FALSE	FALSE	FALSE	KEUOaG	0.010016	0.581072	31356	ACR_L_MO	TRUE	reported	0.99993	7.41×10-12	69995	all_pilepsy	TRUE	reported	CJqUFD	3	TRUE
rs3740422	C	G	C	G	6.013	0.0017455	0.3455	NA	FALSE	TRUE	TRUE	KEUOaG	0.0103369	0.865907	31356	ACR_L_MO	TRUE	reported	0.999967	1.82×10-9	69995	all_pilepsy	TRUE	reported	CJqUFD	3	FALSE
rs60055328	C	T	C	T	-6.931	0.0067639	0.7601	NA	FALSE	FALSE	FALSE	KEUOaG	0.0115668	0.558702	31356	ACR_L_MO	TRUE	reported	1.00004	4.19×10-12	69995	all_pilepsy	TRUE	reported	CJqUFD	3	TRUE
rs6559752	T	C	T	C	-5.614	0.036772	0.267	NA	FALSE	FALSE	FALSE	KEUOaG	0.0112847	0.0011197	31356	ACR_L_MO	TRUE	reported	1.00005	1.98×10-8	69995	all_pilepsy	TRUE	reported	CJqUFD	3	TRUE
rs2678901	A	G	A	G	6.849	0.0037576	0.4048	NA	FALSE	FALSE	FALSE	RQmxm4	0.0100159	0.707538	31356	ACR_L_OD	TRUE	reported	0.99993	7.41×10-12	69995	all_pilepsy	TRUE	reported	CJqUFD	3	TRUE
rs3740422	C	G	C	G	6.013	-0.0049371	0.3455	NA	FALSE	TRUE	TRUE	RQmxm4	0.0103369	0.632922	31356	ACR_L_OD	TRUE	reported	0.999967	1.82×10-9	69995	all_pilepsy	TRUE	reported	CJqUFD	3	FALSE
rs60055328	C	T	C	T	-6.931	0.0032575	0.7601	NA	FALSE	FALSE	FALSE	RQmxm4	0.0115669	0.778234	31356	ACR_L_OD	TRUE	reported	1.00004	4.19×10-12	69995	all_pilepsy	TRUE	reported	CJqUFD	3	TRUE
rs6559752	T	C	T	C	-5.614	-0.035975	0.267	NA	FALSE	FALSE	FALSE	RQmxm4	0.0112861	0.00143483	31356	ACR_L_OD	TRUE	reported	1.00005	1.98×10-8	69995	all_pilepsy	TRUE	reported	CJqUFD	3	TRUE
rs2678901	A	G	A	G	6.849	-0.0061857	0.4048	NA	FALSE	FALSE	FALSE	l0SOVs	0.0100159	0.536846	31356	ACR_R_FA	TRUE	reported	0.99993	7.41×10-12	69995	all_pilepsy	TRUE	reported	CJqUFD	3	TRUE
rs3740422	C	G	C	G	6.013	-0.014381	0.3455	NA	FALSE	TRUE	TRUE	l0SOVs	0.0103368	0.164153	31356	ACR_R_FA	TRUE	reported	0.999967	1.82×10-9	69995	all_pilepsy	TRUE	reported	CJqUFD	3	FALSE
rs60055328	C	T	C	T	-6.931	-0.00079727	0.7601	NA	FALSE	FALSE	FALSE	l0SOVs	0.011567	0.945048	31356	ACR_R_FA	TRUE	reported	1.00004	4.19×10-12	69995	all_pilepsy	TRUE	reported	CJqUFD	3	TRUE
rs6559752	T	C	T	C	-5.614	-0.003012	0.267	NA	FALSE	FALSE	FALSE	l0SOVs	0.0112854	0.789551	31356	ACR_R_FA	TRUE	reported	1.00005	1.98×10-8	69995	all_pilepsy	TRUE	reported	CJqUFD	3	TRUE
rs2678901	A	G	A	G	6.849	-0.0079958	0.4048	NA	FALSE	FALSE	FALSE	nC60sJ	0.0100159	0.424688	31356	ACR_R_ICVF	TRUE	reported	0.99993	7.41×10-12	69995	all_pilepsy	TRUE	reported	CJqUFD	3	TRUE
rs3740422	C	G	C	G	6.013	0.0049541	0.3455	NA	FALSE	TRUE	TRUE	nC60sJ	0.0103371	0.631757	31356	ACR_R_ICVF	TRUE	reported	0.999967	1.82×10-9	69995	all_pilepsy	TRUE	reported	CJqUFD	3	FALSE
rs60055328	C	T	C	T	-6.931	0.0027851	0.7601	NA	FALSE	FALSE	FALSE	nC60sJ	0.0115671	0.809728	31356	ACR_R_ICVF	TRUE	reported	1.00004	4.19×10-12	69995	all_pilepsy	TRUE	reported	CJqUFD	3	TRUE
rs6559752	T	C	T	C	-5.614	0.0018344	0.267	NA	FALSE	FALSE	FALSE	nC60sJ	0.0112878	0.870903	31356	ACR_R_ICVF	TRUE	reported	1.00005	1.98×10-8	69995	all_pilepsy	TRUE	reported	CJqUFD	3	TRUE
rs2678901	A	G	A	G	6.849	-0.0078019	0.4048	NA	FALSE	FALSE	FALSE	W3wwNe	0.0100158	0.436004	31356	ACR_R_ISOVF	TRUE	reported	0.99993	7.41×10-12	69995	all_pilepsy	TRUE	reported	CJqUFD	3	TRUE
rs3740422	C	G	C	G	6.013	0.0047706	0.3455	NA	FALSE	TRUE	TRUE	W3wwNe	0.010337	0.644436	31356	ACR_R_ISOVF	TRUE	reported	0.999967	1.82×10-9	69995	all_pilepsy	TRUE	reported	CJqUFD	3	FALSE
rs60055328	C	T	C	T	-6.931	-0.0042581	0.7601	NA	FALSE	FALSE	FALSE	W3wwNe	0.0115673	0.712787	31356	ACR_R_ISOVF	TRUE	reported	1.00004	4.19×10-12	69995	all_pilepsy	TRUE	reported	CJqUFD	3	TRUE
rs6559752	T	C	T	C	-5.614	0.02699	0.267	NA	FALSE	FALSE	FALSE	W3wwNe	0.0112871	0.0167919	31356	ACR_R_ISOVF	TRUE	reported	1.00005	1.98×10-8	69995	all_pilepsy	TRUE	reported	CJqUFD	3	TRUE
rs2678901	A	G	A	G	6.849	0.0063474	0.4048	NA	FALSE	FALSE	FALSE	4d0QrQ	0.0100157	0.526247	31356	ACR_R_MD	TRUE	reported	0.99993	7.41×10-12	69995	all_pilepsy	TRUE	reported	CJqUFD	3	TRUE
rs3740422	C	G	C	G	6.013	-0.0064571	0.3455	NA	FALSE	TRUE	TRUE	4d0QrQ	0.010337	0.532194	31356	ACR_R_MD	TRUE	reported	0.999967	1.82×10-9	69995	all_pilepsy	TRUE	reported	CJqUFD	3	FALSE
rs60055328	C	T	C	T	-6.931	-0.0053066	0.7601	NA	FALSE	FALSE	FALSE	4d0QrQ	0.011567	0.646398	31356	ACR_R_MD	TRUE	reported	1.00004	4.19×10-12	69995	all_pilepsy	TRUE	reported	CJqUFD	3	TRUE
rs6559752	T	C	T	C	-5.614	0.012879	0.267	NA	FALSE	FALSE	FALSE	4d0QrQ	0.0112856	0.253793	31356	ACR_R_MD	TRUE	reported	1.00005	1.98×10-8	69995	all_pilepsy	TRUE	reported	CJqUFD	3	TRUE
rs2678901	A	G	A	G	6.849	0.004188	0.4048	NA	FALSE	FALSE	FALSE	SaXnF4	0.0100159	0.67585	31356	ACR_R_MO	TRUE	reported	0.99993	7.41×10-12	69995	all_pilepsy	TRUE	reported	CJqUFD	3	TRUE
rs3740422	C	G	C	G	6.013	-0.021017	0.3455	NA	FALSE	TRUE	TRUE	SaXnF4	0.010336	0.0420146	31356	ACR_R_MO	TRUE	reported	0.999967	1.82×10-9	69995	all_pilepsy	TRUE	reported	CJqUFD	3	FALSE
rs60055328	C	T	C	T	-6.931	0.0042972	0.7601	NA	FALSE	FALSE	FALSE	SaXnF4	0.0115671	0.710264	31356	ACR_R_MO	TRUE	reported	1.00004	4.19×10-12	69995	all_pilepsy	TRUE	reported	CJqUFD	3	TRUE
rs6559752	T	C	T	C	-5.614	0.0098436	0.267	NA	FALSE	FALSE	FALSE	SaXnF4	0.0112859	0.383098	31356	ACR_R_MO	TRUE	reported	1.00005	1.98×10-8	69995	all_pilepsy	TRUE	reported	CJqUFD	3	TRUE
rs2678901	A	G	A	G	6.849	0.00044176	0.4048	NA	FALSE	FALSE	FALSE	PJAvwu	0.0100157	0.964819	31356	ACR_R_OD	TRUE	reported	0.99993	7.41×10-12	69995	all_pilepsy	TRUE	reported	CJqUFD	3	TRUE
rs3740422	C	G	C	G	6.013	0.024985	0.3455	NA	FALSE	TRUE	TRUE	PJAvwu	0.0103365	0.0156423	31356	ACR_R_OD	TRUE	reported	0.999967	1.82×10-9	69995	all_pilepsy	TRUE	reported	CJqUFD	3	FALSE
rs60055328	C	T	C	T	-6.931	0.00082912	0.7601	NA	FALSE	FALSE	FALSE	PJAvwu	0.0115671	0.942857	31356	ACR_R_OD	TRUE	reported	1.00004	4.19×10-12	69995	all_pilepsy	TRUE	reported	CJqUFD	3	TRUE
rs6559752	T	C	T	C	-5.614	-0.0095921	0.267	NA	FALSE	FALSE	FALSE	PJAvwu	0.0112876	0.395439	31356	ACR_R_OD	TRUE	reported	1.00005	1.98×10-8	69995	all_pilepsy	TRUE	reported	CJqUFD	3	TRUE
rs2678901	A	G	A	G	6.849	-0.013177	0.4048	NA	FALSE	FALSE	FALSE	MoL1Zr	0.0100156	0.188291	31356	ALIC_L_FA	TRUE	reported	0.99993	7.41×10-12	69995	all_pilepsy	TRUE	reported	CJqUFD	3	TRUE
rs3740422	C	G	C	G	6.013	6.1868e-05	0.3455	NA	FALSE	TRUE	TRUE	MoL1Zr	0.010337	0.995225	31356	ALIC_L_FA	TRUE	reported	0.999967	1.82×10-9	69995	all_pilepsy	TRUE	reported	CJqUFD	3	FALSE
rs60055328	C	T	C	T	-6.931	-0.0083956	0.7601	NA	FALSE	FALSE	FALSE	MoL1Zr	0.0115668	0.46794	31356	ALIC_L_FA	TRUE	reported	1.00004	4.19×10-12	69995	all_pilepsy	TRUE	reported	CJqUFD	3	TRUE
rs6559752	T	C	T	C	-5.614	0.010452	0.267	NA	FALSE	FALSE	FALSE	MoL1Zr	0.0112865	0.354413	31356	ALIC_L_FA	TRUE	reported	1.00005	1.98×10-8	69995	all_pilepsy	TRUE	reported	CJqUFD	3	TRUE
rs2678901	A	G	A	G	6.849	-0.0031177	0.4048	NA	FALSE	FALSE	FALSE	brSiyw	0.0100161	0.755597	31356	ALIC_L_ICVF	TRUE	reported	0.99993	7.41×10-12	69995	all_pilepsy	TRUE	reported	CJqUFD	3	TRUE
rs3740422	C	G	C	G	6.013	-0.0087816	0.3455	NA	FALSE	TRUE	TRUE	brSiyw	0.010337	0.395585	31356	ALIC_L_ICVF	TRUE	reported	0.999967	1.82×10-9	69995	all_pilepsy	TRUE	reported	CJqUFD	3	FALSE
rs60055328	C	T	C	T	-6.931	0.014001	0.7601	NA	FALSE	FALSE	FALSE	brSiyw	0.0115669	0.22611	31356	ALIC_L_ICVF	TRUE	reported	1.00004	4.19×10-12	69995	all_pilepsy	TRUE	reported	CJqUFD	3	TRUE
rs6559752	T	C	T	C	-5.614	0.0005137	0.267	NA	FALSE	FALSE	FALSE	brSiyw	0.0112875	0.9637	31356	ALIC_L_ICVF	TRUE	reported	1.00005	1.98×10-8	69995	all_pilepsy	TRUE	reported	CJqUFD	3	TRUE
rs2678901	A	G	A	G	6.849	0.017078	0.4048	NA	FALSE	FALSE	FALSE	7LKhqI	0.0100155	0.0881658	31356	ALIC_L_ISOVF	TRUE	reported	0.99993	7.41×10-12	69995	all_pilepsy	TRUE	reported	CJqUFD	3	TRUE
rs3740422	C	G	C	G	6.013	-0.00018112	0.3455	NA	FALSE	TRUE	TRUE	7LKhqI	0.0103372	0.986021	31356	ALIC_L_ISOVF	TRUE	reported	0.999967	1.82×10-9	69995	all_pilepsy	TRUE	reported	CJqUFD	3	FALSE
rs60055328	C	T	C	T	-6.931	0.0085886	0.7601	NA	FALSE	FALSE	FALSE	7LKhqI	0.0115671	0.457783	31356	ALIC_L_ISOVF	TRUE	reported	1.00004	4.19×10-12	69995	all_pilepsy	TRUE	reported	CJqUFD	3	TRUE
rs6559752	T	C	T	C	-5.614	0.0028604	0.267	NA	FALSE	FALSE	FALSE	7LKhqI	0.0112876	0.79995	31356	ALIC_L_ISOVF	TRUE	reported	1.00005	1.98×10-8	69995	all_pilepsy	TRUE	reported	CJqUFD	3	TRUE
rs2678901	A	G	A	G	6.849	0.013708	0.4048	NA	FALSE	FALSE	FALSE	rZeODC	0.0100159	0.171116	31356	ALIC_L_MD	TRUE	reported	0.99993	7.41×10-12	69995	all_pilepsy	TRUE	reported	CJqUFD	3	TRUE
rs3740422	C	G	C	G	6.013	0.00065809	0.3455	NA	FALSE	TRUE	TRUE	rZeODC	0.0103369	0.949238	31356	ALIC_L_MD	TRUE	reported	0.999967	1.82×10-9	69995	all_pilepsy	TRUE	reported	CJqUFD	3	FALSE
rs60055328	C	T	C	T	-6.931	-0.0063004	0.7601	NA	FALSE	FALSE	FALSE	rZeODC	0.0115668	0.585963	31356	ALIC_L_MD	TRUE	reported	1.00004	4.19×10-12	69995	all_pilepsy	TRUE	reported	CJqUFD	3	TRUE
rs6559752	T	C	T	C	-5.614	0.0051384	0.267	NA	FALSE	FALSE	FALSE	rZeODC	0.0112861	0.648903	31356	ALIC_L_MD	TRUE	reported	1.00005	1.98×10-8	69995	all_pilepsy	TRUE	reported	CJqUFD	3	TRUE
rs2678901	A	G	A	G	6.849	-0.012769	0.4048	NA	FALSE	FALSE	FALSE	iLELBk	0.0100156	0.202339	31356	ALIC_L_MO	TRUE	reported	0.99993	7.41×10-12	69995	all_pilepsy	TRUE	reported	CJqUFD	3	TRUE
rs3740422	C	G	C	G	6.013	-0.001975	0.3455	NA	FALSE	TRUE	TRUE	iLELBk	0.0103369	0.848477	31356	ALIC_L_MO	TRUE	reported	0.999967	1.82×10-9	69995	all_pilepsy	TRUE	reported	CJqUFD	3	FALSE
rs60055328	C	T	C	T	-6.931	0.007418	0.7601	NA	FALSE	FALSE	FALSE	iLELBk	0.0115668	0.521315	31356	ALIC_L_MO	TRUE	reported	1.00004	4.19×10-12	69995	all_pilepsy	TRUE	reported	CJqUFD	3	TRUE
rs6559752	T	C	T	C	-5.614	0.015472	0.267	NA	FALSE	FALSE	FALSE	iLELBk	0.0112855	0.170388	31356	ALIC_L_MO	TRUE	reported	1.00005	1.98×10-8	69995	all_pilepsy	TRUE	reported	CJqUFD	3	TRUE
rs2678901	A	G	A	G	6.849	0.011223	0.4048	NA	FALSE	FALSE	FALSE	d3eNoK	0.0100155	0.262476	31356	ALIC_L_OD	TRUE	reported	0.99993	7.41×10-12	69995	all_pilepsy	TRUE	reported	CJqUFD	3	TRUE
rs3740422	C	G	C	G	6.013	-0.00038851	0.3455	NA	FALSE	TRUE	TRUE	d3eNoK	0.0103368	0.970018	31356	ALIC_L_OD	TRUE	reported	0.999967	1.82×10-9	69995	all_pilepsy	TRUE	reported	CJqUFD	3	FALSE
rs60055328	C	T	C	T	-6.931	0.010601	0.7601	NA	FALSE	FALSE	FALSE	d3eNoK	0.0115666	0.359393	31356	ALIC_L_OD	TRUE	reported	1.00004	4.19×10-12	69995	all_pilepsy	TRUE	reported	CJqUFD	3	TRUE
rs6559752	T	C	T	C	-5.614	-0.020613	0.267	NA	FALSE	FALSE	FALSE	d3eNoK	0.0112876	0.0678266	31356	ALIC_L_OD	TRUE	reported	1.00005	1.98×10-8	69995	all_pilepsy	TRUE	reported	CJqUFD	3	TRUE
rs2678901	A	G	A	G	6.849	-0.016157	0.4048	NA	FALSE	FALSE	FALSE	0AuP6r	0.0100152	0.106692	31356	ALIC_R_FA	TRUE	reported	0.99993	7.41×10-12	69995	all_pilepsy	TRUE	reported	CJqUFD	3	TRUE
rs3740422	C	G	C	G	6.013	0.0023133	0.3455	NA	FALSE	TRUE	TRUE	0AuP6r	0.0103369	0.822921	31356	ALIC_R_FA	TRUE	reported	0.999967	1.82×10-9	69995	all_pilepsy	TRUE	reported	CJqUFD	3	FALSE
rs60055328	C	T	C	T	-6.931	-0.0041984	0.7601	NA	FALSE	FALSE	FALSE	0AuP6r	0.0115666	0.716622	31356	ALIC_R_FA	TRUE	reported	1.00004	4.19×10-12	69995	all_pilepsy	TRUE	reported	CJqUFD	3	TRUE
rs6559752	T	C	T	C	-5.614	0.0028398	0.267	NA	FALSE	FALSE	FALSE	0AuP6r	0.0112859	0.801331	31356	ALIC_R_FA	TRUE	reported	1.00005	1.98×10-8	69995	all_pilepsy	TRUE	reported	CJqUFD	3	TRUE
rs2678901	A	G	A	G	6.849	0.0015408	0.4048	NA	FALSE	FALSE	FALSE	MZTwBv	0.010016	0.87774	31356	ALIC_R_ICVF	TRUE	reported	0.99993	7.41×10-12	69995	all_pilepsy	TRUE	reported	CJqUFD	3	TRUE
rs3740422	C	G	C	G	6.013	-0.005851	0.3455	NA	FALSE	TRUE	TRUE	MZTwBv	0.0103369	0.571373	31356	ALIC_R_ICVF	TRUE	reported	0.999967	1.82×10-9	69995	all_pilepsy	TRUE	reported	CJqUFD	3	FALSE
[truncated: 1,214 more rows]

## Sheet: all pilepsy to IDP_results
Action1
Outcome	Exposure	Method	nSnp	Beta	SE	Pval	Lo_CI	Up_CI	OR	OR_LCI95	OR_UCI95	Estimate	Pvalue
[truncated: 3,232 more rows]

## Sheet: all pilepsy to IDP_steiger
Action1
[truncated: 649 more rows]

[truncated: 5 more sheets: JME to IDP_hete, JME to IDP_plei, JME to IDP_resdata, JME to IDP_results, JME to IDP_steiger]
